# Supplementary material for: Genetic basis for coordination of meiosis and sexual structure maturation in Cryptococcus neoformans
Source: eLife. 2018 Oct 3;7:e38683. doi: 10.7554/eLife.38683 (PMC6235564; doi:10.7554/eLife.38683)
Supplement: Figure 1—source data 1. [file elife-38683-fig1-data1.xlsx]

## Sheet: Figure 1C
Figure 1C
	unisex-2d	unisex-4d	unisex-7d	unisex-14d		bisex-2d	bisex-4d	bisex-7d	bisex-14d
BMS	1.02101	0.773524	0.81942	1.37034		1.55963	1.63059	1.42811	1.49265
	1.27514	0.919059	1.18151	1.78973		1.17237	1.30674	1.1951	1.9422
	0.920402	0.958627	1.11387	0.97728		1.79153	1.34034	1.79399	1.4871
	1.08278	0.958698	0.917251	2.16289		1.09642	1.61019	1.45977	1.84127
	1.02988	0.975203	0.865277	1.87395		0.742256	1.09967	0.958126	1.19099
	1.81756	1.0066	1.20702	1.53877		0.841445	1.34937	1.75513	1.71948
	0.996804	1.02202	1.69571	0.992625		1.47229	1.24023	1.26537	1.45928
	1.02751	1.04032	0.958149	2.06259		1.38972	1.11325	1.24018	1.90417
	1.02263	1.07892	1.39385	1.53702		0.837924	1.34414	1.05822	1.72399
	0.933636	1.08111	1.17277	1.5631		1.03635	1.46648	1.20089	2.17753
	0.979972	1.09404	1.41666	1.92654		0.887083	2.05744	1.72799	1.65523
	1.61465	1.12176	1.84072	1.4012		1.03731	2.12563	1.47244	1.55928
	1.08212	1.12619	0.935553	1.8948		1.04782	1.20446	1.87841	1.45979
	1.98494	1.12954	1.10499	1.4499		0.828523	1.10356	1.21574	1.59187
	1.06058	1.13137	0.763997	1.11153		0.908173	1.21797	2.19036	1.63054
	1.17686	1.14656	1.2607	0.950046		1.18176	1.22602	1.38323	1.23737
	1.43532	1.16619	1.12481	1.27087		0.776811	1.31253	1.72025	0.933636
	0.874839	1.16655	1.01944	1.36211		1.50104	1.24411	1.18477	2.14427
	1.52241	1.2439	0.955443	1.03176		0.970329	1.60097	1.13069	1.31356
	1.59698	1.26491	1.62788	1.47069		1.24801	1.74782	1.99875	1.32183
	0.845718	1.27475	0.990673	1.92624		1.01135	1.29274	0.990813	1.69083
	1.18966	1.27852	1.62259	2.03096		1.30826	1.1912	1.1977	1.5512
	1.2258	1.28062	1.43661	1.31388		1.34051	1.46509	2.52783	1.81588
	1.2492	1.29355	1.56761	1.59525		2.27772	1.30853	1.05859	1.21638
	1.28088	1.29586	1.21147	1.37109		0.938966	1.03019	1.25793	1.56354
	0.923548	1.30384	1.18182	1.43635		1.43036	1.36163	1.78562	1.16267
	1.0446	1.30384	1.68747	1.30958		0.975464	1.28394	1.77443	1.48642
	1.09232	1.32097	1.26491	1.31668		1.14824	1.58421	2.89573	0.986063
	1.02796	1.34029	1.4072	1.39448		0.843792	1.5217	1.41924	1.66727
	1.25552	1.36308	2.08473	1.30573		1.45086	1.24526	2.78495	1.57044
	0.901695	1.36596	0.951046	1.86754		1.14188	2.02342	1.12116	1.08167
	1.18202	1.4	1.08745	1.63596		0.931431	1.84168	1	1.68798
	1.05477	1.42127	0.950046	1.74834		0.943375	1.26062	1.30843	1.90666
	1.19281	1.45147	1	1.58848		1.26981	1.25695	2.78954	2.31565
	1.157	1.46409	1.04314	0.96875		0.994565	2.51793	1.88927	1.96609
	0.99772	1.49712	1.03134	1.34439		1.4569	1.36021	0.965756	1.48507
	0.949995	1.52824	0.871546	1.13955		1.13411	1.02467	1.20264	1.64547
	0.822681	1.58114	1.24377	1.1946		2.06764	1.35017	1.87799	2.2207
	1.03203	1.57474	0.986425	1.15539		1.5763	2.33796	1.15313	1.06667
	0.950146	1.61962	1.70256	1.34239		1.0525	1.16067	1.82872	1.77841
	1.17223	1.74021	1.08814	1.46778		1.01474	0.981928	1.54957	1.59143
	1.01022	1.79877	0.994147	2.16336		0.937109	1.3248	0.972711	1.73486
	0.878312	1.79776	0.976529	1.68928		1.50188	1.25845	2.03148	1.18789
	0.98159	0.86177	2.00678	1.67085		0.98913	2.14191	1.9897	1.24058
	1.29469	0.883962	1.02333	1.30699		1.15801	1.33634	1.37952	1.49955
	0.9531	0.96627	1.43667	1.5721		1.24479	1.12141	1.12247	1.49654
	1.07282	0.979972	0.903802	1.75939		1.13696	1.5203	1.42005	1.84127
	0.96461	1	0.863041	1.84829		1.12826	1.44928	1.03565	1.18857
	1.32307	1.0148	1.65415	1.42054		1.04906	0.969358	1.33907	1.48308
	1.38715	1.02836	1.25571	1.24838		1.18296	1.60874	1.57104	1.86371
	1.46413	1.03611	1.40825	1.76008		0.971143	1.42826	2.29902	1.67928
	1.40754	1.04464	1.14583	1.50907		1.2639	1.14018	1.45957	2.43609
	1.50199	1.04597	0.993701	1.38838		1.08465	1.19544	0.943713	1.47655
	1.72288	1.05102	1.4238	1.19447		0.974733	1.09961	1.04792	1.14636
	0.995416	1.06699	1.26957	1.83959		0.9751	1.21254	0.828192	1.08302
	0.95004	1.07482	1.80826	1.16516		0.949758	1.64893	1.12991	1.24256
	1.04326	1.08167	1.05612	2.00522		0.986486	1.02939	1.45254	1.02918
	1.41267	1.09418	1.25139	1.6352		0.89952	1.27214	0.967024	2.21675
	1.23174	1.09679	1.34235	1.35545		1.02709	0.949941	1.46242	1.46026
	1.23993	1.12711	1.05709	1.57188		0.843402	1.05603	2.23087	1.1696
	1.18044	1.16195	1.07005	1.4757		0.759077	1.21364	1.29486	2.30376
	1.22771	1.19804	1.11373	1.42931		1.15948	0.94717	1.0416	1.09656
	1.20957	1.20645	1.19539	1.75305		1.45017	1.1875	2.19819	1.62812
	0.998216	1.22991	1.92569	1.84525		1.20961	1.44199	1.94033	1.4894
	1.10141	1.27084	1.74159	1.85037		1.00228	1.85833	0.881851	1.64899
	1.3554	1.30132	1.20916	1.42292		1.15023	1.1887	0.858525	1.68014
	1.05055	1.3934	1.02518	1.40639		0.909503	1.26135	1.31355	2.09754
	1.0981	1.42816	0.891659	1.17794		1.00327	1.2146	1.00958	2.01018
	1.1855	1.00686	1.08484	1.58263		0.868332	1.08433	1.28809	0.862498
	1.28091	1.18955	0.946159	0.910227		1.16665	0.864832	1.71935	1.64686
	0.891962	1.24334	1.20639	1.28236		0.989351	1.06066	1.83404	1.11695
	0.973703	1.26491	1.23367	1.86476		1.26981	1.75703	1.09813	2.38727
	1.07569	1.30384	1.34807	1.9112		1.10826	0.976106	0.972909	1.6917
	1.17712	1.39064	1.61245	1.66748		0.774024	1.06054	0.937481	1.15625
	0.768455	1.49587	1.06182	1.78026		0.913867	1.40579	1.05605	1.43595
	1.06629	1.50583	1.00768	1.67013		1.14135	1.00519	1.90779	1.51619
	1.15754	1.47699	1.75532	1.94024		1.12872	0.958175	0.881062	1.99641
	1.16302	1.5753	1.38593	1.16697		0.917934	0.929893	1.5392	1.50726
	1.28062	2.31995	1.04927	1.51204		1.32923	0.932046	1.42728	1.40414
	1.73442	1.00343	1.01222	1.11679		1.15669	1.33789	1.61003	2.34609
	1.28593	1.15907	0.930843	1.25671		1.13529	1.09367	1.45541	1.28163
	1.16602	1.19734	1.39342	1.18038		1.21228	1.26614	1.09833	0.990644
	1.00878	1.24146	1.91417	1.10918		0.805159	1.17512	1.06418	2.08527
	1.03791	1.26286	0.94138	1.12649		1.3839	0.87801	1.18942	2.34339
	1.10137	1.27594	1.07394	1.26163		0.811037	0.979426	1.69881	1.09867
	1.14905	1.3027	1.51312	1.33698		0.798135	1.12623	2.2381	0.864764
	0.900117	1.3575	0.930261	1.05985		1.02618	1.42664	1.78476	2.21544
	0.962768	1.45076	0.94483	1.14291		0.848528	1.21728	1.07176	1.52708
	1.1407	1.53643	1.26106	1.72409		0.777778	0.933097	1.32451	0.907306
	1.09632	1.56393	1.47183	1.30033		1.06418	1.71523	1.84414	1.97161
	1.36999	0.93548	1.24226	1.10526		1.0373	1.20975	1.24654	1.10507
	1.34773	1.04043	1.02657	1.08954		0.948683	1.14638	1.72191	1.28483
	1.21803	1.10635	1.00993	0.951817		0.75	2.79421	2.29739	1.36488
	1.13017	1.14041	1.55377	1.28195		0.85375	1.48486	1.37898	1.03679
	1.10581	1.18733	1.23344	1.13857		0.960469	1.06554	1.88408	1.63863
	0.99322	1.19348	1.40677	1.2166		0.868883	0.997459	1.87443	1.79022
	0.921443	1.19431	1.32297	1.05026		1.04384	1.47485	1.14624	1.62857
	0.980864	1.1977	1.27696	2.17493		1.36502	1.20196	1.54315	2.25952
	2.02244	1.23882	1.11427	1.00856		0.924535	1.64669	1.30658	2.117
	1.23914	1.36472	1.11506	2.83264		1.39539	1.58704	1.3314	2.37764
	1.44987	1.36494	1.16105	1.28219		0.949968	1.08442	1.50451	1.07917
	1.06638	1.42608	1.40779	1.48903		0.883989	0.936145	1.15014	1.31171
	1.00683	1.72781	2.78954	0.812457		1.25879	1.01912	1.16585	0.978144
	1.04623	2.14051	1.46349	1.7526		1.54852	1.39674	1.18863	1.85041
	0.954521	0.901081	1.57276	1.47703		0.970207	1.29389	1.24345	1.66147
	1.05779	0.936698	1.72158	1.30757		1.63799	1.02944	1.73874	2.39567
	0.870562	0.971354	1.3734	1.18857		1.32977	1.49011	1.14771	2.08524
	2.49356	1	1	1.02479		1.07	0.904182	1.05804	2.78203
	0.926138	1.1361	1.15667	1.03248		1.38581	1.02709	1.11948	1.66546
	1.00646	1.18078	1.1422	0.995002		1.12624	1.20446	0.901981	1.48127
	0.882033	1.24365	1.47069	1.05532		1.4497	1.10356	2.06753	0.90359
	1.28	1.27425	1.33395	0.869757		1	1.21797	2.50452	2.94601
	1.54973	1.29657	1.47529	0.955794		1.30609	1.03586	1.03743	1.72861
	1.26856	1.32025	0.983598	1.63148		1.93302	1.0996	1.25853	1.89099
	0.896402	1.37902	0.823213	1.05822		1.10352	1.2106	1.26342	1.21847
	1.23095	1.37952	1.03586	0.931506		1.24802	0.952164	0.999942	1.79396

## Sheet: Figure 1D
Figure 1D
	unisex				bisex
	unsporulated-BMS	sporulated-BMS			unsporulated-BMS	sporulated-BMS
BMS	1.00095	1.62684			1.78179	2.00147
	1.00783	1.67039			2.09327	2.30615
	1.00959	1.77601			1.8044	2.46126
	1.02239	1.80364			2.27761	2.07524
	1.0248	1.85048			1.60607	2.12958
	1.02523	1.85575			1.27718	2.23607
	1.03025	1.88915			1.30253	1.66648
	1.03544	1.90569			1.60849	3.07653
	1.04009	1.91335			1.3037	2.12252
	1.05244	1.91458			1.51493	1.90518
	1.0715	1.92011			1.69344	1.8246
	1.10144	1.95694			2.47006	1.99128
	1.1056	1.97953			1.41741	1.89245
	1.11409	1.99362			2.36526	2.04692
	1.12166	2.01946			1.22084	1.81772
	1.14772	2.04134			1.31286	2.03951
	1.1696	2.042			1.34397	1.97608
	1.17936	2.0467			1.5569	2.16596
	1.17945	2.06181			2.20666	2.18956
	1.17953	2.06634			1.68004	2.26177
	1.18286	2.076			1.56396	2.20895
	1.19081	2.10263			1.16323	2.09933
	1.20298	2.12142			1.47962	1.60115
	1.23186	2.13403			1.14985	2.0369
	1.24461	2.13719			1.71145	1.61568
	1.25391	2.1426			1.50699	1.85857
	1.26038	2.16912			1.82031	2.04456
	1.26678	2.1715			1.31239	2.29899
	1.2812	2.17207			1.19879	2.15421
	1.28616	2.17295			1.42869	1.61504
	1.30284	2.19236			1.49468	1.8137
	1.30366	2.23795			1.71128	2.12109
	1.30632	2.24801			1.80465	1.83359
	1.30638	2.2728			2.09991	1.89618
	1.31671	2.27924			1.2089	2.02039
	1.32727	2.28178			1.20216	2.05306
	1.32887	2.29169			1.54119	1.85585
	1.33005	2.30918			1.6987	1.91234
	1.33167	2.35688			1.24473	2.06869
	1.33304	2.40154			1.88463	2.13009
	1.34617	2.41209			1.59931	2.05443
	1.35833	2.4122			2.25238	2.16198
	1.36095	2.4321			1.1359	1.82103
	1.36941	2.4795			1.34306	1.87143
	1.37025	2.51506			1.81136	1.62394
	1.37827	2.60069			1.09921	1.90065
	1.38267	2.61074			1.34245	2.13725
	1.38492	2.63859			1.77321	2.1319
	1.39099	2.89366			2.6252	2.40524
	1.40258	3.20645			3.09778	1.64253
	1.40316	3.22894			2.86007	2.08351
	1.41624				1.53703	2.598
	1.42391				1.91883	3.03747
	1.42833				1.76857
	1.43066				1.29168
	1.43075				1.98972
	1.43645				2.09747
	1.44445				1.25435
	1.45233				1.83829
	1.45941				2.3965
	1.46093				1.35267
	1.46199				1.26652
	1.46857				2.10861
	1.48529				1.47942
	1.4878				1.16785
	1.48939				2.88179
	1.49292				1.50252
	1.49582				2.43131
	1.5051				1.51968
	1.50618				1.68212
	1.50659				1.79554
	1.51075				1.51619
	1.51324				1.56028
	1.51657				1.34133
	1.51828				1.52397
	1.52485				2.04531
	1.52555				1.51561
	1.53166				2.2111
	1.53422				1.28034
	1.53551				1.3037
	1.53653				1.56768
	1.53746				1.38084
	1.53838				1.54342
	1.54059				1.52194
	1.54471				1.58496
	1.54663				1.64404
	1.55131				1.65308
	1.55827				1.73232
	1.56529				2.25184
	1.57065				1.47344
	1.57998				1.63183
	1.59237				1.18092
	1.59757				1.07757
	1.60004				1.3983
	1.6043				1.54521
	1.6094				1.92266
	1.62158				1.54458
	1.62809				1.70271
	1.63222				1.23743
	1.63374				1.2994
	1.64168				1.5457
	1.6467				1.68568
	1.6515				1.61489
	1.65187				1.59421
	1.6542				1.52253
	1.65584				1.38852
	1.6631				1.39635
	1.67015				1.85005
	1.67655				1.44015
	1.67699				1.94558
	1.6931				1.39062
	1.69799				1.26934
	1.69812				1.56615
	1.70013				1.35608
	1.70685				1.81542
	1.71319				2.19873
	1.71634				1.16931
	1.71835				1.79416
	1.7218				1.27845
	1.72237				1.40551
	1.72683				1.27409
	1.73658				1.58879
	1.7436				3.37032
	1.74376				1.60126
	1.74658				1.3381
	1.74893				1.45413
	1.76202				1.38954
	1.76227				1.28565
	1.76505				1.27473
	1.77195				1.62818
	1.77474				1.57763
	1.78313				1.42183
	1.7908				1.5217
	1.79655				1.41676
	1.8001				1.15686
	1.80029				1.60279
	1.80066				1.64941
	1.80151				1.60216
	1.80324				1.43648
	1.80355				2.17838
	1.81535				1.24848
	1.81954				2.36953
	1.83448				1.80393
	1.84677				1.37283
	1.84963				1.4868
	1.85086				1.34123
	1.85157				1.43013
	1.85414				1.6611
	1.85478				1.92796
	1.85489				1.5683
	1.89007				1.73252
	1.89098				1.36557
	1.90097				1.86175
	1.90609				1.76236
	1.91522				1.35105
	1.93075				1.67313
	1.93473				1.63187
	1.94257				1.25618
	1.94287				1.68435
	1.94922				1.80077
	1.95109				1.93761
	1.97996				1.38465
	1.98127				1.64048
	1.98703
	1.98983
	1.99043
	2.00459
	2.02341
	2.03854
	2.03879
	2.04592
	2.06579
	2.08056
	2.08429
	2.0879
	2.10396
	2.1462
	2.15652
	2.20864
	2.21222
	2.24176
	2.24976
	2.25973
	2.27072
	2.28424
	2.29607
	2.3467
	2.38951
	2.43255
	2.46219
	2.52122
	2.64171
	2.91878
	3.18091

## Sheet: Figure 1E
Figure 1E
	unisex	unisex	unisex	unisex	unisex	unisex			bisex	bisex	bisex	bisex	bisex	bisex
	<1.2	1.2-1.4	1.4-1.6	1.6-1.8	1.8-2.0	>2.0			<1.2	1.2-1.4	1.4-1.6	1.6-1.8	1.8-2.0	>2.0
BMS	3.80288	65.3168	110.12	147.175	18.2585	9.68851			16.3488	72.6269	104.106	38.7766	185.367	14.2943
	3.0129	58.0403	255.816	0.0096782	74.3641	5.76677			0.593931	11.4814	165.592	45.4498	58.7207	104.457
	3.71393	13.8228	52.3517	52.7598	7.33188	13.2281			18.4347	225.804	135.06	135.037	185.813	85.3224
	1.55707	16.1725	135.464	0.553432	49.1462	1.38394			4.16991	439.005	32.7605	35.3538	9.31865	82.9172
	80.5329	32.1481	28.9614	8.35972	20.8673	6.01073			8.27825	10.6319	88.1134	63.1939	90.2763	76.0071
	1.66703	120.652	115.56	43.0579	33.1125	22.4684			2.05257	144.402	543.854	114.849	134.649	67.3985
	2.42851	81.5717	64.4501	29.4233	194.05	8.09535			9.05663	248.723	33.5747	229.006	87.179	71.8177
	3.36749	52.7866	72.0607	30.9462	2.98849	4.42807			6.47478	201.044	458.99	215.113	73.5065	79.6538
	3.27719	4.31085	186.082	192.957	1.53685	0.983447			17.4509	297.526	81.6578	144.138	53.4486	65.5442
	2.5314	46.0704	100.346	6.82044	3.40628	1.55476			6.58841	55.5282	114.908	340.796	4.60635	75.66
	3.57866	33.8141	30.2161	7.01352	29.8547	0.65467			10.2695	308.698	185.748	8.59024	38.7386	68.3141
	1.19566	110.453	84.6856	97.0085	2.56052	0.306362			73.9962	95.5143	82.8911	82.1944	118.038	10.6665
	15.1673	187.445	70.0269	4.31788	11.0393	43.1003			11.0458	61.1651	382.818	255.31	8.22105	22.9268
	2.00985	78.0399	81.1308	1.53745	1.7319	4.85058			4.20997	115.923	57.7933	161.202	121.356	5.14593
	11.4107	119.131	51.512	5.69703	24.2563	2.14306			6.8255	94.9611	216.393	209.812	37.0225	70.095
	11.2235	118.342	91.7574	2.85864	3.94521	5.90581			18.7618	17.4806	239.42	269.168	30.0296	48.3963
	1.4455	79.2325	35.2745	98.3431	8.30006	4.45564			3.8128	12.9729	20.1439	336.559	75.6925	41.3569
	3.37005	94.0943	83.8306	7.30129	3.76715	8.78476			9.10473	59.3151	168.038	44.1006	22.4127	12.8765
	8.70622	109.595	67.9293	1.46538	16.6159	37.4532			16.7958	50.5556	201.996	60.4371	76.5031	0
	0.914327	198.761	124.102	7.75582	58.9956	9.11539			11.6415	19.7674	8.06847	42.3675	24.6306	173.509
	1.17242	98.2275	84.9907		8.48927				8.91078		354.48	268.367		64.8207
			237.838		10.4596				8.80062		43.8283	62.8011		71.5631
			25.5768		1.24				22.0723		157.04	187.895
			29.1289		98.1164						85.7602	15.7031
											157.04	291.573
											85.7602	13.8158
												91.5926
												92.1597
