# Supplementary material for: Genetic basis for coordination of meiosis and sexual structure maturation in Cryptococcus neoformans
Source: eLife. 2018 Oct 3;7:e38683. doi: 10.7554/eLife.38683 (PMC6235564; doi:10.7554/eLife.38683)
Supplement: Figure 1—figure supplement 1—source data 1. [file elife-38683-fig1-figsupp1-data1.xlsx]

## Sheet: Figure 1—figure supplement 1
Figure 1—figure supplement 1
	Wild-type	spo11△	dmc1△
BMS	0.845757	0.916624	1.23236
	0.940851	1.22961	1.09242
	1.07468	1.28565	1.43108
	0.914934	1.32471	0.995449
	0.88512	1.40627	1.40944
	0.996338	1.6097	1.86089
	1.12619	1.65792	1.87881
	1.02897	1.46505	0.936783
	1.08284	1.69179	0.806771
	0.896875	1.79932	0.934391
	1.03271	1.48031	2.31151
	1.02774	1.11695	0.97737
	0.900528	2.69815	1.1243
	1.22253	1.30509	0.917047
	1.07869	1.38894	1.89298
	1.14558	0.95241	1.09539
	1.0435	1.4011	1.77279
	0.923743	0.993818	1.66128
	1.49727	1.23117	1.86669
	1.24492	2.02759	1.40568
	1.17665	1.25255	1.23897
	1.02699	1.57243	1.91887
	1.05731	1.13206	1.14965
	1.14929	1.00582	1.39714
	1.07047	1.3928	0.981043
	0.760011	1.30268	1.41421
	1.0872	0.790016	2.84474
	1.21655	1.77506	1.72346
	0.905652	1.24273	1.86014
	1.03669	1.42968	2.08013
	1.21084	0.889772	1.05317
	0.919042	1	1.47573
	0.956058	1.35955	1.16272
	0.944905	1.04224	1.10649
	1.0148	1.26734	1.49542
	1.04501	1.3255	2.07894
	1.04272	1.42092	1.81362
	2.21737	0.781025	1.52936
	1.02035	1.42356	1.12619
	1.07593	0.895603	1.46697
	1.05311	1.03571	1.21849
	1.03447	1.84521	1.64545
	1.0389	1.40062	0.989522
	1.69124	1.5516	1.21919
	1.01299	2.13035	1.37396
	1.53253	1.08872	1.02859
	1.00803	1.0339	0.995375
	1.13137	1.43583	1
	1.16456	1.48051	0.938273
	1.18538	1.21024	1.43307
	0.973835	1.27079	1.70623
	1.16248	1.0697	1.41447
	1.16084	2.01511	1.20052
	1.65732	1.21853	1.15833
	1.05863	0.952491	1.10658
	1.32966	0.987436	1.77351
	1.81959	0.951699	1.46249
	2.00715	0.821396	1.43528
	1.79034	1.08841	1.67497
	1.06361	1.24286	1.2246
	0.981989	1.13114	1.48616
	1.85731	0.946269	1.16585
	0.895045	1.40918	1.12915
	1.54683	1.33071	2.90404
	1.60463	1.6335	1.72132
	1.94953	1.25549	0.993869
	1.86669	1.58902	1.11803
	1.49071	1.31709	0.986381
	1.37177	1.05054	1.20886
	1.75445	1.89567	1.10566
	1.4123	1.21693	1.14897
	1.28778	1.17782	1.25124
	1.71929	1.05085	0.944837
	1.55944	0.983399	1.91563
	1.43073	1.18186	1.0846
	0.931791	1.03005	0.915146
	1.92554	0.791466	1.58191
	0.955814	0.894137	1.25047
	0.828236	0.860026	1.133
	0.986219	1.08094	1.13137
	1.38615	1.0479	1.1979
	1.07703	0.999994	1.1679
	1.08069	1.18421	1.16821
	1.0942	0.881972	1.43131
	1.14054	0.908153	0.915302
	1.27602	0.975462	2.10341
	1.44851	1.15275	0.813426
	1.50153	1.20772	1.6769
	1.39372	0.766191	1.47385
	1.43471	0.921871	1.77138
	1.2912	1.40324	1.40118
	0.799868	1.00655	2.00675
	1.89763	0.929741	1.16057
	1.08272	0.868857	0.905745
	0.977668	1.06531	1.34062
	1.40463	1.08702	0.862036
	1.07883	1.29232	1.65448
	1.41926	1.43169	2.24542
	1.47691	1.10407	0.935881
	1.38976	1.71181	1.4059
	1.25443	1.01635	1.011
	1.5715	1.53979	1.80956
	1.08953	1.69367	1.08333
	1.23449	1.86038	1.1435
	1.31817	2.25102	1.1332
	1.25224	3.10728	1.10202
	1.37767	1.10937	1.36447
	1.17179	2.16819	1.17667
	1.2664	1.88013	2.03432
	1.54931	1.47334	2.04337
	1.54505	1.17656	1.86329
	1.69298	1.39568	1.25545
	1.62525	1.02653	1.39413
	0.927298	0.870546	1.39428
	1.50799	1.04169	1.88735
	1.11803	1.13148	1.06175
	1.15873	0.814617	1.62328
	1.47599	0.938966	2.25261
