# Supplementary material for: Genetic basis for coordination of meiosis and sexual structure maturation in Cryptococcus neoformans
Source: eLife. 2018 Oct 3;7:e38683. doi: 10.7554/eLife.38683 (PMC6235564; doi:10.7554/eLife.38683)
Supplement: Figure 2—source data 1. [file elife-38683-fig2-data1.xlsx]

## Sheet: Figure 2A
Figure 2A
	unisex						bisex
	Wild-type	pum1Δ	csa1Δ	csa2Δ	csa1Δ/csa2Δ		Wild-type	pum1Δ	csa1Δ	csa2Δ	csa1Δ/csa2Δ
BMS	1.00572	1.41053	1.19343	0.934818	0.926578		0.972909	1.20015	1.01798	1.24617	1.18715
	1.05678	2.2615	0.97727	1.22051	0.925673		0.937481	1.3004	1.02507	0.832949	0.82857
	1.02254	1.04526	1.02806	1.38577	0.974583		1.05605	1.24092	1.02125	0.933376	0.918035
	0.917251	1.26552	1.81091	0.912119	0.963746		1.90539	1.40292	1	1.77864	1.04805
	0.865277	2.69621	0.851469	0.821321	0.996247		0.883291	1.42715	1.12093	0.866578	1.49857
	1.20702	1.521	0.954494	0.875966	0.9966		1.5392	0.899922	1	2.32453	1.02337
	1.69571	1.06424	1.23174	0.876034	0.99573		1.42728	1.40461	0.919637	0.749954	1.05315
	0.958149	1.03287	0.941056	1.0436	0.986123		1.61003	0.948856	1.0383	0.981806	0.90469
	1.39385	1.03534	0.872917	1.01016	0.991572		1.45282	1.12438	1.30856	0.771213	0.908437
	1.17277	1.13524	1.08844	1.18907	0.991811		1.07291	1.10433	1.00148	1.19547	1.26126
	1.41666	0.844528	1.01423	1.09453	0.994707		1.06418	1.14954	0.969332	1.04697	1.05307
	1.84072	0.852347	0.924796	0.940466	0.998784		1.19293	1.49229	1.53637	0.861126	0.890544
	0.935553	2.1094	0.838002	1.13118	0.995991		1.69881	1.30772	0.966449	0.860233	1.07463
	1.10499	2.00773	0.820905	1.00322	0.998779		2.24995	1.94529	1.2664	0.977909	0.720126
	0.763997	1.67468	1.05807	0.984804	0.980137		1.78476	1.06983	1.07988	0.823077	1.01028
	1.2607	1.55248	0.949661	1.10298	0.999762		1.07176	1.00993	1.03161	0.92038	1.01123
	1.12481	1.06348	1.17738	0.988936	0.999517		1.32451	0.949058	0.994265	1.69392	0.945353
	1.01944	1.31911	1.08653	1.02562	0.999916		1.94033	2.344	1.03669	0.725132	1.29896
	0.955443	1.40941	0.884151	0.96667	0.997748		0.881851	0.908677	0.967903	1.02855	1.00669
	1.62788	1.01246	0.94517	1.16667	0.996888		0.835331	1.85913	0.986784	1.27589	1.05556
	0.990673	1.19064	1.4857	1.11221	0.992861		1.31355	1.39593	0.9411	0.869405	0.906478
	1.62259	1.08333	0.912323	1.02413	0.990637		1.00535	1.52495	1.15362	1.64604	0.977579
	1.43661	1.19803	0.981056	1.05329	0.999488		1.28832	1.20823	1.53077	1.2051	0.980581
	1.56761	1.00415	1.18199	1.59448	0.995855		1.76051	1.33439	0.95722	1.14443	0.881655
	1.21147	1.08167	0.877058	1.78762	0.994788		1.70993	1.27373	2.27372	0.899878	1.05018
	1.18182	0.912584	0.919936	0.696116	0.997006		1.09813	1.06472	0.972887	1.11966	1.34786
	1.68747	1.15444	1.07977	0.867983	0.996423		2.29902	1.10994	1.17596	1.00683	1.35002
	1.26491	1.43816	1.19293	0.984924	0.962275		1.45957	0.881936	1.3846	0.976517	1.08992
	1.4072	1.07008	1.11506	1.2169	0.999619		0.943713	1.21593	1.63767	1.44783	1.01982
	2.08473	1.1247	1.21268	1.03827	0.972063		1.01877	1.63136	1.27784	1.0725	0.908841
	0.951046	1.21788	1.18892	0.997136	1.05503		0.828192	1.47936	0.857684	1.1044	0.999887
	1.08745	0.935985	1.01068	1.45573	1.83806		1.12991	1.11895	0.794606	1.02434	0.961569
	0.950046	0.847726	1.06442	1.03627	1.27956		1.45254	1.13781	0.595934	1.19053	0.993062
	1	1.17826	0.884504	1.1642	1.14483		0.967024	1.24736	1.11803	1.33905	0.9831
	1.04314	1.06026	0.938136	0.932837	1.47619		1.46577	1.27702	1.09128	0.831349	1.1258
	1.03134	0.955779	0.841666	1.05142	0.757122		2.23087	1.19438	0.83329	1.19108	1.00027
	0.871546	0.979426	0.963342	1.02917	0.907547		1.29193	0.96519	1.01379	1.0038	1.50919
	1.24377	1.14742	1.39739	0.895669	0.75629		1.0416	1.25417	1.31817	0.882788	0.925615
	0.986425	0.953517	1.04437	0.751662	1.06028		2.19819	2	0.990139	1.12679	1.0766
	1.70256	0.688805	0.947247	0.887386	0.813607		1.50451	0.924372	1.08643	0.762061	0.961596
	1.08814	1.64642	1.0877	1.31358	1.03486		1.15014	0.973838	1.05941	0.915245	0.977181
	0.994147	1.65179	1.20192	1.13353	1.13556		1.16585	0.966374	1.48616	0.964792	1.833
	0.976529	2.05991	0.703051	1.04821	0.816603		1.13805	0.988708	0.970143	0.954323	0.940857
	2.00678	0.89145	0.916107	1.10569	0.942266		1.24796	0.872003	1.19142	0.980624	1.01766
	1.02333	1.17881	0.905499	0.829764	1.05018		1.78393	1.01485	1.0644	0.974009	1.10228
	1.43667	1.33347	1.04599	0.884314	0.884922		1.09363	1.01618	0.859675	0.999222	0.989989
	0.903802	1.35449	1.27746	1.04836	0.976633		1.0629	1.05097	0.960342	0.970799	1.0734
	0.863041	1.73045	1.11448	1.06428	0.989308		1.11943	1.38502	1.29684	0.98182	0.996037
	1.65415	0.918593	1.10111	1.31611	1.71593		0.890327	1.42134	1.02352	0.982845	0.8866
	1.25571	1.14018	1.72074	0.959681	1.00712		2.15592	1.18903	1.10515	0.973691	1.47745
	1.40825	1.45179	1.34346	0.955912	0.888273		2.58605	0.866469	1.58741	0.999823	1.0126
	1.14583	1.71013	1.11111	0.889821	0.972933		1.03743	1.52867	0.986748	0.953014	0.832512
	0.993701	1.22416	1.04158	1.06046	0.898053		1.25853	0.874475	1.19269	0.971815	0.955627
	1.4238	1.10613	0.765889	1.03972	1.10829		1.26342	1.16297	0.842484	0.960479	0.822909
	1.26957	1.03038	1.20031	1.35987	1.48464		1.02155	1.21849	0.918035	0.981256	1.01647
	1.80826	1.20578	1.07886	1.04465	1.3757		1.02815	1.01303	1.30348	0.999447	0.89686
	1.05612	1.37522	1.03173	1.65593	1.0002		1.84414	1.17014	0.938161	0.99897	1.12587
	1.25139	1.65075	1.16	1.13328	0.920741		1.24654	0.985908	0.955148	0.891711	0.929924
	1.34235	1.08223	1.15194	1.39482	1.09882		1.72625	0.835659	1.2018	1.02367	0.966104
	1.05709	1.01451	0.887783	0.981354	1.12434		2.30197	1.49719	1.14018	1.04947	1.05535
	1.07005	1.62931	1.22354	1.04551	0.971914		1.37898	1.49814	0.92177	0.822609	0.946027
	1.11373	1.33792	1.03128	1.14555	1.0513		1.88408	1.26958	0.916237	1.39576	0.997786
	1.19539	1.14869	1.3927	1.03311	0.952591		1.89703	1.08615	1.73146	0.905808	0.954042
	1.92569	1.39979	1	1.12145	0.739822		1.14624	1.36943	0.892452	1.56537	1.00767
	1.74159	1.08401	0.982493	0.904954	1.14541		1.53077	0.915501	1.20836	1.07702	1.02535
	1.20916	1.04997	1.16003	0.834945	0.972418		1.32062	1.21322	0.947629	1.02727	1.29541
	1.02518	1.01953	1.08353	0.688021	1.10197		1.3314	0.938119	0.843733	1.22168	1.10826
	0.891659	1.02311	0.859225	0.963328	0.913237		1.88927	0.965146	0.930261	1.28122	1.58679
	1.08484	1.10787	0.820467	0.975529	1.03507		0.965756	1.02605	0.966713	0.925473	1.23413
	0.946159	1.19331	0.91494	0.987506	0.99056		1.20264	1.07549	0.814462	0.923321	0.876125
	1.20639	1.50649	0.736168	1.08038	0.960051		1.87799	1.10811	1.00024	2.30328	1.04756
	1.23367	0.892164	0.990228	0.848365	0.968298		1.15313	1.53752	0.972486	1.37292	0.995069
	1.34807	1.0803	1.07133	0.746776	0.870011		1.82872	1.67405	0.995087	0.873994	1.91435
	1.61245	1.19598	1.26844	1.25587	0.973248		1.54957	2.77592	0.968417	1.07857	1.68825
	1.06182	0.983051	1.04109	0.862791	0.889821		0.972711	1.47273	0.868356	0.974743	1.19781
	1.00768	1.216	1.06022	1.02404	0.943076		2.03148	1.64831	0.959122	0.950821	1.36667
	1.75532	1.55393	1.00276	1.17973	0.827369		1.9897	1.00958	1.06278	0.958706	0.894814
	1.38593	0.933874	1.06557	1.00729	1.10771		1.37952	1.39007	0.963121	0.991908	0.9516
	1.04927	1.10997	0.936925	1.05602	0.941229		1.12247	1.00748	0.996216	0.996438	1.02202
	1.01222	1.07063	1.09722	0.903981	0.971971		1.42005	1.43281	0.922376	0.983208	1.22461
	0.930843	1.47225	0.949334	1.03606	1.02011		1.03565	1.14162	1.06829	0.93216	1.00424
	1.39342	1.25966	0.980864	0.938744	0.955986		1.33907	1.1821	1.21386	0.98636	1.04067
	1.91417	0.93617	1.1119	0.912032	1.00097		1.57104	0.828009	0.930835	0.999678	1.04221
	0.94138	1.2225	1.29945	1.07959	1.0302		1.99626	1.05754	1.31258	0.975915	1.09048
	1.07394	1.06469	1.0386	1.09454	1.00436		0.990813	1.58433	1.18427	0.998092	1.07134
	1.51312	1.09421	1.39418	0.955635	0.952742		1.1977	1.17482	1.18636	0.994656	0.785136
	0.930261	0.88535	1.03278	1.09531	1.03387		2.52783	1.61744	1.31459	0.974118	0.945202
	0.94483	1.15713	0.831654	0.651754	0.874431		1.05859	1.5194	0.991512	0.955812	1.2115
	1.26106	1.63105	1.1656	1.07791	1.05653		1.25793	1.1321	1.30033	0.591852	0.86858
	1.47183	1.01819	1.53487	0.943875	1.0129		1.78562	1.63476	1.16788	1.11987	0.823698
	1.24226	0.954871	1.1768	1.29973	0.858769		1.77443	1.29838	1.10759	1.04595	0.868412
	1.02657	0.910642	0.941017	1.16276	0.882043		2.89573	1.18002	1.69388	1.07365	1.33927
	1.00993	1.81026	1.17667	1.13875	0.841826		1.41924	2.34976	0.99457	1.11712	1
	1.55377	0.99276	0.796492	0.973379	0.974707		2.78495	0.713831	1.10406	1.02507	1.0529
	1.23344	1.61065	1.11174	0.803921	0.982872		1.12116	1.50416	1.14286	2.23954	1.08885
	1.40677	0.895092	1.74865	0.929664	0.849978		1	1.37866	1.45258	0.967599	0.825043
	1.32297	1.14467	0.89251	1.34617	1.01603		1.30843	2.39271	2.58939	1.19056	1.11444
	1.27696	1.34218	1.06213	0.995476	1.79495		2.78954	1.75235	0.923473	1.51313	0.905499
	1.11427	0.959612	1.0585	0.934382	1.03651		1.21534	0.858679	1.0116	0.977692	0.855963
	1.11506	1.43278	1.52696	0.791221	1.36429		1.03447	1.25741	1.01268	1.09524	0.926277
	1.16105	0.867148	1.08877	0.983173	1.44414		1.22049	1.57699	0.929226	1.51825	0.864086
	1.40779	1.23066	1.53604	1.11916	0.948437		1.69012	1.23795	0.963891	1.34555	1.25
	2.78954	0.91766	1.14859	1.12442	0.910137		1.44398	1.30915	0.825091	0.967583	0.963092
	1.46349	1.02192	0.838751	1.09418	1.26447		1.87633	2.51919	1.42107	1.50766	0.901927
	1.57276	1.06833	1.03521	1.1654	0.821619		1.21574	1.20865	1.22434	1.15636	0.897632
	1.72158	0.906679	0.923548	1.41632	0.994016		2.19036	1.32556	1.04825	0.95747	1.0069
	1.3734	0.983775	1.17829	0.835683	0.980581		1.38323	1.26065	1.1356	0.99628	1.00574
	1	0.714939	1.13118	0.787437	0.788956		1.72025	0.906655	0.865127	0.646558	1.06608
	1.15667	1.0606	0.922935	1.08301	1.54974		1.18477	1.34385	0.963015	0.974367	0.934184
	1.1422	0.995717	0.850938	1.11637	1.28816		1.13069	1.23738	1.01939	1.02239	0.821117
	1.47069	0.701914	1.0437	0.783079	1.10061		1.42449	1.31204	1.13653	1.56127	1.0077
	1.33395	0.945447	1.31131	1.00369	0.969323		1.21875	2.34594	0.914566	1.01822	0.892783
	1.47529	0.621194	1.19343	0.980729	0.993966		1.75281	1.96043	1.06683	0.812503	1.58648
	0.983598	1.11042	0.84874	1.09905	0.992505		1.48232	1.18711	1.20236	0.80046	0.950697
	0.823213	0.884814	1.06961	0.980204	0.993005		0.977729	0.751851	1.03261	0.913794	1.01323
	1.03586	1.01919	1.3042	0.895089	0.998698		1.71869	1.73607	1.1763	0.942887	1.07995
	1.0996	1.08908	1.0273	0.944444	0.984742		1.27026	1.95398	0.9721	0.968445	1.07093
	1.2106	0.846489	0.821855	2.05481	0.992176		2.08722	0.956123	1.2268	0.971992	0.932693
	1.54329	0.881985	1.06683	0.946967	0.984848		1.47443	2.07398	2.1649	0.948837	1.00378
	1.23445	1.14328	1.03333	1.20927	0.997521		1.72102	0.784573	1.11059	0.97492	0.977692
	1.21351	1.05531	1.11985	1.89457	0.996173		1.18572	0.722874	1.74153	0.991421	1.0203
	1.97269	0.980201	1.13945	1.5294	0.995253		0.966017	0.899568	1.55396	0.992459	0.92856
	1.4151	1.05798	0.743443	1.125	0.999376		1.21714	0.873908	1.18268	0.981597	0.934028
	1.42238	1.15985	1.48063	1.53863	0.991868		1.34691	1.11217	0.947473	0.983351	1.97587
	1.32323	1.26922	1.06183	1.26158	0.996661		1.29276	1.39581	1.03542	0.993172	1.02841
	1.18881	1.10114	0.888222	0.990489	0.979717		1.71436	1.47852	1.37023	0.983369	0.963121
	1.59717	1.08593	1.11001	1.09053	0.986695		1.40552	1.08469	1.03591	0.97438	1.01154
	1.38622	1.23317	0.878103	1.23986	0.996921		2.3023	0.992956	2.15479	0.966124	0.79693
	1.07589	0.929686	0.942664	1.0121	0.979363		2.12094	0.890699	1.18849	1.05055	1.05709
	1.31622	0.83241	0.972909	1.46584	0.997885		2.00312	0.927599	0.97403	0.902086	1.04715
	1.53037	1.04219	0.951459	0.978832	0.979828		2.55976	1.0098	1.21619	1.44473	2.20755
	1.20837	1.41677	1.24928	1.3232	0.995523		1.4454	1.20185	1.2593	0.843341	0.911934
	1.40119	1.29397	1.02186	0.776027	0.822291		1.75285	0.851805	0.877058	0.972106	0.922408
	1.09716	1.18696	1.34416	1.07632	0.942809		1.11446	0.903684	1.09654	1.6372	0.964153
	1.38243	1.26304	1.04674	1.27623	1.1184		1.76569	2.28621	1.10142	0.95538	0.976757
	0.963652	0.825393	0.976253	1.00757	0.830876		2.37489	2.24603	1.04918	1.20003	0.990967
	0.830195	0.976856	0.894782	0.885257	1.01544		1.3757	1.36139	0.915735	1.28736	1.00738
	1.0519	1.30019	1.05121	0.778194	1.04732		1.32524	1.05671	0.98989	1.1249	1.01849
	1.29231	0.92128	0.888809	0.831237	1.25351		1.60298	0.83333	1.35827	1.26636	1.00691
	0.84982	0.866578	0.947642	0.990172	1.01851		1.09674	1.04002	1.83612	0.978065	1.02657
	1.4996	1.27706	0.995003	1.28062	1.00697		1.56535	1.441	2.46831	1.10335	0.982783
	1.39774	0.860301	1.17235	1.00406	1.14493		1.26833	0.932559	1.10007	0.982835	0.952407
	0.898387	1.40785	0.99816	1.29828	0.889857		1.49563	1.66693	1.27265	1.97378	0.94601
	0.966595	0.951703	1.49804	0.923967	1.1218		1.22678	1.06422	1.71529	1.4294	1.00975
	1.16865	1.33043	1.32632	1.5006	0.921808		1.0726	1.30004	1.2914	1.11478	1.06631
	1.66657	0.668519	1.04515	1.16428	0.767261		1.61889	1.07188	1.33049	0.919017	1.02937
	1.15788	0.913727	1.25278	1.03108	0.992038		0.914659	1.3334	1.73977	1.75679	1.40682
	0.793375	0.626303	0.818386	1.05734	1.17438		1.16007	0.751712	0.878907	1.00857	0.851329
	1.0362	0.956996	1.31354	0.86629	0.974239		1.45052	1.34116	1.13807	0.920092	1.04952
	1.69633	1.04988	1.78861	0.895706	1.00464		1.29352	0.952424	0.987136	1.09526	0.93543

## Sheet: Figure 2D
Figure 2D
	percentage(%)
BMS	Pattern Ⅰ	Pattern Ⅱ	Pattern Ⅲ	Pattern Ⅳ
1.0-1.2	28.07	35.088	28.07	8.772
1.2-1.4	2.985	5.97	37.313	53.731
1.4-1.6	0	6.667	43.333	50
1.6-1.8	0	2	14	84
1.8-2.0	0	0	11.111	88.889
>2.0	0	0	13.793	86.207

## Sheet: Figure 2E
Figure 2E
	percentage(%)
Pattern Ⅰ	0
Pattern Ⅱ	0
Pattern Ⅲ	8.108
Pattern Ⅳ	91.892
