# Supplementary material for: Genetic basis for coordination of meiosis and sexual structure maturation in Cryptococcus neoformans
Source: eLife. 2018 Oct 3;7:e38683. doi: 10.7554/eLife.38683 (PMC6235564; doi:10.7554/eLife.38683)
Supplement: Figure 4—source data 1. — The regulatory genes belonging to gene group II. [file elife-38683-fig4-data1.xlsx]

## Sheet: Figure 4C
Figure 4-source data 1: Source data for Figure 4C
	Locus Number	Domain ID	Domain annotation
DNA-binding	CNA00100	PF00250	Forkhead domain
	CNK00090	PF00046	Homeobox domain
	CNH00970 (RIM101)	PF13465	Zinc finger, C2H2 type
	CND00100	PF00170	Basic-leucine zipper domain
	CNA03140	PF00172	Zn(2)-C6 fungal-type DNA-binding domain
	CNB05180	PF00447	Heat shock factor (HSF)-type, DNA-binding
	CNC05330	SSF46785	"Winged helix" DNA-binding domain
	CNF03960	PF03226	Yippee zinc-binding/DNA-binding /Mis18, centromere assembly
	CNB05720	PF00172	Fungal specific transcription factor domain, Fungal Zn(2)-Cys(6) binuclear cluster domain, Zn(2)-C6 fungal-type DNA-binding domain profile
	CND00200	PF11951	Fungal specific transcription factor domain
	CNA05340	PF12550	Transcriptional activator of glycolytic enzymes
	CNA00260	PF00320	ZnF_GATA DNA-binding family
	CNG01790	cl22854	HTH_XRE super family
	CND01980	PF00010	Helix-loop-helix DNA-binding domain
RNA-binding	CNA03870	PF00076	RNA recognition motif domain
	CNF03810	PF00642	Zinc finger C-x8-C-x5-C-x3-H type
	CNB02060	PF04059	RNA recognition motif domain
	CNJ00760	PF00076	RNA recognition motif domain
	CNB02310	PF00076	RNA recognition motif domain
Red indicates the regualtory genes induced by Pum1 based on the RNA-seq analysis targeting the PUM1 overexpression strain.

## Sheet: Sheet3
						R	pvalue								Pearson's product-moment correlation
CNJ00760	6.17061	7.42474	47.5226	25.8761	12.735	1
CNA00100	3.18349	5.30175	19.3744	19.219	19.8409	0.681804	0.2049								data: regu[1, ] and regu[i, ]
CNK00090	6.30178	8.0385	51.5624	18.2884	5.38093	0.967397	0.007032								t = Inf, df = 3, p-value < 2.2e-16
CNH00970	26.1817	29.3913	297.399	333.686	246.9										alternative hypothesis: true correlation is not equal to 0
CND00100	9.35156	7.54743	32.939	28.3752	12.0552										95 percent confidence interval:
CNA03140	14.894	19.4256	95.7051	36.108	13.107										1 1
CNB05180	3.96381	4.86777	47.866	51.6758	28.9137										sample estimates:
CNL04240	3.28274	7.74666	43.1651	61.2322	33.2869										cor
CNC05330	168.117	166.437	464.914	453.781	407.819										1
CNF03960	0.971842	4.60311	106.837	158.184	60.018
CNB05720	17.5429	21.2337	153.85	75.0097	55.883
CNH01330	4.89838	4.80875	12.8104	14.9332	14.9065										Pearson's product-moment correlation
CNA05480	10.3731	17.2209	50.686	138.362	106.364
CNB03300	71.2191	72.0395	218.935	100.953	150.411										data: regu[1, ] and regu[i, ]
CNI01570	9.38724	7.6964	47.2799	75.9815	271.467										t = 1.6143, df = 3, p-value = 0.2049
CND00200	20.5724	16.0723	54.3737	11.5681	6.41022										alternative hypothesis: true correlation is not equal to 0
CNA05340	15.0172	17.4886	32.68	49.1143	26.3347										95 percent confidence interval:
CNA00260	16.9851	13.7864	60.475	20.6554	12.3405										-0.5030832 0.9766085
CNG01790	3.50873	4.42977	37.2019	21.9959	22.3435										sample estimates:
CND01980	3.13809	4.67019	54.8837	38.1801	29.8379										cor
CNA03870	7.18285	7.31889	34.6678	28.2571	4.89715										0.681804
CNF03810	5.26748	7.1074	25.5576	32.8872	27.6574
CNB02060	76.0917	11.4825	38.6173	35.2949	5.62725
CNB02050	76.0917	11.4825	38.6173	35.2949	5.62725										Pearson's product-moment correlation
CNB02310	5.51827	6.16809	18.4492	9.50908	6.42618
															data: regu[1, ] and regu[i, ]
															t = 6.6159, df = 3, p-value = 0.007032
															alternative hypothesis: true correlation is not equal to 0
															95 percent confidence interval:
															0.5811001 0.9979291
															sample estimates:
															cor
															0.967397
															Pearson's product-moment correlation
															data: regu[1, ] and regu[i, ]
															t = 1.954, df = 3, p-value = 0.1457
															alternative hypothesis: true correlation is not equal to 0
															95 percent confidence interval:
															-0.3941837 0.9821534
															sample estimates:
															cor
															0.748335
															Pearson's product-moment correlation
															data: regu[1, ] and regu[i, ]
															t = 5.0279, df = 3, p-value = 0.01516
															alternative hypothesis: true correlation is not equal to 0
															95 percent confidence interval:
															0.3811188 0.9964999
															sample estimates:
															cor
															0.945472
															Pearson's product-moment correlation
															data: regu[1, ] and regu[i, ]
															t = 6.293, df = 3, p-value = 0.008105
															alternative hypothesis: true correlation is not equal to 0
															95 percent confidence interval:
															0.5481929 0.9977191
															sample estimates:
															cor
															0.964147
															Pearson's product-moment correlation
															data: regu[1, ] and regu[i, ]
															t = 2.5664, df = 3, p-value = 0.08275
															alternative hypothesis: true correlation is not equal to 0
															95 percent confidence interval:
															-0.1986437 0.9883641
															sample estimates:
															cor
															0.828892
															Pearson's product-moment correlation
															data: regu[1, ] and regu[i, ]
															t = 1.681, df = 3, p-value = 0.1913
															alternative hypothesis: true correlation is not equal to 0
															95 percent confidence interval:
															-0.4819437 0.9778645
															sample estimates:
															cor
															0.696459
															Pearson's product-moment correlation
															data: regu[1, ] and regu[i, ]
															t = 2.1408, df = 3, p-value = 0.1218
															alternative hypothesis: true correlation is not equal to 0
															95 percent confidence interval:
															-0.3337859 0.9844564
															sample estimates:
															cor
															0.777422
															Pearson's product-moment correlation
															data: regu[1, ] and regu[i, ]
															t = 1.8239, df = 3, p-value = 0.1657
															alternative hypothesis: true correlation is not equal to 0
															95 percent confidence interval:
															-0.4361927 0.9802647
															sample estimates:
															cor
															0.725132
															Pearson's product-moment correlation
															data: regu[1, ] and regu[i, ]
															t = 10.956, df = 3, p-value = 0.001628
															alternative hypothesis: true correlation is not equal to 0
															95 percent confidence interval:
															0.8203811 0.9992282
															sample estimates:
															cor
															0.987732
															Pearson's product-moment correlation
															data: regu[1, ] and regu[i, ]
															t = 1.2172, df = 3, p-value = 0.3105
															alternative hypothesis: true correlation is not equal to 0
															95 percent confidence interval:
															-0.6236656 0.9668013
															sample estimates:
															cor
															0.574974
															Pearson's product-moment correlation
															data: regu[1, ] and regu[i, ]
															t = 0.50935, df = 3, p-value = 0.6456
															alternative hypothesis: true correlation is not equal to 0
															95 percent confidence interval:
															-0.7990268 0.9323265
															sample estimates:
															cor
															0.282125
															Pearson's product-moment correlation
															data: regu[1, ] and regu[i, ]
															t = 2.7567, df = 3, p-value = 0.07035
															alternative hypothesis: true correlation is not equal to 0
															95 percent confidence interval:
															-0.1404506 0.9896718
															sample estimates:
															cor
															0.846739
															Pearson's product-moment correlation
															data: regu[1, ] and regu[i, ]
															t = -0.098316, df = 3, p-value = 0.9279
															alternative hypothesis: true correlation is not equal to 0
															95 percent confidence interval:
															-0.8942272 0.8690467
															sample estimates:
															cor
															-0.0566717
															Pearson's product-moment correlation
															data: regu[1, ] and regu[i, ]
															t = 2.2454, df = 3, p-value = 0.1104
															alternative hypothesis: true correlation is not equal to 0
															95 percent confidence interval:
															-0.3001323 0.9855690
															sample estimates:
															cor
															0.7918
															Pearson's product-moment correlation
															data: regu[1, ] and regu[i, ]
															t = 1.3321, df = 3, p-value = 0.275
															alternative hypothesis: true correlation is not equal to 0
															95 percent confidence interval:
															-0.5899315 0.9701151
															sample estimates:
															cor
															0.609637
															Pearson's product-moment correlation
															data: regu[1, ] and regu[i, ]
															t = 4.3358, df = 3, p-value = 0.02263
															alternative hypothesis: true correlation is not equal to 0
															95 percent confidence interval:
															0.2566793 0.9953824
															sample estimates:
															cor
															0.928645
															Pearson's product-moment correlation
															data: regu[1, ] and regu[i, ]
															t = 3.8861, df = 3, p-value = 0.0302
															alternative hypothesis: true correlation is not equal to 0
															95 percent confidence interval:
															0.1602636 0.9943529
															sample estimates:
															cor
															0.913382
															Pearson's product-moment correlation
															data: regu[1, ] and regu[i, ]
															t = 4.27, df = 3, p-value = 0.02357
															alternative hypothesis: true correlation is not equal to 0
															95 percent confidence interval:
															0.2433773 0.9952498
															sample estimates:
															cor
															0.926666
															Pearson's product-moment correlation
															data: regu[1, ] and regu[i, ]
															t = 4.5178, df = 3, p-value = 0.02027
															alternative hypothesis: true correlation is not equal to 0
															95 percent confidence interval:
															0.2920790 0.9957221
															sample estimates:
															cor
															0.933731
															Pearson's product-moment correlation
															data: regu[1, ] and regu[i, ]
															t = 1.3584, df = 3, p-value = 0.2674
															alternative hypothesis: true correlation is not equal to 0
															95 percent confidence interval:
															-0.5820413 0.9708144
															sample estimates:
															cor
															0.617132
															Pearson's product-moment correlation
															data: regu[1, ] and regu[i, ]
															t = 0.037537, df = 3, p-value = 0.9724
															alternative hypothesis: true correlation is not equal to 0
															95 percent confidence interval:
															-0.8773714 0.8869778
															sample estimates:
															cor
															0.0216667
															Pearson's product-moment correlation
															data: regu[1, ] and regu[i, ]
															t = 0.037537, df = 3, p-value = 0.9724
															alternative hypothesis: true correlation is not equal to 0
															95 percent confidence interval:
															-0.8773714 0.8869778
															sample estimates:
															cor
															0.0216667
															Pearson's product-moment correlation
															data: regu[1, ] and regu[i, ]
															t = 8.9743, df = 3, p-value = 0.00292
															alternative hypothesis: true correlation is not equal to 0
															95 percent confidence interval:
															0.7449418 0.9988569
															sample estimates:
															cor
															0.98188

## Sheet: Sheet2
Supplementary Table1：Expression profiles of various developmental stage during unisexual reproduction
Homolog_JEC21	6h.1	6h.2	12h.1	12h.2	24h.1	24h.2	48h.1	48h.2	72h.1	72h.2
Homolog_JEC21	6h.1	6h.2	12h.1	12h.2	24h.1	24h.2	48h.1	48h.2	72h.1	72h.2
CNA00010	0	0	0	0	0	0	0	0	0	0
CNA00020	53.2763	57.9751	62.5807	39.8436	79.4724	83.7027	71.1436	71.2035	30.4825	31.7093
CNA00030	25.9343	26.3618	30.5056	36.7586	45.5513	45.3306	40.0112	32.2888	16.9497	23.3082
CNA00040	37.4189	42.9721	41.3786	49.8699	52.8956	44.3489	31.3905	38.9449	23.0054	27.8139
CNA00050	21.202	21.0718	21.8064	27.6305	33.815	36.7741	41.4143	43.0246	25.4778	30.2221
CNA00060	81.3185	84.9982	69.7009	70.4682	24.5104	28.1562	20.6725	17.4378	2.7546	5.38626
CNA00070	244.213	247.776	285.752	345.686	238.997	233.658	277.007	273.834	266.773	270.637
CNA00080	6.20136	7.04845	8.17532	10.8517	43.52	41.1031	126.628	133.098	208.631	209.833
CNA00100	3.01777	3.34922	4.8577	5.7458	21.5957	17.1532	18.7064	19.7315	18.408	21.2738
CNA00110	16.631	15.6598	19.6999	22.8978	43.631	47.8328	30.7409	27.6706	14.3768	14.0756
CNA00120	520.015	354.719	261.348	243.842	89.9076	179.892	126.869	117.18	117.095	106.041
CNA00130	38.2165	41.0065	47.2675	54.4692	61.9291	55.4951	30.2636	33.9426	26.3304	29.7307
CNA00140	64.5278	69.5638	63.9904	73.8491	29.0534	30.698	21.7786	13.8892	5.69456	7.33633
CNA00150	55.9154	61.302	77.1715	77.98	52.9271	59.1688	78.8531	58.7799	72.4384	94.5888
CNA00160	11.0912	10.4749	31.4561	30.0691	28.3229	30.7785	24.2484	28.9828	9.27975	10.1046
CNA00170	43.8042	44.9366	45.8165	48.6019	86.4312	82.5846	197.943	189.575	331.666	333.404
CNA00180	29.5147	30.5537	35.5971	39.0521	75.1317	70.1694	45.1693	44.9896	32.6454	34.5024
CNA00190	198.316	206.127	128.61	136.9	47.2991	46.239	36.7808	31.7306	12.2458	13.6547
CNA00200	9.3025	9.2286	8.0264	9.11274	12.3799	12.7619	12.9998	13.1122	6.04685	8.62923
CNA00210	3.71174	3.17682	3.68571	4.0724	16.7082	19.1782	18.1067	20.6531	15.4694	12.0036
CNA00220	1.51334	1.07225	2.02454	0.890587	5.01228	4.42122	6.32941	5.11444	2.84452	3.54104
CNA00230	12.794	12.338	10.4859	13.5759	26.0692	26.0994	31.6878	31.7079	25.2192	31.2685
CNA00240	1.66798	0.996981	4.31322	4.44919	15.5711	18.4525	18.6915	20.1546	15.1446	13.3699
CNA00250	6075.75	6013.68	3813.38	3886.03	572.154	600.456	539.665	389.262	356.03	300.368
CNA00260	12.9445	21.0258	13.8021	13.7707	57.5121	63.4378	22.848	18.4628	8.04044	16.6406
CNA00270	9.12312	7.36922	12.5609	12.9512	47.2147	50.0397	443.236	367.269	398.865	433.977
CNA00280	11.3828	8.32954	11.1261	11.5083	33.2413	30.2654	27.4073	31.0613	26.4243	13.7802
CNA00290	13.7112	14.9234	15.1285	17.3777	19.1264	15.9389	20.3886	20.3821	14.1655	18.6736
CNA00300	112.42	113.318	254.572	252.752	117.783	111.062	88.2419	72.4991	62.8556	62.5856
CNA00310	3.63246	3.76203	6.88464	5.84152	41.9123	43.0201	286.017	357.831	809.609	782.031
CNA00320	19.7464	17.489	19.0945	21.1974	33.4902	34.2042	97.112	104.225	48.5371	56.6112
CNA00330	29.9108	30.7045	31.9081	37.7054	44.3359	44.3345	103.737	111.267	53.4703	57.4494
CNA00340	30.0432	28.5924	46.567	43.3346	86.4633	99.9622	104.896	117.741	175.355	181.51
CNA00350	259.618	241.585	328.886	339.052	190.989	180.021	126.363	134.337	113.389	125.382
CNA00360	129.236	132.096	80.8182	59.4703	284.552	283.907	196.445	135.865	122.024	187.721
CNA00370	5.16676	3.52177	6.56549	9.36913	46.8377	49.7721	6.40322	7.4385	2.23941	1.53631
CNA00380	25.9865	23.5104	45.1339	53.8656	212.034	237.287	57.1276	53.2916	23.6102	22.6687
CNA00390	55.6058	68.21	57.8379	65.8191	30.1266	24.751	9.89829	10.946	4.33156	4.77659
CNA00410	0.839177	1.28585	3.81453	6.35666	52.6476	60.3917	3102.24	3255.11	5167.11	5210.69
CNA00420	20.1045	19.8102	23.4056	30.8855	27.7069	33.5046	22.7414	22.5109	19.6107	10.3033
CNA00430	10.7928	9.5796	12.9792	10.3087	12.4115	17.8666	65.2481	83.1356	219.772	204.634
CNA00450	71.8284	68.5106	69.5063	79.4751	119.752	122.926	100.245	118.193	52.647	51.1681
CNA00460	23.5391	26.5395	26.6029	30.4494	35.7524	37.282	39.8361	42.0532	25.7611	27.2953
CNA00470	57.0326	52.2741	203.139	169.317	176.674	156.247	121.936	119.794	68.3511	77.4864
CNA00480	372.451	367.998	345.86	358.543	167.559	158.463	128.468	124.771	70.2354	66.8028
CNA00490	36.341	42.7257	47.9003	49.9043	66.7754	63.5588	78.3796	75.5773	77.8752	91.0932
CNA00510	379.278	404.086	781.115	800.177	374.54	337.479	137.039	92.0705	63.3641	87.6433
CNA00520	53.8799	56.1759	66.8136	76.4157	58.8146	55.9382	30.8535	34.6526	20.5675	22.7912
CNA00540	58.1022	60.8289	53.5216	61.7881	38.9856	37.5406	23.614	24.0307	5.71763	4.99126
CNA00550	178.112	180.69	242.663	290.602	113.338	116.304	105.5	102.578	26.4314	33.7019
CNA00560	565.017	553.358	467.326	455.226	273.459	260.203	176.774	157.37	115.578	117.582
CNA00570	19.0521	20.6732	26.928	30.7467	35.4507	34.2547	28.6396	25.5664	10.7972	10.6694
CNA00580	90.9694	89.421	273.662	119.791	39.0515	80.1771	44.7333	22.2991	26.7152	18.4484
CNA00590	32.4396	30.8226	23.8402	24.9213	26.3704	21.1891	25.6847	22.3481	10.9497	17.4986
CNA00600	1.79632	1.51463	1.06205	1.77453	1.84372	1.56587	4.23826	3.98867	4.12649	2.5632
CNA00610	15.9203	17.2657	18.2328	20.5013	41.5301	35.6365	28.6271	37.9224	26.6022	26.0783
CNA00620	191.649	205.107	340.762	356.764	159.206	138.701	168.003	165.016	84.8876	84.1337
CNA00630	51.7863	53.1209	57.9983	66.7516	83.1373	76.4148	91.7543	95.2219	136.287	150.845
CNA00640	24.7345	28.1972	34.5243	40.0382	125.119	144.681	555.079	610.841	584.757	575.872
CNA00650	6.54496	5.96034	46.7833	43.1132	110.723	162.714	793.827	761.664	1419.05	1568.11
CNA00660	16.8502	16.344	15.3014	19.4727	13.4421	12.4957	14.1177	11.8915	1.01889	1.18053
CNA00670	61.9611	70.0339	124.688	153.052	44.4288	41.9362	100.6	74.435	50.1674	66.7599
CNA00680	24.7104	26.003	59.9502	68.9207	53.5686	48.2796	18.6254	19.3672	15.3855	16.9278
CNA00690	30.4033	35.1634	38.7343	29.913	83.9593	75.3305	85.0036	99.2068	270.733	251.303
CNA00700	2.65298	2.62581	2.29355	2.34368	9.49555	9.92549	5.4554	5.28369	2.53216	3.0583
CNA00710	61.9406	66.3533	62.5545	66.0136	69.7029	63.817	63.9836	62.4688	65.8449	75.7849
CNA00720	55.0179	59.5332	53.059	49.9807	34.5638	42.9601	62.4572	58.2168	129.873	137.101
CNA00730	34.779	35.937	39.7729	39.7788	38.3515	37.9767	32.2941	32.6594	15.0944	19.3165
CNA00740	76.0179	76.4168	64.5954	72.7302	37.1826	41.741	44.7552	33.4103	30.8571	46.1585
CNA00750	82.4194	76.921	94.2075	91.1659	54.7478	48.1608	30.1988	24.6667	8.3307	12.3783
CNA00760	50.9471	59.5578	56.2451	57.6728	17.5187	25.8174	42.757	29.2686	12.2385	24.0551
CNA00770	32.6583	37.9123	44.26	45.7098	59.1258	52.0932	107.394	120.619	114.629	117.475
CNA00780	384.261	392.447	433.017	475.529	335.15	295.605	428.445	399.916	443.706	421.727
CNA00790	60.4251	67.2518	49.3284	60.0296	26.3806	33.9613	35.0838	28.7251	15.5923	12.6066
CNA00800	33.3071	29.6515	36.0869	35.7482	57.8629	59.399	50.3137	48.4927	13.5576	18.4065
CNA00820	5.03592	3.21862	3.08194	4.68991	66.6304	77.1304	5512.44	6379.66	7653.85	7610.95
CNA00830	717.175	616.767	830.339	876.421	472.732	458.908	210.221	236.397	192.153	169.251
CNA00840	3.06464	2.45271	6.65886	7.14614	71.6462	89.4439	714.203	780.82	988.212	957.976
CNA00850	12.2667	10.8398	27.4399	20.9858	106.324	103.61	26.7704	24.3838	19.0579	22.4678
CNA00860	16.5118	15.0673	23.1733	25.7597	25.957	30.2889	27.398	27.6837	10.6043	17.2237
CNA00870	30.2214	29.5263	23.5687	24.9359	37.6134	38.6687	14.4703	18.2041	18.2076	18.1864
CNA00880	9.96928	9.65475	13.537	14.6387	50.0339	45.6158	31.4364	33.3993	13.8289	15.9622
CNA00890	17.7964	14.7704	27.2477	24.2695	34.6003	35.1649	15.3004	16.001	2.99059	1.38881
CNA00900	54.1023	50.7451	57.8742	57.9641	35.2735	35.7733	11.5939	6.83141	4.9353	4.21429
CNA00910	132.808	152.507	139.135	153.906	93.2001	85.0424	113.01	110.712	138.102	115.56
CNA00920	98.2795	96.6792	114.778	130.808	87.6004	106.527	53.8587	52.8017	12.0717	15.5041
CNA00930	31.0409	35.6561	42.8456	42.5379	41.3601	59.6006	86.3583	91.7414	111.747	106.773
CNA00940	132.886	137.574	148.237	141.017	82.0772	103.191	167.049	160.458	172.003	212.106
CNA00950	94.8054	103.751	112.877	118.041	57.8994	67.6355	238.567	134.745	165.261	213.066
CNA00960	6.78541	5.19334	4.40327	5.86806	22.1454	16.4836	26.843	22.8786	10.3787	8.99556
CNA00970	32.8243	34.6045	39.4942	48.037	30.7503	27.3827	38.6457	31.9019	24.9095	32.826
CNA00980	10.5096	11.7605	13.1146	15.7071	25.3204	33.3513	96.1759	116.282	91.8764	95.4544
CNA00990	127.6	136.552	106.424	116.978	68.8206	102.355	62.9829	68.8891	40.9942	40.7933
CNA01000	93.236	108.179	78.3191	93.1611	45.5602	47.8566	70.2005	76.7439	42.3635	52.1313
CNA01010	30.8919	30.7772	39.5093	43.5404	22.0216	24.0389	0.482163	1.13094	0.629781	0.474648
CNA01020	73.3543	76.0096	80.1532	84.0263	71.7975	69.9562	65.3396	59.0097	67.4788	87.3252
CNA01030	20.3548	22.5336	22.5102	26.2489	21.4952	23.5691	15.6366	11.536	5.08044	5.54035
CNA01040	8.31415	8.96706	9.68603	9.65325	21.1146	20.8838	10.9055	10.5842	0.897866	1.33075
CNA01050	18.0695	23.3105	47.0572	46.4059	239.454	222.855	80.0398	73.0486	97.6753	91.9831
CNA01060	1316.17	1332.76	981.321	801.696	194.163	206.185	155.572	136.425	95.866	102.613
CNA01070	114.443	113.731	187.364	183.345	138.758	131.597	110.643	109.273	64.4435	62.9025
CNA01080	42.9473	40.287	74.1142	71.4468	52.9618	52.8984	29.1109	28.9148	19.1213	16.5771
CNA01090	56.0559	61.9587	116.656	126.794	113.425	112.455	71.9371	73.8505	32.1822	40.4151
CNA01100	121.786	120.465	227.489	233.962	250.544	240.596	311.103	297.121	158.506	180.902
CNA01120	47.5248	48.9606	24.943	26.797	167.955	149.025	59.9351	59.9663	135.196	132.9
CNA01130	6.56019	6.08256	15.1735	18.9276	53.1023	60.6991	94.2482	115.795	76.1603	74.1512
CNA01140	44.0349	43.6123	41.4536	50.6822	91.2196	83.6587	62.875	59.8141	33.7816	49.9803
CNA01150	38.0436	39.0142	108.159	133.178	271.272	241.976	38.4302	40.4325	13.8681	13.913
CNA01160	207.732	172.508	384.011	303.282	273.792	239.753	50.2618	33.7392	28.378	50.2047
CNA01170	33.6529	31.3398	44.6721	50.2228	60.7519	69.1634	88.7462	78.7022	41.985	47.3002
CNA01180	38.1621	41.9568	51.8126	55.546	124.571	137.754	371.983	369.175	564.133	587.948
CNA01200	3.06416	2.98667	4.49897	5.02437	34.4773	29.8637	26.844	28.9355	11.1088	9.37008
CNA01210	20.0529	22.5534	23.4918	30.3941	45.2652	47.5199	93.1777	93.4049	65.5585	80.25
CNA01220	156.147	140.236	184.701	194.704	129.602	141.899	145.805	139.618	105.896	100.436
CNA01230	72.9352	75.9948	99.5323	109.279	84.6793	87.2183	143.412	146.532	127.95	128.598
CNA01250	167.623	177.881	179.9	179.583	74.516	81.9559	81.2057	85.6426	47.6703	45.1369
CNA01260	23.2547	22.2984	77.4747	85.3538	454.166	472.661	1621.56	1719.03	910.486	1031.52
CNA01270	201.085	219.475	206.217	216.243	153.344	175.901	124.082	122.237	82.6916	84.8459
CNA01290	58.3186	65.1502	58.3368	60.1466	14.1021	20.8552	74.6485	33.7586	23.1168	42.5167
CNA01310	77.5779	90.0615	69.5626	71.1751	40.6294	40.8477	23.7014	22.8707	11.3552	14.2926
CNA01320	5.77918	7.92138	13.9431	13.0306	23.0402	27.9931	42.3912	43.7404	51.0232	46.6927
CNA01330	96.5352	100.321	120.046	110.067	83.0204	76.4915	22.2915	20.3687	4.11978	4.16877
CNA01340	28.9652	35.8428	32.6719	42.0045	74.854	59.2061	39.9398	37.2591	23.767	12.7997
CNA01350	98.6755	104.13	99.9372	108.109	162.644	162.106	231.875	223.826	477.317	480.867
CNA01360	20.1897	22.6102	28.2294	30.6786	35.3416	38.1907	58.9273	61.8678	58.1101	55.0505
CNA01370	812.789	683.92	978.376	847.946	172.619	201.746	168.744	183.45	91.1915	100.635
CNA01380	56.5554	62.1575	102.366	115.315	211.244	202.436	67.1132	67.3407	9.19395	11.2015
CNA01400	37.5182	41.6653	41.2234	47.5924	51.8735	54.5298	49.2648	55.1597	23.1087	25.4048
CNA01410	8.32091	8.22636	10.4446	11.4005	15.5051	17.5898	12.4248	11.5078	1.71096	2.81367
CNA01420	106.977	104.465	51.9422	42.9644	80.5177	78.4621	118.942	137.603	266.86	464.177
CNA01440	2.48882	1.32708	1.46061	1.47505	10.8145	8.78957	17.9128	20.1489	20.4235	16.8777
CNA01450	24.096	26.1495	23.2124	26.18	65.9933	60.1313	53.0934	46.8103	52.001	59.1224
CNA01460	218.71	227.527	374.985	328.16	445.648	526.181	253.918	233.259	213.171	200.248
CNA01470	30.5972	31.6314	59.8708	67.4662	88.0691	91.6772	82.5735	54.9442	53.3051	63.5205
CNA01480	16.4024	15.3604	19.7918	20.1398	38.6643	37.9898	28.9338	27.3913	18.8116	19.8433
CNA01500	52.1596	58.5659	159.585	127.576	175.206	180.851	279.978	258.234	245.97	331.274
CNA01510	17.1049	17.6086	20.6495	25.6914	46.5363	51.828	37.2274	42.4856	11.4771	10.6757
CNA01520	37.9325	41.5083	115.982	142.254	269.64	315.161	983.975	984.677	389.226	430.906
CNA01530	239.988	252.192	209.582	234.188	86.1226	101.739	100.854	67.7834	19.3844	34.8176
CNA01540	21.4101	24.5785	30.8866	31.969	16.4373	28.1246	110.948	94.8903	149.459	175.733
CNA01550	12.1975	15.233	18.5547	17.8419	58.8753	56.3186	91.7045	98.275	96.4634	99.737
CNA01580	32.9157	31.982	33.4268	36.3202	90.7256	88.2875	89.8464	94.0502	66.0937	65.1397
CNA01590	34.9118	37.486	24.3244	24.5757	64.2599	71.3511	38.2238	43.0518	30.5562	33.1098
CNA01600	24.8912	26.2862	21.8242	26.354	20.526	21.0046	6.65385	7.12805	2.71738	2.5141
CNA01610	40.1302	33.6058	43.7234	47.1271	103.912	111.773	135.017	121.085	78.3418	101.945
CNA01620	12.9606	13.4258	13.4906	15.1023	31.0573	29.9001	43.5139	47.023	33.7109	34.9927
CNA01630	29.804	31.914	46.9464	46.2499	79.2163	98.4273	50.5318	66.1218	43.0554	42.4201
CNA01640	338.793	349.138	457.251	465.578	616.629	607.532	251.241	263.668	216.017	196.139
CNA01650	7.02952	7.50611	5.81245	7.64525	23.4522	21.9538	3.14431	3.73303	0.070479	1.18566
CNA01660	17.1309	16.56	14.4058	15.0856	41.112	40.2893	34.2404	39.2032	12.0358	12.2106
CNA01680	286.695	292.223	357.16	423.203	355.183	405.601	56.3366	40.8349	20.7864	34.9336
CNA01690	81.7768	83.1339	111.645	120.386	132.77	155.541	394.295	420.034	293.103	292.264
CNA01700	25.1029	29.4309	38.844	40.2993	62.3448	67.2219	67.3927	62.3704	46.4698	50.3658
CNA01710	30.8448	30.0047	51.4397	53.9179	59.7123	70.3328	31.2966	30.9953	9.82798	10.3603
CNA01720	96.1988	105.659	80.3367	91.8067	157.174	126.68	140.084	83.416	136.633	198.02
CNA01730	96.2941	95.6604	95.7796	104.847	72.9674	68.1756	93.3371	78.3537	115.473	134.474
CNA01740	88.7106	55.8209	125.953	135.806	124.236	121.917	87.3329	86.6674	76.9639	77.6876
CNA01750	33.804	24.9378	45.0334	33.9821	53.0627	61.7062	59.9853	64.5933	12.9823	17.759
CNA01760	50.5847	54.1283	54.6698	62.2337	63.608	61.3336	83.1439	97.6167	82.6268	98.66
CNA01770	68.7757	69.3937	78.6894	82.6551	81.9127	75.8551	44.061	48.6352	19.5021	26.8615
CNA01780	41.5666	65.8303	93.2554	77.2651	158.959	110.702	93.1062	138.923	45.5556	47.774
CNA01790	86.3317	88.2186	146.523	160.727	269.165	252.952	358.901	370.638	308.915	300.755
CNA01800	6.24838	5.13915	10.0702	10.0116	35.896	29.7986	16.3578	12.6414	2.2649	3.95475
CNA01820	50.3558	56.2101	51.7556	58.8614	60.0093	56.2365	59.8971	52.96	103.045	100.989
CNA01830	94.8727	87.6863	159.341	171.893	246.548	282.149	261.882	261.13	218.451	194.784
CNA01840	98.1361	102.811	106.02	110.229	118.586	144.964	188.723	136.521	94.727	121.707
CNA01850	26.0684	24.8014	108.806	111.834	196.185	189.93	85.6612	81.3078	189.991	183.958
CNA01860	51.3341	51.5323	57.3629	60.2378	74.8911	76.5259	150.598	166.95	81.9316	78.2521
CNA01870	44.8755	51.2228	55.3373	57.3786	38.4371	38.7999	28.7317	29.9061	22.4973	24.1673
CNA01880	3.37523	1.69719	6.58446	9.76514	62.3881	70.9447	495.683	575.16	1313.22	1281.85
CNA01890	21.9678	20.4675	18.5764	21.8115	36.5602	32.8625	56.8911	61.4635	102.557	122.892
CNA01900	24.0176	24.496	24.7136	28.2365	29.9014	30.049	13.3416	15.5374	2.09974	1.48702
CNA01910	40.9437	44.9589	46.3059	47.1142	38.5746	35.2339	25.8057	29.9027	19.7461	21.8725
CNA01920	48.9314	54.7486	57.4088	57.5159	53.9674	60.6705	54.165	60.1718	82.5104	93.2352
CNA01930	25.0202	22.8194	16.9919	21.5495	64.1907	59.6316	42.0545	46.0113	15.928	14.382
CNA01940	99.4841	91.5796	179.907	191.43	136.879	170.206	304.825	288.507	311.913	345.495
CNA01950	668.96	607.78	703.454	686.29	363.371	377.192	230.168	227.202	120.908	113.537
CNA01960	18.6169	17.8406	18.1736	21.5051	31.8272	33.0026	26.6522	28.9301	14.6546	18.8157
CNA01990	15.4841	17.3878	18.0675	20.5298	42.8404	38.6629	40.2688	44.0652	23.2508	23.1291
CNA02000	19.7219	23.0319	19.7739	21.3709	47.2737	43.6136	59.6331	65.9959	206.53	209.3
CNA02010	8.86859	7.93021	12.153	11.6687	20.2284	18.1588	5.59802	5.08258	0.502758	1.77583
CNA02020	8.19402	9.5768	9.58438	11.4221	19.1184	18.6361	13.4881	14.9844	11.518	9.74098
CNA02030	23.55	23.673	29.8142	34.2655	38.3571	37.1716	37.7535	34.3321	16.6204	16.7215
CNA02040	27.111	26.3444	25.3465	26.7187	65.7422	63.2441	50.0734	55.2123	52.743	58.8302
CNA02050	17.7634	19.4809	23.7157	25.4209	23.7185	21.6623	32.7668	23.8414	70.9244	88.6614
CNA02060	10.0971	18.7546	16.3957	19.0874	40.3089	41.4045	21.9204	23.5289	5.33346	6.08606
CNA02080	34.9935	36.2803	29.3318	34.4093	34.1026	32.879	24.896	23.1179	24.1706	32.1419
CNA02090	50.3949	49.9677	79.5828	83.8165	118.06	119.678	164.433	181.217	169.483	149.777
CNA02100	228.387	229.569	326.028	376.759	154.248	147.22	89.4345	83.579	56.1703	69.0661
CNA02120	3.35901	4.58552	6.16127	5.97979	36.0335	48.8316	22.6963	24.0344	5.72709	6.40022
CNA02130	60.1834	54.8928	53.6219	52.1766	66.0849	60.506	49.3639	51.8118	88.1407	87.8057
CNA02140	16.9598	16.9599	22.2219	28.2135	27.5458	35.1756	85.8794	87.23	73.8262	63.0715
CNA02150	18.5728	21.6616	24.8439	26.1749	69.8462	73.949	125.571	127.914	279.364	255.879
CNA02170	123.713	118.071	147	123.938	588.826	609.19	269.325	225.611	361.327	407.262
CNA02180	61.0859	60.8949	70.0665	74.9984	127.798	128.287	135.067	121.635	100.646	104.172
CNA02210	20.4112	24.5534	46.9767	34.9668	34.1646	44.3957	76.0645	50.0009	53.0344	54.7242
CNA02220	6285.61	6910.09	4556.23	4075.2	952.527	971.319	571.379	574.276	294.309	316.833
CNA02230	241.191	215.537	232.127	205.771	163.089	179.133	216.165	218.144	209.203	230.457
CNA02240	6.74563	7.20944	10.7693	9.22311	7.14764	8.90781	10.2938	11.5726	9.42075	9.28054
CNA02250	123.061	124.364	165.775	225.117	237.917	266.141	174.416	110.934	9.26751	19.3416
CNA02260	52.3362	66.2543	114.147	131.194	50.548	42.3497	14.0562	7.13766	2.86304	4.57053
CNA02270	305.816	326.9	143.149	150.834	63.8264	72.4314	105.534	87.8027	122.813	124.462
CNA02290	231.321	251.493	163.487	170.469	72.8462	75.0317	52.1297	44.7295	19.8617	30.7336
CNA02300	32.1134	29.7662	27.0489	26.0113	72.3354	61.3719	104.483	105.889	363.779	440.645
CNA02310	14.3125	16.5816	16.133	19.3848	36.212	31.9047	17.111	24.2311	8.7067	8.86116
CNA02330	30.5509	28.066	34.9252	34.8248	21.901	20.9729	29.1921	21.3372	16.4077	27.9848
CNA02340	47.6463	52.4268	63.6512	69.7589	48.2523	62.3943	48.8502	44.1785	14.3804	15.1586
CNA02350	8.51951	9.51289	13.3699	14.5571	63.5088	67.0253	41.0877	41.6145	8.45367	8.50956
CNA02360	25.1107	28.7796	25.213	28.2492	46.3338	40.8405	25.453	32.9601	18.34	17.0616
CNA02370	56.6781	44.567	21.9963	20.2687	397.646	398.646	198.48	202.599	226.194	215.796
CNA02380	14.4916	16.5222	18.3674	20.5904	23.4556	22.5276	10.9561	13.4833	2.8849	3.40885
CNA02390	18.6294	21.0713	22.5918	27.2379	21.79	19.2108	17.7618	19.6329	23.4491	20.8953
CNA02400	91.7892	93.2181	125.043	142.944	178.846	147.411	16.2997	16.8662	21.0093	17.0223
CNA02410	55.1269	53.8547	69.3349	63.9477	57.1399	61.1657	34.3856	48.7806	14.923	12.0193
CNA02420	18.0413	17.2605	20.7699	23.4469	43.8877	49.8619	135.706	167.861	61.3248	61.477
CNA02450	165.708	178.024	147.107	142.656	90.742	84.002	100.851	101.775	166.124	186.436
CNA02460	21.0529	22.5928	32.3245	39.2337	65.8974	64.8931	37.1085	38.9813	22.1469	27.931
CNA02470	11.7492	11.7224	13.1526	16.4034	21.1374	22.6665	15.4607	14.5002	2.71025	3.543
CNA02490	68.2208	71.4121	94.6866	89.4379	56.4674	59.6638	43.7126	43.9071	69.6999	66.8268
CNA02520	331.021	547.955	913.841	537.611	528.514	515.109	85.9013	67.1995	28.5423	34.6579
CNA02540	69.9214	63.4562	109.195	77.895	93.4202	156.905	199.679	211.008	150.642	136.606
CNA02550	267.323	272.33	225.253	257.263	119.527	145.353	162.426	125.319	119.654	120.583
CNA02560	9.33824	13.3036	14.8065	17.1102	33.4237	26.5769	17.0929	13.0009	5.00326	7.12476
CNA02570	414.178	401.34	245.246	217.505	97.31	109.326	154.06	96.9956	106.109	138.982
CNA02580	41.5599	38.4957	91.9409	85.3582	707.106	752.38	677.131	620.884	305.481	321.617
CNA02590	332.023	289.756	462.007	500.054	244.494	256.032	110.258	123.679	133.542	136.934
CNA02600	30.9749	66.3062	73.3627	54.089	58.5447	79.1018	29.7952	31.7525	13.8099	12.8165
CNA02610	10.5388	11.3331	14.2982	16.5077	27.962	27.8338	20.7275	21.4093	8.2624	8.87953
CNA02630	60.4812	54.6384	129.249	126.542	137.862	130.34	115.516	115.155	58.8452	55.7501
CNA02640	26.7681	26.3398	35.5015	38.3961	86.0086	86.0808	51.6059	54.2924	16.9422	15.8029
CNA02650	58.6739	60.0321	56.355	57.7739	68.3576	83.6331	22.3831	23.099	6.16638	9.43141
CNA02660	271.223	263.735	411.213	458.37	215.135	238.203	117.249	115.173	95.493	113.989
CNA02670	242.495	214.899	215.212	190.95	112.64	127.012	114.457	113.05	58.7026	48.2336
CNA02680	41.042	42.955	42.8548	48.67	58.1851	62.2802	48.8754	46.9006	69.3371	77.4295
CNA02690	149.52	123.925	229.679	272.562	263.228	290.481	230.678	249.278	131.775	125.486
CNA02700	297.656	294.301	302.031	309.862	118.356	127.791	78.4119	73.0428	74.3317	78.898
CNA02710	15.2745	14.9591	24.2917	25.334	71.4906	73.2891	59.2159	65.2369	38.0018	34.3885
CNA02730	16.5121	17.114	19.2881	22.327	44.3102	42.6352	82.1608	90.4213	55.7633	60.5002
CNA02740	89.8105	98.5706	83.9057	86.6755	53.7403	64.2125	70.1855	67.2728	96.9325	115.338
CNA02750	185.858	174.771	332.939	336.593	216.052	204.379	148.049	127.325	159.995	168.162
CNA02760	71.9281	60.2962	81.7567	81.232	71.6508	74.0157	56.0113	72.4412	27.254	33.6667
CNA02770	13.8706	14.9941	20.0887	18.5102	24.3617	26.6552	7.05195	4.90538	1.70572	3.57894
CNA02780	34.6746	37.0152	65.7129	67.5823	120.906	116.871	18.6067	46.4946	13.2908	13.282
CNA02790	31.0395	37.9297	42.5869	55.7625	55.8687	46.2164	46.6923	54.234	21.1216	24.5199
CNA02800	118.048	127.503	97.1548	95.9188	38.576	55.4365	83.637	61.4608	97.7906	92.6212
CNA02810	124.367	120.332	196.351	222.648	254.17	264.597	83.1419	75.4529	33.4792	32.6893
CNA02820	73.2473	81.3833	77.5302	78.8209	75.9777	76.6833	38.0378	40.1305	18.1536	21.3531
CNA02830	19.1195	18.3039	25.4934	27.4244	87.2034	89.6466	210.365	236.67	206.027	211.883
CNA02850	19.9783	21.5567	17.2695	20.6585	20.5384	25.2085	16.9222	19.8469	4.35806	3.97217
CNA02860	23.4387	23.9688	21.3187	23.741	24.5357	20.4904	5.29925	7.61799	1.5473	1.41322
CNA02870	25.0232	29.0228	31.0183	32.5478	340.699	315.861	1650.92	1490.84	1301.16	1249.65
CNA02880	15.4265	15.7681	20.2629	21.7308	22.7987	29.8303	10.9256	14.7642	3.91822	6.38145
CNA02890	217.296	221.228	184.5	206.225	61.1715	59.551	75.7578	91.3407	84.5101	81.1097
CNA02900	47.0117	44.9939	88.0763	51.8185	149.359	182.315	652.253	711.463	2004.95	1976.86
CNA02920	9.3404	10.545	20.6905	22.7261	122.53	127.422	81.1086	75.704	71.6262	65.6957
CNA02930	27.1831	27.3468	28.0258	31.5913	31.3638	28.8892	21.4113	19.9193	4.687	6.13868
CNA02940	111.252	123.701	89.9146	83.0389	249.572	253.026	52.4506	51.4067	52.7102	60.4841
CNA02960	14.4545	13.9922	21.2632	19.7663	40.9658	30.8162	29.3925	18.9595	7.46951	9.04035
CNA02980	1.27656	1.58738	3.08042	2.95428	47.4719	63.8225	868.438	1044.18	1869.91	2011.68
CNA02990	7.2429	8.05885	13.3378	14.9886	72.559	79.4769	253.587	324.511	207.562	201.593
CNA03000	91.9992	140.837	219.083	119.694	148.157	175.457	26.3895	22.3273	8.09439	7.51617
CNA03010	8.15006	6.27808	6.814	6.431	10.5328	11.2302	16.1778	24.4882	10.0186	9.15125
CNA03020	23.9094	28.2483	27.9984	31.2791	40.6249	38.1367	33.4127	45.1501	27.1269	25.4443
CNA03030	298.706	263.864	511.235	560.203	271.431	352.003	273.266	257.068	225.988	213.878
CNA03040	226.891	217.281	287.53	248.812	177.982	166.749	82.7076	78.3685	48.7825	46.1913
CNA03050	17.3398	16.8618	13.4927	15.3837	18.012	15.2006	11.4066	13.0702	4.57589	5.50147
CNA03060	4.05548	3.7033	5.37385	4.78874	17.86	12.6819	13.0848	14.7881	6.52876	6.8705
CNA03070	17.7834	16.5688	14.3188	19.1906	37.4255	35.0351	49.8101	54.2461	41.3737	42.1847
CNA03090	148.943	143.38	119.884	120.694	120.533	131.6	276.849	257.614	212.852	229.189
CNA03100	10.9397	11.2401	12.3104	16.5454	22.6334	22.1001	34.8236	33.7918	36.2774	43.2027
CNA03110	173.257	167.272	199.342	203.433	115.564	114.05	95.5001	85.4603	82.8275	81.9405
CNA03120	19.1588	18.718	25.9089	26.6422	29.3206	29.2613	38.9337	33.2652	16.476	22.4633
CNA03130	19.3203	16.5194	58.7487	73.354	90.0983	101.958	108.045	77.23	91.1789	96.6612
CNA03140	15.5006	14.2874	17.9506	20.9005	96.3434	95.0668	38.848	33.368	10.9407	15.2732
CNA03150	36.0767	36.7684	51.8765	54.9315	59.4476	66.9077	34.3454	36.8153	10.4106	16.1647
CNA03160	2558.7	2624.3	1587.46	1512.58	503.336	573.035	791.953	572.945	873.099	901.637
CNA03170	126.304	139.286	136.815	155.244	265.054	308.473	94.6429	116.74	40.3631	49.0169
CNA03180	46.8324	56.7726	47.4765	44.1468	75.8093	84.4194	37.8977	43.0461	77.6874	86.3075
CNA03190	276.789	312.356	339.474	358.383	244.495	212.934	153.59	155.343	226.633	211.379
CNA03200	36.9292	49.6979	51.2411	53.0203	56.5541	59.2687	45.8864	42.2931	17.3228	18.0727
CNA03210	195.376	204.016	199.921	206.036	117.384	162.487	70.9141	72.9849	15.4333	18.604
CNA03220	18.4357	20.1256	28.0669	32.3093	34.6905	31.0647	28.8822	33.0375	4.67572	9.05234
CNA03240	23.1593	28.4448	26.5041	28.9834	41.5282	39.886	19.1107	23.1446	8.27688	8.87192
CNA03250	73.7291	69.623	76.9472	85.2633	44.5604	50.3713	11.3673	12.5265	2.68355	3.10891
CNA03280	35.9326	34.7702	30.5377	34.9947	32.6433	33.2449	17.4257	19.0527	7.45282	8.97101
CNA03290	6.96436	6.48522	9.61168	10.6857	68.7742	69.1521	306.376	320.977	441.437	450.982
CNA03300	26.9425	25.5465	16.962	18.7415	6.93567	4.4827	0.246447	1.05052	0	0.439223
CNA03310	58.0131	70.148	52.0811	61.589	68.112	65.622	50.2234	57.4493	45.6624	61.4689
CNA03320	17.1666	16.063	13.2924	15.046	271.422	262.709	181.551	200.966	215.715	194.529
CNA03330	3585.57	3687.9	2430.51	2302.25	598.553	631.562	315.358	305.043	176.828	222.824
CNA03340	25.5226	35.1723	34.4289	36.3914	35.6998	47.718	18.5608	23.9889	6.66789	6.90506
CNA03350	34.6521	48.6775	43.8813	51.5276	103.066	59.799	85.0093	98.2787	59.2788	65.662
CNA03360	43.2666	42.7554	60.1852	64.4603	64.0152	63.3911	70.7858	78.8943	53.1584	65.5302
CNA03370	2.81862	3.32528	3.24917	3.89212	69.347	70.3671	20.1054	23.9821	9.79668	12.5764
CNA03380	50.0312	58.4842	65.2043	66.4124	83.2789	83.5519	53.9494	57.0111	25.7904	24.719
CNA03390	28.9738	34.8935	42.9105	46.1693	42.2702	51.0021	50.2681	58.5737	81.1632	88.983
CNA03400	16.3082	16.2031	15.9949	16.784	26.4996	29.1137	50.8454	56.8425	78.4155	79.5879
CNA03410	25.1889	29.2125	44.5798	51.1032	40.8181	36.251	67.5751	68.3205	33.4884	48.8385
CNA03420	100.822	102.412	164.411	164.201	147.558	136.877	94.4244	96.4035	48.1162	47.2796
CNA03430	36.6146	38.5272	44.6675	53.0863	70.0575	65.5817	48.6187	57.7987	60.7246	65.5042
CNA03450	23.4337	22.3507	27.7305	30.759	35.8551	35.8479	6.53985	6.68936	3.71601	3.73455
CNA03460	12.0113	10.4705	13.9661	17.7555	21.437	11.1111	11.0892	6.20867	2.58015	3.48131
CNA03470	23.8487	28.8913	25.5451	24.5608	28.8167	31.644	27.4985	28.3531	38.2371	41.7807
CNA03480	107.664	139.546	154.711	176.613	137.66	109.306	193.435	162.501	170.992	162.06
CNA03490	93.8699	95.3317	94.5512	108.247	109.465	117.588	96.6263	112.841	83.2712	104.104
CNA03500	96.5368	99.1872	110.648	122.89	157.706	157.384	156.83	161.215	152.72	153.554
CNA03520	27.7102	26.7646	30.4081	37.9771	47.9014	54.496	30.1136	28.2408	14.4898	21.4753
CNA03530	321.802	330.599	418.27	463.158	436.892	399.745	309.105	304.697	202.494	181.971
CNA03550	22.668	22.8582	28.0129	27.4821	51.275	53.1238	82.9692	74.3364	105.489	122.558
CNA03560	14.3069	13.7057	18.8443	22.883	27.8328	27.3264	15.1765	14.903	5.06616	8.04366
CNA03580	57.5645	65.7799	51.7377	58.7895	38.3944	35.3017	60.5881	51.6128	99.5151	114.169
CNA03590	8.64477	8.23332	13.4199	15.4035	19.9761	21.0462	15.3089	14.4343	5.71361	5.65888
CNA03600	43.3207	48.8739	52.1954	55.4457	36.3461	36.5918	7.36416	7.36713	3.50067	3.2307
CNA03690	0	0	0	0	0	0	0	0	0	0
CNA03700	0.093554	0	0	0	0.024648	0	0.104295	0	0	0
CNA03710	0	0	0	0	0	0	0	0	0	0
CNA03720	26.5452	29.0687	31.1925	34.7612	43.4604	44.3354	38.0945	47.1491	35.5745	39.0076
CNA03730	378.355	406.165	505.361	587.105	346.923	326.12	153.515	164.021	116.375	106.096
CNA03740	121.976	132.356	78.3923	82.4464	25.7701	31.5833	37.6639	24.4848	15.7033	22.7504
CNA03750	10.3421	12.0038	13.6705	13.0758	32.8849	31.8255	23.5042	28.2045	12.537	10.5524
CNA03760	14.7561	14.9206	17.6431	21.189	40.8718	35.1986	22.5546	22.0404	8.61993	15.2476
CNA03770	30.9671	29.8621	37.5717	36.5399	69.8756	64.7314	41.3645	39.1941	25.3569	27.5625
CNA03780	53.0205	53.9945	57.2234	53.191	7.12958	14.1208	60.3907	27.4637	24.8377	37.0888
CNA03790	17.458	21.2286	34.4021	39.2607	40.8925	36.6841	24.17	22.4256	7.7393	9.10164
CNA03810	147.319	143.127	414.419	414.296	312.754	351.329	687.271	728.072	752.949	677.281
CNA03820	225.865	176.141	116.258	98.3952	105.377	145.899	239.568	196.846	575.753	503.056
CNA03830	24.6097	26.6128	30.5737	35.9812	32.5864	21.0763	15.1348	15.7846	7.13677	6.47974
CNA03840	43.4639	43.5357	67.5804	71.0002	95.4959	95.2274	71.2104	67.439	155.841	157.418
CNA03850	9.09221	7.05296	11.3419	10.6213	315.733	341.191	116.198	135.493	134.093	126.172
CNA03860	43.4716	50.6349	62.7412	71.9984	144.9	130.3	111.527	130	107.118	95.5365
CNA03870	6.0852	8.28051	8.07369	6.56409	30.8195	38.5161	33.6876	22.8265	4.86053	4.93377
CNA03880	34.0342	33.6722	39.0133	44.9276	47.5721	58.7216	139.382	94.7486	43.6806	76.3284
CNA03890	43.2012	48.2344	54.26	65.5733	56.8393	61.8595	40.7406	48.447	10.0094	9.29287
CNA03900	71.4818	81.0042	75.6353	82.773	128.577	122.383	117.905	118.893	116.59	129.484
CNA03910	47.9488	47.7454	39.5796	37.1278	126.361	126.539	29.9392	29.3632	30.7762	30.6182
CNA03930	7.15988	9.7322	12.6966	14.9772	92.6405	85.2797	73.0967	81.543	53.0805	51.0283
CNA03940	9.90599	11.8933	12.3966	13.1015	31.5665	27.2525	13.2029	12.2725	5.60363	5.81662
CNA03950	14.5261	18.2139	17.2407	21.5403	18.8112	18.3072	3.84949	2.97359	0.666922	0.670777
CNA03960	34.9251	34.1375	64.203	62.3817	205.553	184.41	19.6202	15.9431	8.41701	9.96787
CNA03970	51.1211	44.3111	66.2902	62.4022	72.7947	83.6477	128.107	118.835	142.645	152.312
CNA03990	19.6955	18.8452	119.763	121.869	85.3318	91.1293	25.2816	25.8557	13.7802	20.7208
CNA04000	119.305	126.077	138.659	144.369	153.724	140.436	85.054	81.0251	62.052	64.4614
CNA04010	44.243	46.9746	47.5683	47.038	46.4504	36.1594	31.2609	39.8697	14.4899	24.8483
CNA04020	98.3313	99.0964	126.13	94.2042	37.5519	53.6393	96.1159	84.6323	68.0389	92.889
CNA04030	13.7282	16.596	18.8301	18.7104	12.5261	15.7948	4.67151	4.25588	1.81497	1.56788
CNA04040	15.9656	13.8543	20.2516	24.7938	34.5428	36.4778	23.4354	23.5768	7.4876	7.8695
CNA04050	2196.53	2243.68	1435.24	1340.73	616.675	627.478	483.184	421.955	321.935	334.741
CNA04060	593.835	651.812	561.249	617.599	114.873	114.814	182.397	106.061	147.948	175.127
CNA04080	14.2406	15.2644	13.4374	16.085	15.2051	16.3033	8.48978	8.45769	2.12468	1.70278
CNA04090	23.4374	21.0021	31.5948	35.0795	44.5759	50.819	7.21639	7.55053	2.86673	1.94168
CNA04100	43.3712	50.2085	62.6514	66.8481	53.7267	47.2052	83.9086	91.0216	84.3363	80.3748
CNA04110	28.0225	30.103	32.4568	34.4212	60.4255	46.1714	27.5692	30.8929	26.5514	27.1599
CNA04120	51.507	50.9289	62.6154	62.0783	90.8988	98.4341	60.9009	66.5513	48.5669	44.1223
CNA04130	27.745	28.7343	34.7984	36.755	75.3818	61.9964	33.145	33.7978	36.6895	31.0438
CNA04140	46.9324	43.404	34.5161	30.9707	5.88211	13.819	31.8719	14.9419	9.74718	19.0079
CNA04150	16.0533	16.9178	23.0111	24.4651	41.8575	43.8491	118.189	121.406	231.462	237.243
CNA04160	11.1016	10.1847	12.4782	12.4619	92.1349	100.287	38.1232	39.5505	6.17532	3.141
CNA04170	61.4887	67.2258	56.215	53.0159	30.2476	31.9542	58.0295	49.5849	13.1846	17.1459
CNA04180	19.6427	18.4672	18.5796	22.6998	28.5346	26.8629	32.2428	33.1741	22.3396	25.2161
CNA04190	37.8825	37.687	46.4453	51.7161	75.7497	84.2583	41.4181	40.3463	14.2343	16.0557
CNA04200	28.7298	30.559	34.5829	41.0887	62.0616	61.3953	39.0133	35.848	13.4997	21.5103
CNA04210	38.7423	41.5507	46.0461	48.1377	56.766	52.7348	39.6924	41.7906	12.2114	12.7029
CNA04220	23.3591	26.9006	25.5648	28.727	24.3604	25.2845	19.6997	21.1614	7.26534	6.43358
CNA04230	28.5978	26.6009	36.98	41.1422	42.3956	48.1815	68.2575	59.8128	20.0032	25.7755
CNA04240	808.073	888.908	482.676	477.796	152.144	219.01	368.098	229.793	320.939	381.152
CNA04250	23.0696	25.1234	42.1507	47.3677	743.455	630.145	597.771	732.799	289.395	257.091
CNA04260	5.2008	4.98646	6.25562	6.78004	17.4991	20.1048	8.08803	4.24298	2.02169	3.25198
CNA04270	55.41	60.1017	53.6827	58.9964	94.5169	90.4967	70.1258	76.6529	87.8533	95.516
CNA04280	334.208	355.791	334.068	348.575	167.238	154.17	127.265	112.49	142.635	147.008
CNA04290	165.847	186.665	323.965	329.691	207.612	215.309	110.801	128.62	45.0801	47.0115
CNA04300	20.8619	23.4027	25.7096	25.504	17.9666	23.0979	61.8343	40.6016	52.4469	76.4571
CNA04320	266.73	284.965	164.6	165.172	91.484	104.527	49.7741	44.6286	34.215	43.374
CNA04330	4.87817	3.02383	4.51546	5.35456	682.147	668.27	248.831	280.969	131.861	130.136
CNA04340	51.6391	49.3072	52.6336	52.8411	53.9006	42.2823	183.858	170.687	163.106	314.867
CNA04350	35.0033	37.1687	50.9279	50.2139	46.0118	52.302	149.375	107.085	68.9967	102.311
CNA04360	112.668	117.03	250.534	274.329	829.391	649.955	928.899	1029.79	781.746	824.097
CNA04370	980.381	1116.92	1731.36	1809.25	1379.23	1267.93	4799.9	5394.16	15974.5	14134.3
CNA04380	75.0924	88.9599	89.7595	90.4905	61.8846	83.1306	46.4558	45.0857	20.6142	24.7504
CNA04390	33.6991	27.7737	34.6038	36.7296	33.4399	32.07	54.0275	50.1714	109.781	115.119
CNA04400	12.3042	17.9416	11.4518	14.1091	22.99	23.5065	25.3737	20.8332	40.0617	45.4709
CNA04410	85.3065	85.6988	138.642	149.944	103.017	110.078	93.0093	96.4128	17.4175	19.4779
CNA04420	216.428	223.503	184.989	182.578	147.738	147.668	72.3361	67.1141	28.9404	43.859
CNA04430	85.5486	96.6305	93.2086	95.5728	89.5733	86.9814	58.5054	54.3552	28.5705	33.4928
CNA04460	10.4288	9.64954	31.5917	36.8346	337.053	365.892	1621.9	1745.63	1252.97	1064.58
CNA04470	61.6636	49.7997	92.9861	87.9713	74.3499	83.8976	69.9961	78.4322	15.7126	21.9251
CNA04480	32.4143	39.3252	55.2381	51.5174	126.996	117.519	107.356	97.1015	18.8848	32.6951
CNA04490	59.6683	67.457	92.1551	107.546	116.495	93.0907	98.049	116.66	49.1237	45.4967
CNA04500	59.0984	60.1292	70.5005	74.2187	90.166	71.5598	124.385	144.965	144.122	141.933
CNA04510	237.297	133.331	286.062	195.719	170.809	185.34	196.54	208.105	126.546	128.439
CNA04520	123.737	122.618	122.096	119.279	98.2066	97.0022	96.9126	80.5384	78.7538	82.0091
CNA04540	35.4493	41.071	42.8607	51.0107	40.9657	33.4631	15.1381	13.476	5.4517	3.38048
CNA04550	119.457	111.689	174.903	202.654	78.8697	89.9007	73.2816	81.1941	90.2916	93.8672
CNA04560	14.0452	12.9254	11.3162	10.5128	30.6113	22.4535	68.6534	60.4801	27.4574	28.0083
CNA04570	22.0312	18.9337	59.902	77.0885	87.4009	72.551	28.4599	28.8546	34.5439	33.9599
CNA04590	53.3724	48.8144	88.6821	103.384	120.497	143.18	66.9553	74.6918	50.4843	48.7586
CNA04600	543.921	541.147	298.622	239.684	117.661	207.147	453.17	289.881	462.462	510.712
CNA04610	630.867	756.898	922.182	1022.66	392.249	380.175	237.089	181.188	42.3729	73.1066
CNA04620	15.9711	18.4745	19.1051	26.1029	75.1907	71.792	244.753	241.872	175.889	182.451
CNA04630	0.189506	0.456351	0.425171	0.38451	2.49922	1.29465	5.47045	4.2966	1.17382	0.797272
CNA04640	135.075	146.47	197.716	210.239	127.211	129.59	111.064	124.646	147.866	128.106
CNA04650	1004.29	1072.37	1665.75	1849.07	1591.17	1485.8	901.846	930.135	847.003	787.808
CNA04660	18.7677	20.7001	21.8451	25.0031	291.07	288.918	86.5194	97.2524	72.1543	74.2495
CNA04670	9.85372	10.6237	11.687	10.7332	98.7897	102.421	707.975	730.949	379.741	398.947
CNA04690	8.38666	8.37067	19.7173	20.1956	55.4032	66.7452	125.939	129.781	201.002	176.306
CNA04700	413.055	370.662	169.458	145.611	1238.5	1281.36	680.147	718.971	575.656	598.435
CNA04710	74.4555	80.9715	92.9176	90.6867	116.954	125.24	173.012	176.628	713.766	620.113
CNA04720	12.5515	14.5668	14.3296	15.2364	57.6354	52.0824	39.4107	43.6	51.4619	53.6995
CNA04730	33.2344	30.389	40.1059	42.6702	56.2563	78.022	62.1933	68.1416	63.9705	71.5649
CNA04740	21.3319	20.2882	37.0506	33.389	175.104	178.761	208.4	217.906	127.447	110.202
CNA04750	30.0872	31.3228	39.0311	48.4007	44.8163	38.9647	29.4763	36.0967	12.2372	11.5254
CNA04760	11.541	11.7006	20.1277	24.969	161.268	180.153	567.527	590.21	332.78	314.687
CNA04770	26.1274	25.5122	28.2209	35.6603	87.2647	78.4431	50.4016	47.0148	63.571	53.872
CNA04780	110.963	120.322	82.5267	70.3774	579.062	505.632	68.9295	47.3743	103.374	160.332
CNA04790	1.80835	1.08306	0	0.248013	0	0	0	0	0	0
CNA04800	3.8846	3.48286	3.62532	2.6562	12.5771	11.9153	17.6807	24.7407	28.2383	25.8063
CNA04810	2.06517	2.06644	1.9289	2.46654	3.67432	3.91426	14.2435	13.0349	12.7226	16.1362
CNA04830	88.336	92.6363	125.779	133.68	181.611	182.162	195.977	202.961	262.374	221.804
CNA04840	7.07204	4.91454	6.41371	7.93399	8.24237	8.36324	2.39783	3.11312	0.345629	1.86946
CNA04860	45.135	47.0443	46.7545	52.9288	155.121	159.213	267.933	265.491	357.47	326.027
CNA04870	34.0496	41.7349	53.8925	62.9342	46.9539	52.3912	45.6786	39.9322	27.6734	41.7001
CNA04890	12.5749	11.1131	13.933	15.3995	36.0118	33.4169	23.9299	20.1374	5.62649	7.13349
CNA04900	11.2813	13.1597	15.6089	18.3332	31.5426	31.6411	38.9182	38.4445	29.8169	29.0127
CNA04910	17.9298	19.2043	22.9133	24.1927	47.1082	45.9991	32.9229	27.6574	23.7215	29.3763
CNA04920	434.262	465.449	378.762	386.758	178.471	163.607	94.5256	87.386	62.8257	72.353
CNA04930	194.482	176.902	176.15	184.935	82.8219	95.1096	64.3565	47.1396	9.55394	10.9602
CNA04940	60.7044	72.9553	47.7836	40.7632	27.1503	22.1279	31.1551	22.9473	10.896	16.1389
CNA04950	136.968	148.883	121.336	126.183	36.8107	60.9781	140.543	84.9283	82.6406	115.609
CNA04960	21.1698	25.0994	23.7891	30.6371	27.2958	26.6988	19.9809	18.8188	13.506	14.975
CNA04970	5.79298	6.06978	3.21305	4.11269	0.529448	3.0585	23.1596	21.9104	16.712	15.039
CNA04980	33.4783	28.1222	30.8518	34.4694	40.9713	55.4061	29.9856	35.0541	31.6453	30.4718
CNA04990	112.418	112.43	192.963	233.475	236.921	276.606	144.477	167.056	71.2811	80.2176
CNA05000	107.871	102.396	267.139	251.152	70.2785	68.1211	34.4257	17.4123	24.5141	32.4327
CNA05020	227.747	217.513	461.631	486.079	138.167	130.582	81.4212	72.1681	59.1182	76.5261
CNA05030	17.6395	18.2604	22.8155	28.229	67.6424	69.0427	127.336	142.007	203.471	186.592
CNA05040	2.15983	1.96029	2.74642	4.10821	87.5484	94.4179	896.686	993.323	1907.64	2045.1
CNA05050	55.3614	60.6378	57.7431	65.779	64.4521	66.3274	54.547	61.5936	41.4121	51.7014
CNA05070	58.2483	55.9992	52.1919	50.2108	169.896	169.513	58.1914	54.4681	50.7012	49.2455
CNA05080	7.19281	4.81732	5.76416	9.43546	9.21021	16.1306	9.05367	9.94137	5.4896	3.16856
CNA05090	42.4807	73.9366	79.045	86.449	62.4899	31.2369	51.3352	4.20066	1.93513	2.79566
CNA05100	33.3727	33.3826	39.2783	39.8102	68.3021	74.8387	59.4857	61.5306	64.3607	57.1843
CNA05110	77.6656	81.9122	83.6632	88.5286	113.917	132.916	132.887	152.018	112.574	137.933
CNA05120	27.9909	31.0769	42.5669	48.3708	101.865	115.34	91.0007	96.1247	31.3465	35.2821
CNA05130	40.5886	42.5488	45.7769	57.4296	621.158	500.77	846.975	798.414	823.931	944.881
CNA05140	206.943	185.486	204.441	234.85	235.334	208.407	187.695	135.557	137.297	159.784
CNA05150	122.125	132.577	134.542	163.148	109.539	97.1893	110.447	117.159	70.4218	72.2791
CNA05160	1027.19	702.566	1063.47	969.108	263.631	335.547	138.082	143.177	146.576	158.404
CNA05170	124.68	122.864	127.179	137.284	77.4476	84.7765	68.8919	69.2412	57.1466	81.4611
CNA05180	925.219	802.029	1102.27	829.784	429.143	548.249	232.747	254.9	122.424	94.2482
CNA05200	82.4902	83.5847	61.6954	55.4113	280.66	267.165	63.3835	33.8331	114.344	234.327
CNA05210	130.494	131.201	108.781	143.26	66.8206	84.632	78.7911	62.6808	43.7303	51.6288
CNA05220	20.2721	24.0847	26.4413	24.2233	26.6039	23.6213	14.5783	13.2064	7.40605	9.3842
CNA05240	4.08117	5.40084	7.45338	8.92854	11.5227	8.93318	2.1009	2.97214	0.629616	0.650278
CNA05250	4.11598	4.78657	6.49221	7.08188	26.4547	24.7453	19.6744	19.9018	18.3917	8.47985
CNA05260	11.0043	9.90607	15.194	13.6959	23.2678	22.8924	7.98158	12.3945	5.78595	6.19292
CNA05270	55.2535	61.8428	49.8684	36.3403	191.115	171.355	78.1239	93.3132	123.567	139.701
CNA05280	4.67054	0	7.05565	9.67441	0	0	71.4978	80.4412	120.236	126.279
CNA05290	13.1523	13.2369	16.8805	19.5035	20.0792	21.9434	18.2617	17.1674	7.78192	7.40152
CNA05300	8.8897	9.82344	14.7212	15.5032	148.486	139.378	93.8555	93.7893	40.2112	48.3752
CNA05310	18.5519	15.1489	23.9016	31.3431	129.118	173.665	148.719	122.372	50.3934	37.5009
CNA05320	16.9187	15.5808	23.0148	26.4092	49.0961	53.1541	31.0878	32.9837	16.4284	17.0232
CNA05330	67.5953	76.1184	82.4508	88.9136	115.52	109.649	102.62	100.665	120.024	138.864
CNA05340	14.2966	15.7377	16.69	18.2871	32.408	32.952	47.211	51.0177	25.0679	27.6015
CNA05360	23.0647	19.6911	40.1813	41.5998	108.683	103.836	408.263	480.466	193.247	171.571
CNA05370	25.2149	25.357	39.4063	42.1429	52.0751	48.7335	79.3289	79.4703	87.7146	82.7212
CNA05380	9.98732	16.9688	27.5281	14.1686	25.9043	27.6806	29.2516	18.4461	25.4148	19.5433
CNA05390	91.443	92.3504	138.379	154.543	164.834	172.244	80.6517	86.5284	102.645	83.2982
CNA05400	240.212	237.999	292.828	303.832	260.893	277.461	261.482	291.906	305.676	353.281
CNA05410	19.252	21.3981	22.7887	27.4754	50.7548	49.6919	47.3547	45.8857	75.8601	82.0662
CNA05420	174.8	178.054	270.166	269.761	241.607	300.201	193.667	157.06	171.661	181.412
CNA05430	69.9233	73.2134	72.6321	82.4005	85.4515	81.0505	67.6116	81.4211	32.9692	31.6165
CNA05440	110.037	110.057	125.721	140.424	106.226	95.0841	47.4243	52.5637	19.1635	22.1776
CNA05460	19.9988	21.7022	20.4739	25.3568	33.8361	31.2647	47.1671	51.6569	45.5546	54.1867
CNA05470	193.749	210.682	310.249	333.958	189.168	198.821	115.544	112.044	127.859	130.532
CNA05480	10.6788	10.0675	15.3046	19.1372	41.8119	59.5601	130.947	145.778	105.391	107.337
CNA05490	110.525	119.886	103.426	109.287	85.8425	104.341	85.6862	84.0052	28.8589	26.6427
CNA05500	70.5912	75.1658	69.8514	68.803	50.8499	52.4179	49.9327	45.4647	90.7889	98.8967
CNA05510	124.053	123.873	322.234	353.557	274.008	279.53	140.561	139.222	219.807	226.639
CNA05540	1.46381	0	1.77838	2.17378	0	1.89642	0	0.731004	0	0
CNA05560	29.5331	25.4526	25.7828	38.0483	78.8497	71.4409	42.3033	40.8009	19.3135	19.4554
CNA05570	32.9481	37.6226	38.5662	38.7846	51.723	56.8487	87.58	87.1576	67.4057	79.5851
CNA05580	523.33	558.955	566.456	616.367	258.033	219.669	106.055	101.371	102.312	72.0234
CNA05590	32.6229	31.3692	41.5931	50.3599	73.7187	70.1195	52.1958	48.9744	34.9476	33.3012
CNA05610	51.4417	63.4071	61.7414	71.64	49.5031	45.2969	73.0918	85.8553	28.9912	30.1029
CNA05620	39.5401	40.0741	42.2626	40.6037	36.6524	50.3341	76.5287	69.8228	92.4324	84.5535
CNA05630	74.5698	70.6451	57.4092	81.7848	42.7253	46.361	47.0372	43.213	14.1593	24.4184
CNA05650	127.237	123.496	328.344	329.173	963.407	770.127	689.78	698.748	633.553	493.589
CNA05660	83.7132	78.1113	108.781	131.91	155.993	144.203	122.468	128.81	50.8218	64.9891
CNA05670	39.1217	41.5603	55.4205	55.4851	44.7756	46.1445	52.6752	55.8617	41.546	39.7823
CNA05680	468.185	439.988	748.961	781.554	1255.31	1177.77	1175.65	1217.59	647.384	574.761
CNA05690	79.3332	92.6778	59.8647	52.3968	14.3413	18.5627	72.7471	36.6982	26.2926	34.9338
CNA05700	12.4983	11.0285	31.5042	33.6325	82.8336	84.3941	66.9404	55.9311	23.3836	18.8607
CNA05710	7.39313	7.82048	13.1166	12.7092	148.509	152.849	100.53	100.546	15.0946	25.5922
CNA05720	0	1.22425	2.94122	0.530842	403.772	379.383	444.93	420.624	186.513	160.45
CNA05730	39.1612	44.1375	29.1115	33.562	30.3366	29.5901	22.401	24.5227	7.98224	11.4964
CNA05740	18.4707	31.3693	37.3353	55.1666	36.1833	50.1158	28.0042	25.7551	6.73346	7.39904
CNA05750	25.0558	28.1564	13.9131	15.4097	20.9971	17.3104	26.6023	28.3679	17.611	21.4314
CNA05760	60.4841	47.524	81.6518	87.3297	91.5934	85.974	70.2234	63.8362	38.2486	49.6247
CNA05790	14.7534	18.1475	32.4246	43.6631	462.644	490.295	314.48	414.606	254.713	280.484
CNA05800	331.395	321.282	169.338	162.166	1122.04	1005.78	750.776	683.224	256.083	278.425
CNA05810	9.04977	8.78364	5.54241	5.72341	351.917	334.769	120.674	106.527	98.3451	110.784
CNA05820	33.695	29.45	36.2226	31.5143	59.0964	52.1074	55.7996	45.7487	9.61546	21.2141
CNA05830	128.184	137.538	176.157	178.624	126.201	118.143	46.6614	48.8154	18.2899	22.5832
CNA05840	25.298	25.3485	37.7009	47.264	1081.13	1021.83	1685.97	1537.04	1780.23	1501.58
CNA05850	573.213	593.868	572.251	568.799	307.33	335.873	225.971	191.404	285.263	317.037
CNA05860	132.59	140.135	144.842	145.816	80.7367	96.9475	137.124	87.2708	87.9154	116.053
CNA05870	26.1632	28.0759	38.9257	43.7131	48.2384	52.1929	50.4612	33.3071	29.0515	45.1262
CNA05880	142.476	133.992	84.012	81.1251	73.724	70.1029	159.015	192.545	328.037	310.944
CNA05890	30.204	33.4682	33.0842	40.0886	43.7083	50.8212	34.1931	30.6141	10.1865	12.2984
CNA05900	43.8419	50.9912	43.94	47.252	33.8918	42.1828	55.9628	38.7845	22.7657	27.5148
CNA05910	350.922	341.101	267.964	241.251	58.5423	64.7478	54.1095	45.8897	34.4381	27.4179
CNA05920	46.8253	54.8623	55.0756	61.6906	55.3396	49.8054	35.4285	33.823	17.099	20.7894
CNA05930	33.7672	35.7149	41.9093	45.0742	50.4083	47.2137	40.9292	34.3939	28.0894	33.244
CNA05940	37.6201	38.4908	35.67	40.5842	58.9247	57.9642	73.2143	75.0576	205.228	212.015
CNA05950	183.505	200.586	111.059	106.493	46.4805	56.7831	64.7682	66.8923	15.0648	16.7186
CNA05960	39.9344	41.7239	52.021	46.9693	41.1171	50.093	89.0132	90.6068	223.258	238.697
CNA05970	16.8311	18.2831	21.7196	19.7465	20.7843	16.838	20.4501	20.4699	20.8219	21.7925
CNA05990	58.6431	51.4494	57.3288	68.7714	43.5783	49.6252	33.0317	42.3473	13.1864	16.4683
CNA06000	97.4144	104.173	78.5092	85.6627	28.6803	33.519	46.3853	37.6827	95.4399	114.856
CNA06010	31.6119	33.3782	45.1484	46.6416	34.6287	37.2303	37.9594	28.9563	15.6375	17.3428
CNA06020	224.928	229.198	184.887	191.06	62.8526	70.1931	29.7681	33.2465	12.1092	12.9367
CNA06030	35.8128	29.7031	49.1947	52.3841	113.08	108.506	54.7189	53.8292	11.2431	9.61643
CNA06040	77.3675	65.3766	87.965	100.869	75.9501	83.7842	59.0434	63.1638	16.8964	18.6493
CNA06050	16.528	16.2516	18.4041	22.5691	46.0289	48.0294	95.9857	106.361	108.101	117.272
CNA06060	255.501	294.711	521.916	596.117	492.819	509.235	857.538	1028.07	789.819	704.315
CNA06070	3.92046	5.00942	4.37663	5.06247	5.54863	5.39066	5.74959	4.84874	3.12542	3.62499
CNA06080	16.453	13.7491	66.0102	67.0661	98.9407	92.3415	59.7514	59.9246	26.8877	26.4162
CNA06090	19.7848	21.2146	24.8729	25.2938	50.1678	49.2211	60.6672	64.9505	42.4329	45.4801
CNA06110	25.0864	26.6728	27.5186	30.4497	50.3012	51.6078	95.1449	105.911	141.691	171.056
CNA06120	340.644	337.263	598.637	583.646	435.971	571.197	257.985	197.733	56.2947	82.0582
CNA06130	14.6568	16.2484	24.492	24.1184	14.35	13.5375	16.3395	9.28756	4.5595	7.80046
CNA06140	46.6212	46.9383	46.1197	53.1754	62.4391	59.8308	51.7457	49.472	45.2089	48.4616
CNA06150	31.2852	33.754	34.8048	41.1026	60.0189	52.1021	78.8399	83.1754	33.3941	29.2454
CNA06160	20.5047	23.3897	25.5074	28.7821	26.5777	23.665	16.13	15.4933	5.85457	7.76779
CNA06170	3.39623	3.50616	7.41215	6.35504	273.085	257.139	233.33	251.414	499.888	483.664
CNA06180	22.8351	27.457	26.8352	27.8064	57.225	70.4446	240.964	259.429	265.124	293.207
CNA06190	9.40622	8.07746	39.8469	44.5883	54.0282	78.6863	28.4696	21.4233	15.8709	26.0378
CNA06200	7872.05	7365.75	5408.99	4862.7	804.869	956.733	661.095	580.654	564.262	554.23
CNA06210	54.8162	59.0504	60.6614	70.0907	55.1451	62.2137	42.4558	37.0494	21.259	24.5095
CNA06220	3.52694	3.65552	4.7025	5.66373	41.5523	39.7398	17.8321	19.3809	18.5394	18.6094
CNA06230	13.9541	16.2369	30.4971	37.021	18.6782	28.9887	46.7418	27.3755	21.7282	31.9205
CNA06240	30.3705	34.7078	41.1921	45.1111	79.0372	77.612	58.9792	61.0931	43.0984	38.2154
CNA06260	55.6833	53.2956	58.6597	70.1182	115.505	112.952	129.735	131.221	42.4578	45.4355
CNA06270	56.2068	57.7788	92.9524	91.1305	125.099	110.662	109.86	109.973	132.001	114.464
CNA06280	17.4966	17.4825	23.6324	24.9448	63.3394	77.038	362.097	376.509	305.732	285.38
CNA06290	207.564	211.912	152.606	148.806	77.2375	73.1974	49.4883	50.3084	32.8805	39.3133
CNA06300	19.5172	20.583	29.2261	29.5431	55.3405	45.294	53.6162	54.0607	57.4457	62.3715
CNA06310	31.4096	31.0755	26.0084	22.1677	283.981	290.84	68.0028	67.2331	25.5723	29.1028
CNA06320	63.3297	60.9408	78.6589	93.8611	141.606	157.809	117.293	120.665	96.3672	104.698
CNA06330	6.1844	6.81109	8.62035	9.26267	42.7975	36.5227	4.56557	4.24319	2.51845	2.56765
CNA06340	12.1805	11.2851	5.25992	4.17195	3.49268	3.04965	34.3878	36.3831	42.8996	35.726
CNA06350	15245.3	14189.8	9466.53	9241.98	1051.88	1388.6	674.118	658.809	586.829	643.589
CNA06360	7446.97	7892.69	5000.18	4747.95	1042.15	1184.16	897.652	753.188	732.448	768.299
CNA06370	12.4017	15.867	19.2045	21.3473	35.0414	23.6871	21.0434	21.0338	10.3583	12.0931
CNA06380	37.5734	34.9574	39.6644	47.4085	71.3014	64.7745	83.5548	91.6514	29.9451	50.1907
CNA06390	17.6744	19.1225	20.2328	21.4186	47.6652	41.0377	23.9118	22.3104	10.3026	8.92578
CNA06400	21.923	21.7932	24.6599	24.9189	26.2365	27.3038	9.75677	11.9998	4.83416	6.16828
CNA06410	108.793	104.55	229.762	239.41	205.31	208.061	268.809	308.825	245.276	227.396
CNA06420	25.0491	20.8385	19.2899	16.8696	24.5294	30.6692	66.0228	53.8609	159.398	157.922
CNA06430	68.6724	73.5498	62.4547	63.4236	59.1027	55.52	46.4188	48.775	42.7809	53.7085
CNA06440	22.7484	24.9801	26.1711	28.1266	38.4911	35.2404	60.0989	59.4784	67.85	68.1053
CNA06450	35.1079	36.8482	38.4445	50.787	39.7513	40.9231	26.4455	29.2713	8.80408	9.67987
CNA06460	74.4161	73.699	104.26	112.222	513.531	592.773	3228.79	3532.01	4439.63	3486.91
CNA06470	122.49	108.53	90.917	91.5256	62.7134	68.4057	74.5495	52.7593	41.9722	54.1507
CNA06480	6.16942	7.75383	10.6484	12.4495	9.42219	10.0181	3.36775	3.30414	1.96886	2.61872
CNA06490	58.5195	67.2088	61.5909	63.7953	54.9371	53.0568	68.4158	69.0147	24.6483	27.0161
CNA06500	12324.2	13004	8535.91	8520.17	1661.61	1896.97	915.748	844.994	634.949	671.932
CNA06510	91.1998	94.9949	124.948	127.848	91.4851	85.735	72.7493	80.2101	118.486	117.465
CNA06520	50.2743	41.215	57.9087	76.6068	142.351	156.951	208.611	217.645	132.591	146.239
CNA06530	40.0946	36.7909	43.334	46.3613	48.6978	52.2921	23.9921	24.8631	10.1319	11.3289
CNA06540	44.6663	38.906	61.5588	69.7022	91.8965	133.409	107.89	103.466	83.2009	93.8455
CNA06550	17.6474	17.3199	42.9656	18.2166	14.9311	27.1761	4.52494	5.77156	0	0.902553
CNA06560	150.617	153.077	257.943	246.484	477.008	460.062	216.168	204.931	274.578	256.195
CNA06570	9.94081	9.9418	20.8333	22.8613	3447.34	4137.96	2205.15	2218.29	863.321	807.291
CNA06580	32.0586	35.2478	32.0676	38.2868	18.5355	17.6022	2.6281	2.35916	0.829298	0.661815
CNA06590	42.7471	43.8735	49.2158	55.9368	33.7029	31.4744	10.0314	11.6342	4.10856	2.87169
CNA06610	21.6462	22.5452	28.8695	32.3085	66.9223	69.9728	44.7505	50.172	16.9568	21.2779
CNA06620	21.6869	26.5471	27.5575	32.8521	45.3276	44.8476	41.8207	41.4184	52.6759	53.914
CNA06630	297.378	299.82	296.611	320.035	143.537	167.833	261.834	267.229	120.097	143.818
CNA06640	35.0584	35.4374	47.5944	52.2231	41.6882	39.0128	53.0699	48.2894	37.4647	51.9012
CNA06650	187.668	166.399	385.261	395.912	1317.95	1574.06	4429.49	4863.85	3383.25	3056.39
CNA06660	13.9907	13.9206	14.0002	17.5611	26.4888	25.2747	18.9863	16.2026	5.92717	6.00148
CNA06670	45.3018	63.5111	55.8258	79.0504	202.402	183.12	180.852	167.827	100.129	99.8709
CNA06680	92.8071	95.4523	94.9986	99.894	54.446	51.1079	47.7852	51.3246	17.4299	14.5173
CNA06690	19.2819	16.1547	32.2987	34.4981	85.7562	79.3981	70.1502	69.7465	55.6046	57.4301
CNA06700	21.1646	21.2483	26.8175	26.1459	27.1466	29.6948	15.4598	14.4683	6.9629	5.45836
CNA06710	26.8771	26.3005	26.9523	31.2143	42.1037	46.7385	20.3437	22.9539	12.7612	11.8506
CNA06730	161.934	175.378	156.049	163.798	121.455	124.489	74.4823	73.0868	42.5145	49.7501
CNA06740	15.0477	15.999	14.5837	17.911	30.8714	25.9339	30.5432	33.5324	13.4016	13.6691
CNA06750	13.5186	12.2679	28.887	29.8164	144.672	147.652	165.688	163.763	64.1709	65.369
CNA06760	87.7793	97.5756	101.345	116.665	63.6224	69.7518	98.4665	104.945	101.187	106.872
CNA06770	34.8008	38.9281	35.0753	41.7015	72.1776	79.2827	125.768	125.481	112.391	128.211
CNA06780	3.88027	3.80103	5.33963	6.19862	8.61566	5.11218	2.37517	1.38892	0.495699	1.53147
CNA06790	472.815	525.198	276.986	313.952	142.652	143.254	148.586	125.11	92.2819	112.601
CNA06800	109.364	114.81	112.056	126.52	144.955	143.067	103.608	92.9045	57.5973	64.8176
CNA06810	8.67434	7.98171	19.4086	24.7139	53.6936	44.1719	37.4724	25.0551	12.1902	17.6848
CNA06820	8336.1	7578.13	5332.37	4899.42	863.291	904.188	790.542	700.068	525.624	552.938
CNA06830	18.1666	9.56669	11.6064	13.3602	28.2809	27.0765	23.5314	30.4404	24.239	24.4578
CNA06840	83.9664	79.2737	93.957	86.1101	74.8773	84.5552	67.856	76.2459	47.3719	57.3109
CNA06850	58.2419	61.7094	66.4942	64.5796	23.1012	47.719	81.9187	51.8913	32.4668	58.8363
CNA06860	369.808	360.32	301.739	319.542	188.28	212.988	207.597	163.657	64.526	97.0928
CNA06870	40.3907	35.8439	120.703	117.805	83.0471	86.1802	69.4326	79.507	22.0923	21.5626
CNA06880	30.8184	29.3223	46.5204	47.949	55.2577	52.283	19.6512	18.72	3.78957	1.53859
CNA06890	162.64	179.938	165.082	171.501	97.8537	98.6249	94.1646	81.0629	122.599	136.024
CNA06900	33.7534	33.9916	91.7947	102.423	228.553	275.832	1161.65	1180.47	1304.13	1182.35
CNA06910	49.6297	52.3611	45.4341	47.8459	59.3369	55.979	74.7221	70.9528	76.0042	102.763
CNA06920	89.5831	89.9489	162.643	169.626	122.562	128.202	73.5196	79.0731	23.6655	20.0301
CNA06930	34.9454	34.4983	46.6305	56.9871	24.994	27.4022	7.13705	8.16676	6.15027	5.8942
CNA06950	3136.11	3138.46	2410.71	2294.06	592.542	708.298	922.461	863.058	1043.68	938.967
CNA06960	21.6849	21.7636	25.4933	26.2745	59.7241	62.2976	84.1573	90.1939	72.5129	65.778
CNA06970	27.7756	29.8884	36.1165	40.2617	47.7271	47.7331	34.4443	36.0473	9.62935	12.0093
CNA06980	57.5902	57.7531	43.2205	43.7839	22.9274	26.1077	22.1189	14.802	7.43386	11.0944
CNA06990	73.9595	70.1992	86.9014	82.6916	94.8172	89.5449	45.4605	50.8058	64.6296	53.5987
CNA07000	108.076	115.451	143.78	144.086	120.375	113.48	72.834	68.3965	29.2674	25.0946
CNA07010	291.699	303.447	277.516	279.383	124.079	131.261	106.714	96.1847	63.0103	66.1231
CNA07020	17.2735	17.9776	14.6069	14.8277	24.6487	28.4936	15.7504	18.2231	5.6651	4.4496
CNA07030	24.5983	26.1898	31.5369	35.7181	16.7978	16.4542	19.0694	11.9258	7.28455	11.3562
CNA07040	216.734	234.041	195.942	205.883	121.387	123.988	135.183	116.521	112.498	142.75
CNA07050	9.50786	8.00936	59.5253	44.0311	69.6465	63.5031	12.6769	8.27339	44.9864	38.7448
CNA07060	29.5811	31.5757	59.7024	56.2952	46.0154	46.9602	43.8571	43.1817	99.4863	100.492
CNA07070	6.64472	5.4274	7.80693	8.59328	21.8481	28.4602	1.17099	0.922017	0.724936	0.290704
CNA07080	4.0183	3.56227	5.6312	4.13515	35.3653	29.1458	50.4063	60.1702	25.5896	26.7915
CNA07090	71.6452	76.5754	104.605	104.53	140.321	139.208	215.695	192.861	384.96	392.337
CNA07100	20.3472	16.7493	22.1908	21.7537	51.1153	57.5985	145.778	169.573	179.641	178.702
CNA07110	63.9127	63.9042	117.22	126.049	62.9192	69.4786	80.8722	84.5195	40.7476	46.9337
CNA07120	186.1	215.581	148.924	172.454	94.8344	91.9565	73.6282	63.325	55.7758	62.2516
CNA07130	17.0218	9.79604	5.51782	6.45703	82.8634	90.9641	15.9276	14.4684	13.2809	14.9882
CNA07140	32.4813	32.5473	28.6319	37.9189	29.9435	33.0592	23.2869	23.6949	10.4815	11.3024
CNA07150	14.3359	16.0788	16.778	17.8431	23.8878	22.3394	25.6849	21.7104	22.9187	29.161
CNA07170	138.4	150.915	38.4534	41.4568	6.5405	7.10039	6.39307	3.3546	11.1508	13.5791
CNA07180	94.674	97.6982	96.8106	110.907	52.5485	52.3363	26.1482	30.4069	7.07663	9.69702
CNA07190	30.857	33.7667	25.3584	30.7395	51.9287	47.2415	65.4989	71.344	101.463	120.672
CNA07200	566.341	647.355	599.95	606.975	284.545	242.72	203.691	182.915	864.587	686.489
CNA07210	64.4553	79.7386	84.6978	79.4818	79.0586	79.1348	44.7888	46.73	29.804	31.9622
CNA07220	177.93	188.154	99.5218	94.7624	27.0579	32.7873	38.1067	26.4657	43.874	51.9782
CNA07230	16.5018	16.1089	32.1642	33.6824	34.9093	42.4892	95.758	92.0097	75.6658	92.9094
CNA07240	55.9407	54.7883	77.0468	79.3265	81.8007	60.3527	73.0067	74.3454	113.111	96.12
CNA07260	420.768	412.376	610.024	585.303	289.697	270.132	254.8	252.233	106.807	97.5441
CNA07300	12.4745	9.36812	11.8059	13.59	80.1514	92.8847	283.269	299.956	242.164	231.054
CNA07310	209.733	195.273	65.2122	57.5567	24.3852	29.2043	61.9994	45.4322	81.8659	108.802
CNA07320	20.3643	21.6032	22.1256	25.2285	48.8057	45.1895	32.894	28.6351	14.7697	21.2068
CNA07330	150.07	161.486	184.812	187.41	107.402	111.223	111.467	75.7448	108.649	137.167
CNA07340	21.0551	13.6987	13.861	15.7786	30.1393	26.9258	21.8199	28.6206	7.04035	13.1622
CNA07350	73.886	67.6439	93.4245	92.6558	79.8454	91.9152	56.9436	68.0937	14.4062	18.3366
CNA07360	20.9755	22.1693	24.4126	26.9695	41.8586	42.2315	40.9482	42.8502	23.3324	23.8511
CNA07370	20.8802	22.7258	30.7685	32.9836	62.449	54.0517	20.3724	14.5551	21.411	22.4686
CNA07380	2.29958	2.52329	2.23963	1.86272	6.48158	6.29236	4.31717	7.93667	2.86163	1.63463
CNA07390	65.2982	68.7757	82.9523	84.8548	62.0696	50.6479	21.624	19.2409	5.15056	4.42208
CNA07400	9.59804	12.7081	22.8622	22.4804	17.6981	22.2034	58.2834	44.0525	76.4125	97.9175
CNA07410	18.6891	16.5046	24.5225	31.3682	37.7643	42.0122	48.2624	49.1362	18.2951	23.7824
CNA07420	32.7624	35.7414	38.2151	40.3488	17.969	25.3612	70.6106	44.6914	58.9113	73.9756
CNA07430	61.7289	62.1398	104.709	130.531	919.59	962.61	259.301	299.086	74.3653	71.3967
CNA07450	1.49568	1.38897	5.45118	5.94173	11.1067	11.6851	80.1039	85.5122	91.3828	101.038
CNA07460	56.2056	61.7862	63.6276	65.6988	76.6245	80.3795	82.422	103.827	168.798	163.049
CNA07470	32.1421	30.5285	28.321	37.5641	54.6414	48.0047	68.9688	62.9452	140.588	150.528
CNA07480	39.971	36.5685	51.3025	56.5827	49.29	50.2818	19.5743	17.1958	2.60949	4.59699
CNA07490	5957.62	5565.11	3871.13	3765.07	514.427	596.939	390.991	340.668	150.584	180.3
CNA07500	117.802	128.294	146.325	143.477	116.467	105.884	111.835	124.865	160.352	160.701
CNA07510	107.598	98.2452	89.0227	97.5961	76.6714	84.8623	53.5607	53.1664	81.8114	93.1078
CNA07520	346.598	381.148	213.52	221.807	88.5101	90.3102	121.815	97.1018	57.0814	74.9716
CNA07530	57.8671	65.2585	72.0364	69.4563	20.9292	31.7802	82.2627	52.0365	38.7408	62.7405
CNA07540	302.905	333.341	634.668	669.746	891.652	925.064	358.708	467.406	640.206	579.696
CNA07550	14.7172	15.288	18.5608	20.4791	54.6795	54.3267	67.2105	70.6648	64.8041	64.3723
CNA07560	25.6932	28.7085	26.2584	27.8172	69.0055	64.9244	37.6906	38.0241	26.1415	28.1048
CNA07570	4869.42	5181.64	3320.31	3278.19	406.728	544.762	366.02	295.292	279.397	314.19
CNA07580	17.7646	15.9401	14.7463	17.5117	19.7508	20.0916	19.3313	15.1385	11.8519	15.2258
CNA07590	349.763	380.166	416.178	417.361	254.747	287.198	184.579	160.472	41.2836	33.9722
CNA07600	7.90684	10.6051	11.2023	12.4993	19.2873	14.8996	10.409	7.91262	3.63361	2.86986
CNA07610	40.863	39.6411	78.8652	78.9011	125.225	125.829	70.6347	59.2311	41.8872	46.2183
CNA07620	2032.69	2227.11	1304.18	1384.46	606.821	624.118	608.941	468.424	544.713	624.157
CNA07630	122.637	93.4635	112.702	113.454	60.6211	71.0185	55.737	57.2951	23.3423	33.6903
CNA07640	17.2003	15.3992	19.7001	21.2915	41.5406	43.9373	25.0885	26.0099	9.43011	8.4567
CNA07650	505.184	534.093	436.834	420.449	199.925	183.097	90.7962	54.4059	83.4107	95.6102
CNA07660	70.2445	69.8447	64.441	54.7915	145.401	148.152	164.85	202.856	230.218	222.988
CNA07670	24.4922	26.4167	25.6662	33.7211	66.8907	55.7739	19.8488	20.6599	10.7551	11.3993
CNA07680	26.2772	30.389	42.1779	42.0852	68.0462	81.5404	72.2543	50.0028	44.0265	69.5461
CNA07690	1.42012	2.0275	5.08398	3.38881	6.60415	10.3574	20.4273	14.7234	39.9649	38.0263
CNA07700	17.229	18.5592	15.5466	19.5014	47.0204	48.3716	41.9232	44.2116	6.91195	6.53927
CNA07710	234.267	256.316	206.914	261.144	82.1956	84.629	80.3908	54.5857	53.4903	60.0437
CNA07720	1.33573	1.38047	15.6702	23.1553	493.642	445.312	126.503	109.483	55.1893	55.342
CNA07730	15.3339	13.8294	19.0666	16.9818	36.2952	32.9534	57.5731	42.5868	68.7895	76.298
CNA07740	257.099	259.801	356.202	331.037	2411.98	2202.64	404.17	334.146	438.075	548.286
CNA07770	126.304	132.389	176.854	203.179	429.87	395.301	77.5006	71.6783	39.0346	37.5351
CNA07780	96.0202	82.9404	228.291	219.85	66.1106	74.9127	27.5852	22.0266	32.3192	40.3258
CNA07790	37.2655	35.7985	41.9138	44.1957	57.337	65.7092	87.5639	99.8306	323.826	358.154
CNA07800	30.5956	33.2546	37.3741	42.449	71.8201	75.0851	135.852	129.758	118.631	130.936
CNA07810	69.9894	67.5088	94.3084	111.252	76.2684	98.3324	86.3805	98.2223	30.9745	31.0899
CNA07820	23.0002	21.1085	22.6539	23.8191	44.5374	44.6183	39.8099	48.3225	42.7708	38.2651
CNA07830	885.548	976.632	1339.3	1260.82	1223.87	1194.73	1023.14	984.186	992.472	961.912
CNA07840	5.55021	5.70592	4.45649	5.34345	34.1026	37.6733	123.657	148.973	103.632	109.777
CNA07850	434.117	364.898	506.947	440.66	477.349	471.665	204.741	187.343	177.294	155.706
CNA07860	73.0299	76.9309	92.0643	98.7053	57.9044	81.208	227.996	145.172	233.433	307.783
CNA07870	28.0127	33.0788	33.354	31.2349	28.5051	27.4068	19.1452	21.9064	2.4647	2.48266
CNA07880	110.581	107.284	81.2748	89.4074	35.5207	36.6284	21.9484	20.8422	10.923	19.7192
CNA07890	32.8413	34.3837	38.5314	41.9659	51.9621	47.1076	22.7875	21.5964	7.53935	13.3744
CNA07900	6.11184	6.25208	7.97285	12.0011	37.4132	33.8204	34.5448	37.9836	9.67027	6.88036
CNA07920	245.118	235.574	96.5046	99.88	24.9751	28.811	111.786	60.3045	87.7686	130.273
CNA07930	106.721	91.3322	245.1	260.239	446.058	485.663	854.746	917.063	939.26	891.875
CNA07940	14.6887	16.9434	25.6827	27.4523	46.2607	44.1421	47.901	50.0333	25.4091	30.2774
CNA07950	43.9349	47.6084	81.9822	102.69	57.1004	59.5232	59.5304	53.8767	92.4463	98.3567
CNA07960	1851.06	1683.7	1736.53	1225.98	242.211	312.594	302.669	277.326	434.374	381.801
CNA07970	77.3036	88.4603	94.0047	94.7352	68.9264	56.9437	34.172	40.5046	25.0331	26.6371
CNA07980	1795.34	1649.77	1354.44	1098.54	180.977	184.655	139.556	126.745	138.09	136.006
CNA07990	252.21	255.204	214.195	216.502	66.927	77.9356	64.6557	51.5481	49.9138	60.6939
CNA08000	6.86787	6.05397	6.92627	8.41923	18.4026	22.1578	8.72935	10.9553	2.03137	2.33363
CNA08010	65.6574	74.2886	78.1314	92.2892	114.562	97.6832	64.0161	73.2246	73.769	68.6849
CNA08040	60.864	64.8311	79.6759	92.2281	63.2616	67.8672	46.3229	38.6654	13.2056	22.0259
CNA08050	7.73621	7.13598	10.9577	10.8489	239.144	223.002	60.533	57.9765	105.876	94.4265
CNA08060	17.7195	18.7581	25.3012	24.471	453.742	421.809	323.77	307.876	526.669	456.249
CNA08070	17.9309	16.994	19.4666	19.1032	45.7365	47.3161	13.8772	13.2606	13.2576	17.3206
CNA08080	388.991	378.985	648.668	697.984	771.463	800.37	584.388	578.821	337.339	327.287
CNA08090	18.8991	18.4804	25.6001	28.7163	57.387	52.8208	24.366	23.2273	25.1561	28.8617
CNA08100	20.91	22.5689	28.4702	31.8283	430.283	437.021	88.4994	87.4246	77.713	62.46
CNA08110	19.0861	18.2373	48.104	58.1989	204.477	214.93	413.937	460.79	163.264	157.162
CNA08120	15.0175	16.333	20.3225	20.5209	35.5983	30.5313	200.251	225.799	219.231	228.028
CNA08130	42.5054	48.647	87.4336	102.921	170.071	158.756	48.3558	39.4265	17.3052	22.4334
CNA08140	28.346	28.6342	31.7174	38.4018	57.5909	54.9794	28.1844	31.7226	11.3827	11.7452
CNA08150	118.438	106.706	133.004	137.694	45.3225	57.4822	18.3034	17.7642	2.24227	2.95045
CNA08160	89.5177	95.08	65.6942	55.9023	74.5658	81.7104	16.8681	14.2263	9.18263	4.48935
CNA08170	17.4692	16.3811	24.4587	23.9601	56.8412	51.0458	17.2367	17.912	7.89605	5.70491
CNA08180	14.1558	15.6232	17.3163	17.5126	34.0067	36.1475	19.9737	21.7773	17.4535	19.8895
CNA08190	35.8485	33.0047	28.9743	29.2891	17.67	16.8661	21.7978	16.6635	14.5701	19.6169
CNA08200	1.72836	1.59155	1.7071	1.62005	8.54639	7.6514	4.40475	5.26782	2.13551	2.19126
CNA08210	1.0178	0.647312	1.12729	1.63682	19.8085	19.2593	8.90946	8.63462	1.90339	2.04397
CNA08220	49.1874	52.5374	53.9174	52.4853	41.4489	62.3682	134.247	93.3205	193.503	216.585
CNA08230	39.1221	40.3979	47.0376	48.8151	29.9901	32.223	77.9719	49.5457	65.9857	83.341
CNA08240	20.8876	21.2368	17.6679	19.9107	23.5319	19.1038	19.7489	19.7892	6.30008	4.88367
CNA08250	7.85269	8.75665	10.8534	13.2812	38.1065	41.302	2238.69	2584.51	2601.47	2642.06
CNA08260	3.33785	3.88083	10.9648	12.9994	58.1343	55.3014	6.45995	4.75854	1.5878	0.768967
CNA08270	35.1064	36.5684	44.3567	50.4736	47.5601	48.7909	79.9699	82.4175	115.089	143.566
CNA08280	100.883	99.1119	85.1654	87.3955	55.118	62.3866	53.2503	51.7542	23.2229	31.0143
CNA08290	140.915	132.23	519.282	451.325	129.799	125.858	24.5185	20.9282	15.923	17.2793
CNA08310	13.327	12.7954	16.5722	14.4038	25.0051	24.1819	12.1522	10.8441	5.33666	8.73489
CNA08320	1.20975	1.51011	1.76114	2.27496	17.5589	17.7468	14.4673	14.9088	2.51271	1.52968
CNA08340	1.01989	0.900679	1.22885	1.61086	32.0133	29.5001	27.7823	30.8443	15.1387	11.8175
CNA08350	36.1684	27.1059	69.2779	51.0587	111.801	94.3226	46.888	52.5478	14.1682	12.0336
CNA08360	0	0	3.37197	0	13.2086	0	0	0	0	0
CNB00010	0	0	0	0.202722	0	0	0	0	0	0
CNB00020	21.564	19.2109	28.4279	23.7507	49.5868	57.4539	226.825	236.624	94.6872	101.214
CNB00030	188.759	198.828	158.679	154.957	78.6293	87.0189	56.3986	44.9253	11.5344	11.311
CNB00040	53.6812	56.7941	67.2805	71.5693	31.1004	47.7463	73.2825	43.3296	25.4295	44.2482
CNB00050	13.5036	15.9537	16.6394	22.4192	28.4381	29.3186	106.987	128.76	201.952	245.389
CNB00060	30.8117	30.8673	37.0084	39.5934	33.7941	32.6804	29.4706	30.353	45.602	57.8883
CNB00070	409.203	377.82	561.577	551.033	226.705	254.988	170.631	169.861	146.113	120.048
CNB00080	16.9653	19.6307	19.8499	25.167	33.6257	32.4821	25.016	27.6222	6.38602	7.1005
CNB00090	86.1139	98.023	183.54	256.254	210.735	165.049	248.26	186.381	126.995	116.126
CNB00100	8.17352	8.02052	21.2474	20.8518	95.7405	92.2695	525.497	589.342	603.494	575.611
CNB00110	21.7695	20.7766	22.7809	28.326	37.7204	44.2721	68.4638	74.7392	70.6912	81.473
CNB00120	30.7562	31.3584	34.2203	42.9155	51.8721	50.4067	67.7636	64.434	34.3528	41.4798
CNB00130	4.41209	3.10963	8.37196	7.21023	89.8493	90.8963	43.297	46.0806	50.5316	50.0632
CNB00140	3.81238	4.57384	19.694	22.4183	20.6667	21.7785	17.5822	17.9287	5.79556	5.83342
CNB00170	57.7999	61.0571	95.4526	97.2263	79.0124	104.993	371.198	362.257	308.79	369.755
CNB00190	2.51168	2.62754	70.4564	90.3388	60.2176	49.9209	5.17726	3.06199	0.651634	1.07013
CNB00200	1519.88	1287.08	1469.89	1384.01	538.304	707.25	327.91	308.415	219.871	203.756
CNB00210	124.505	138.357	175.725	198.961	148.829	126.808	103.408	120.867	88.0069	83.7624
CNB00220	9.71041	7.90062	71.1209	105.678	316.445	322.771	8.21807	5.24571	2.40681	3.25787
CNB00230	7.98893	9.31865	116.209	177.832	1035.57	845.878	10.2945	6.16939	2.64681	1.83675
CNB00240	126.873	147.584	102.235	115.606	72.2733	72.9338	66.8243	59.2003	120.049	123.424
CNB00250	89.3802	104.205	64.3294	74.072	25.4055	27.4811	32.8089	33.3161	19.3776	25.4548
CNB00260	65.7376	68.7023	95.1662	102.443	96.6633	84.0717	41.4516	39.1065	17.3677	18.5227
CNB00270	48.9979	51.5711	57.3623	59.3427	73.9174	55.1626	41.6119	41.7125	30.7024	33.5613
CNB00290	3.51416	3.50567	3.5724	6.38396	21.5846	20.6306	52.0657	64.0277	26.8832	25.4638
CNB00300	1174.09	1176.36	1428.17	1367.26	684.037	662.97	1260.87	1225.61	1263.7	1184.1
CNB00310	15.9224	15.3096	13.8318	14.6026	15.5759	16.4232	14.2898	11.4091	6.44001	9.04347
CNB00320	2.65295	1.67387	1.67493	1.72567	8.34567	10.7389	6.02702	6.53858	4.33049	2.98433
CNB00330	424.943	383.94	485.372	434.576	150.083	162.4	75.4682	69.3607	44.173	44.5129
CNB00340	49.2297	60.188	64.7564	66.431	18.1833	29.8752	112.797	65.1811	90.2435	139.343
CNB00360	23.3218	26.2509	23.3466	31.873	68.7126	68.931	89.7736	98.077	174.15	221.904
CNB00370	42.6188	43.3826	102.747	102.6	41.7556	48.4627	16.1161	12.3248	10.1263	6.7081
CNB00380	18.0446	21.5197	18.4628	30.138	28.0128	18.1898	13.8265	13.8593	3.0288	6.28327
CNB00390	38.3772	35.7802	47.0101	55.0345	107.523	102.41	83.9909	78.8084	79.0246	83.5276
CNB00400	18.6288	18.5754	10.0228	11.1995	12.0403	17.9507	25.8515	18.2074	8.21876	11.2778
CNB00410	20.2071	21.2497	28.3388	32.5626	121.225	119.775	121.995	157.638	442.035	451.263
CNB00420	56.9251	58.2118	78.5015	87.4039	73.9136	81.217	416.008	459.727	244.107	225.968
CNB00430	23.4224	20.2781	26.1071	22.7487	6.24777	6.76948	23.125	13.7863	7.10197	12.5355
CNB00450	36.2298	35.8898	48.6899	52.1031	42.4161	56.0939	68.3472	52.0382	41.289	53.2106
CNB00460	2.99011	2.43966	4.32989	3.71615	10.3316	7.97959	9.19989	14.3854	40.6836	51.5931
CNB00470	4.11377	3.22525	4.82644	4.7394	9.5729	10.2048	12.4624	11.7987	55.8504	67.0915
CNB00480	173.422	177.999	126.737	132.782	76.2871	70.8188	40.0544	30.6589	15.9475	20.4852
CNB00490	62.6773	71.6018	68.1124	75.1814	65.0043	67.99	49.0592	48.0555	27.6599	25.9892
CNB00500	104.994	105.58	102.861	107.812	111.044	111.435	87.6861	91.2794	28.2719	36.7155
CNB00510	21.705	23.0545	42.9668	59.7438	53.224	46.0484	25.0725	27.9452	16.5624	23.1816
CNB00520	24.1136	24.6368	46.4056	67.7369	69.998	67.9697	24.3742	22.7311	12.2103	15.7712
CNB00530	42.4864	51.9967	44.917	48.1277	46.159	38.2419	139.152	137.962	160.815	162.198
CNB00540	46.9969	49.0351	63.9389	71.3411	33.2728	47.8604	115.777	70.081	69.3722	92.2515
CNB00550	3603.1	3749.76	4949.54	4950.18	2123.54	2065.38	399.278	386.071	344.137	325.296
CNB00560	2625.63	2598.84	3939.2	3819.9	2160.42	1905.58	422.785	418.152	437.744	413.687
CNB00570	4305.85	4857.24	6003.67	6423.01	2560.97	2646.6	128.276	127.324	38.2745	42.0156
CNB00580	27.223	29.6625	31.6059	34.5005	28.5199	24.3636	22.6329	22.0072	7.75378	12.6879
CNB00590	35.8325	38.6155	279.825	353.866	188.77	179.539	34.6841	30.3673	3.82075	5.17514
CNB00600	149.416	135.798	118.037	122.388	94.7146	121.865	227.319	186.463	352.712	393.341
CNB00610	53.5783	65.4896	64.63	65.3974	33.5677	50.4532	166.752	104.062	140.824	174.474
CNB00620	26.3925	28.7521	28.6236	32.0811	39.6505	35.2045	36.6724	31.8539	24.3243	26.1531
CNB00630	86.0046	80.6561	83.8723	87.1607	58.0992	61.8401	8.04809	11.447	2.31525	2.86335
CNB00640	27.8795	28.7568	31.0669	39.1743	40.785	42.3005	40.5786	45.0744	10.4002	8.1013
CNB00650	31.6735	31.7872	41.899	46.0604	47.4261	47.3088	50.4913	54.9601	17.5602	20.1823
CNB00670	10.0078	10.5284	11.5239	14.2419	12.0742	9.67129	4.44266	4.3597	1.29506	0.829566
CNB00680	146.075	162.091	139.316	133.576	38.9838	54.9511	45.7734	49.6506	32.2708	45.8842
CNB00690	69.5495	73.638	110.232	117.289	77.0015	77.7016	99.3412	88.9229	76.7665	85.6338
CNB00700	12.3912	12.8098	17.9588	19.9997	36.1316	39.1634	122.914	131.452	289.812	325.409
CNB00710	1.49167	1.98124	2.81584	2.91237	5.03173	7.53421	13.5221	12.8091	6.71756	9.73854
CNB00720	130.429	138.992	176.244	191.262	272.243	243.06	246.135	268.939	348.191	313.234
CNB00730	53.2715	58.4164	53.3308	53.6614	28.4112	31.8126	13.3178	9.76552	1.48389	0
CNB00740	36.831	35.2673	45.2605	54.1306	55.6446	53.8693	12.7039	15.7157	4.23738	4.08305
CNB00750	3.67093	3.21013	3.94096	4.10637	14.366	13.9498	22.1376	26.1343	36.3794	43.6041
CNB00770	10.6579	10.0239	10.1849	11.9073	27.7743	28.8059	28.5423	25.9657	8.07696	10.8946
CNB00780	38.8346	40.5996	39.3835	40.0893	29.4573	25.4018	12.4486	9.93229	4.44039	2.56182
CNB00790	22.3511	24.6491	21.8418	25.8031	28.6927	25.3683	19.7199	19.2246	11.1759	15.9104
CNB00800	529.588	585.746	683.826	624.43	786.996	778.499	536.802	459.543	483.921	488.85
CNB00810	5.4424	6.66203	7.17981	6.52243	13.1178	22.9684	67.3165	51.7554	124.66	165.879
CNB00820	106.259	107.777	106.356	115.688	64.7162	62.142	55.4547	29.0455	68.9851	68.8676
CNB00830	85.5186	82.9017	73.7885	72.7943	39.8823	42.1824	34.1539	27.1828	28.1445	37.6493
CNB00850	13.0581	13.083	14.2751	14.9286	30.5711	25.5133	31.6977	33.0472	25.4798	25.7201
CNB00860	74.6255	75.6673	73.9631	71.0177	45.5895	43.7436	66.2026	70.0911	38.3865	34.8796
CNB00890	116.531	107.76	152.308	167.883	80.1266	72.0902	73.0042	66.3925	35.3627	29.0335
CNB00900	108.942	115.206	95.526	99.4453	46.6883	47.5935	43.09	33.3157	17.3637	25.9398
CNB00910	99.164	86.5456	374.221	412.525	587.734	575.653	1417.95	1572.63	986.36	928.786
CNB00920	62.5698	65.0649	79.4002	87.1602	119.113	100.488	74.923	84.1728	39.0786	49.1587
CNB00930	36.53	38.5305	46.1054	45.638	19.265	19.2999	30.1011	29.0567	30.0825	33.0486
CNB00940	12.0454	12.4659	11.2781	13.7127	26.7251	27.9584	42.5309	52.5925	39.6605	45.1738
CNB00950	64.132	65.8725	58.0833	66.4428	30.085	36.0214	11.0048	12.3889	1.38327	1.65473
CNB00960	16.9365	18.7469	28.1794	27.7459	58.6828	65.4604	40.7053	54.0981	22.1947	27.1499
CNB00970	6.16447	5.44016	20.9782	26.8899	90.8175	78.9883	13.6456	15.1994	5.98509	9.865
CNB00980	16.3387	16.3576	19.8496	26.0552	31.8262	32.5493	65.4245	65.5874	40.6976	42.015
CNB00990	319.233	358.298	431.476	441.997	149.595	155.102	276.95	243.501	202.948	211.769
CNB01000	9.19718	9.50874	12.5546	13.1265	26.4674	30.3753	19.6712	19.5007	5.68719	6.77291
CNB01010	82.6468	87.2801	128.195	128.598	127.103	109.387	108.61	124.817	110.273	103.59
CNB01020	26.7618	23.2336	75.3874	62.9851	449.217	418.294	39.6924	35.8113	8.73105	10.8389
CNB01030	44.6289	46.4554	122.188	137.684	283.544	266.161	19.0291	19.4164	8.45655	7.75928
CNB01040	16.5764	17.8026	21.761	28.4252	28.8356	24.8672	11.8228	11.092	2.5931	4.67449
CNB01050	225.642	241.696	225.362	228.762	74.5467	99.3288	225.019	124.25	117.249	165.555
CNB01060	62.1731	78.7668	61.0578	55.6563	25.0662	43.9825	107.749	73.9758	132.566	138.397
CNB01070	67.0269	58.7742	82.5291	89.4019	77.5572	78.9808	114.468	121.497	183.251	181.457
CNB01080	28.993	26.2737	28.2737	32.7087	27.4958	30.4843	16.8677	11.2737	6.06376	8.08947
CNB01090	114.343	120.746	120.436	123.849	106.683	103.812	79.032	67.052	70.6432	93.1632
CNB01100	15.0581	20.6222	17.1641	21.5864	31.2643	36.4777	17.7456	19.6771	16.4025	22.3767
CNB01110	7.96308	9.6928	9.9516	10.4416	23.1119	20.9145	15.8825	17.7966	7.06417	8.84059
CNB01120	24.2813	28.5109	37.0185	32.257	40.7802	38.3706	68.7034	79.6302	73.0953	56.1531
CNB01130	34.907	37.0303	40.3386	39.4111	61.06	66.8842	85.3032	77.9862	86.3052	88.4999
CNB01140	69.3813	71.9368	66.2826	73.7283	81.2334	80.4607	91.1242	96.9399	192.702	202.774
CNB01150	335.107	349.373	209.876	205.243	102.343	110.98	90.3129	83.721	47.6734	62.9924
CNB01160	16.7135	20.0279	21.2782	24.959	38.7695	35.4014	45.2568	49.6102	35.5598	43.6081
CNB01170	29.6448	31.8044	28.402	32.6879	37.9281	37.5311	67.4285	58.2978	53.8494	63.7656
CNB01190	3.07852	3.46518	2.40131	2.72638	4.90084	4.85759	1.30589	1.02881	1.20169	1.19895
CNB01200	35.4038	39.132	67.2065	66.2028	176.821	163.304	67.469	66.2123	68.5138	64.0225
CNB01210	22.3522	30.6507	34.7819	42.7824	57.8154	50.0037	31.0405	39.8749	14.2284	16.0624
CNB01220	16.7419	17.8142	19.2039	23.0166	25.9231	22.9481	13.9005	15.5068	4.64624	5.9109
CNB01230	1861.39	2049.39	2102.71	2053.87	705.711	823.696	782.558	843.619	1451.05	1276.62
CNB01240	14.6155	15.5276	12.5683	14.2458	25.7064	24.3348	14.5958	14.3202	3.94279	3.98126
CNB01250	83.0503	80.7622	198.39	213.161	268.625	268.937	57.2896	54.9531	21.6124	21.9144
CNB01260	162.276	171.463	128.393	119.553	54.4158	96.2739	221.474	121.639	208.417	242.614
CNB01270	8.6087	8.88601	13.0769	15.6379	18.8378	21.1523	23.218	23.0637	13.1188	16.8434
CNB01280	21.6239	21.7886	30.1089	30.4181	37.0397	35.4803	24.5612	25.7732	7.76815	8.48575
CNB01290	2138.48	2770.14	3761.66	3097.86	2542.26	2105.8	1253.33	1321.68	1350	1356.85
CNB01300	24.991	27.2258	35.7255	39.3034	46.014	40.5182	45.0465	48.1441	13.9856	15.2466
CNB01310	307.858	314.608	320.93	322.373	215.402	192.458	113.78	109.761	185.146	180.273
CNB01320	0.625893	0.590446	1.22041	1.14614	9.3613	8.12265	3.12641	4.85128	7.00348	4.00941
CNB01330	23.2751	24.4541	44.6845	44.7496	50.7128	53.3792	70.3427	66.0653	18.4295	25.7466
CNB01340	62.2388	56.8879	78.7859	83.6464	40.1829	34.0166	199.355	173.502	77.1079	108.489
CNB01350	13.2473	18.9503	15.4192	20.8284	24.6395	25.2104	14.3143	16.6474	5.81456	6.59634
CNB01360	32.555	36.8207	39.851	36.7728	15.0179	24.1131	45.8333	27.8219	22.2773	33.8224
CNB01370	82.5695	50.4966	85.2708	42.0031	32.8978	67.8083	69.6129	54.8675	82.8137	80.4229
CNB01380	17.664	19.6284	21.3935	24.644	45.8355	44.2726	140.417	155.011	184.895	206.202
CNB01390	41.0517	45.8647	57.7087	63.7135	110.468	92.825	186.436	203.95	179.98	174.825
CNB01400	22.545	20.8259	41.1063	43.1932	93.3377	90.0345	70.863	64.2496	19.416	18.5762
CNB01410	45.9871	44.5018	57.9408	59.6122	98.5277	94.3841	37.8933	42.9865	20.5003	20.3667
CNB01420	244.852	263.78	257.144	272.01	142.609	142.288	97.6528	75.9128	48.551	64.1661
CNB01440	73.7135	86.1857	117.543	121.449	55.932	62.4081	18.7352	10.1883	13.0492	15.4182
CNB01450	112.05	93.5298	149.218	161.78	47.8051	63.9867	151.687	72.1945	83.1461	142.195
CNB01460	102.064	120.146	137.949	100.97	45.349	46.1059	35.6231	32.9814	28.6952	20.4733
CNB01470	53.5097	57.3126	53.0557	57.8099	23.8609	27.5631	29.0995	26.5012	14.5416	19.0794
CNB01480	37.663	39.098	57.0316	60.8142	53.4394	49.7251	45.3764	49.0259	18.4247	19.8339
CNB01500	58.2572	56.4322	48.5564	46.9263	28.2058	29.4407	24.6553	28.469	14.9628	12.1845
CNB01510	4.08651	3.83413	4.57645	5.1728	19.6192	20.5846	93.9518	79.703	41.8508	34.5349
CNB01520	152.655	140.691	374.624	369.115	283.807	354.702	270.961	285.384	468.655	374.204
CNB01530	32.7518	34.932	63.6711	55.4495	55.5037	69.1503	35.6926	48.5778	36.9691	31.6025
CNB01550	15.8079	16.7573	22.6973	23.1208	25.8437	26.5518	26.4404	27.9463	17.1783	23.8808
CNB01560	16.8827	29.6225	30.9742	36.4645	50.1728	47.3183	8.19676	9.13985	5.29443	6.50708
CNB01580	8.63783	9.42821	10.5814	12.7134	23.581	21.6434	14.9467	14.7929	6.75039	7.75377
CNB01590	16.4065	17.1741	17.2139	19.2202	25.4645	25.3799	34.4955	37.4262	7.73825	8.11238
CNB01600	37.8047	41.145	42.1798	45.8453	51.2067	54.3426	92.1305	114.104	53.2133	56.1529
CNB01610	122.717	104.932	166.76	164.335	117.318	127.054	238.103	273.807	236.606	223.984
CNB01620	34.462	37.3329	49.4936	50.3653	65.3471	72.7816	60.5729	65.5834	22.6191	27.1024
CNB01630	35.7335	35.3302	67.0426	77.1092	123.613	128.523	123.001	132.276	29.8707	30.9654
CNB01640	28.0592	27.2008	32.6332	37.12	38.5958	34.1978	40.319	39.759	15.357	17.3689
CNB01650	152.998	158.786	73.7625	53.9944	1160.64	1152.95	447.567	476.776	306.777	300.382
CNB01660	16.192	16.0156	17.2368	23.6001	310.546	368.434	1980.15	2202.06	4060.13	4003.85
CNB01670	22.5991	28.9433	60.6181	61.5174	110.69	119.033	164.261	149.465	206.819	172.606
CNB01680	17.7841	16.627	26.4369	28.4944	33.4127	29.3499	85.5883	84.3014	201.803	224.367
CNB01690	26.309	26.9987	33.4138	36.4183	55.7207	49.9013	46.636	46.8073	44.2401	49.2855
CNB01700	11.985	11.9692	12.0985	15.7517	9.83457	7.79889	5.47514	5.3437	2.45583	1.77482
CNB01710	18.8303	17.4542	25.3115	20.9074	57.9767	40.7074	40.7601	53.3142	20.6454	15.9145
CNB01720	26.6911	26.8815	28.7341	34.15	66.7931	57.9127	44.0587	40.104	28.9416	33.3597
CNB01730	113.264	136.401	142.029	148.239	83.5217	84.632	107.914	91.9376	47.4936	58.686
CNB01740	66.6922	68.3436	65.8259	61.3371	30.7032	40.7909	104.476	85.4381	55.0909	81.7777
CNB01750	11.0878	12.0376	20.7274	19.5623	29.4552	38.8633	110.835	126.758	43.0581	43.028
CNB01760	25.9112	23.5183	110.907	116.924	475.502	402.865	1293.66	1275.44	683.383	710.284
CNB01770	32.2671	35.7488	46.5941	49.4541	130.077	121.159	59.3257	62.5748	28.9157	24.2378
CNB01800	3200.84	3300.29	4293.71	4170.03	4134.19	4187.9	1255.91	1277.09	536.232	509.101
CNB01810	73.2956	74.9308	102.54	101.987	229.079	227.495	124.48	127.086	36.4956	37.5449
CNB01820	75.3954	76.3565	89.6021	94.7721	70.3598	64.2178	79.4519	87.3527	34.0038	40.7285
CNB01830	36.5276	34.0791	33.0217	34.5718	60.664	58.1158	55.1861	57.718	24.3882	28.9671
CNB01850	22.7575	25.6086	26.5646	29.2443	62.5951	60.3236	53.2526	54.2442	90.0477	92.0157
CNB01870	23.6943	26.9236	32.5	34.669	87.9378	90.2184	94.3452	98.6643	112.188	117.707
CNB01880	100.643	107.828	78.9843	83.0702	65.656	67.8334	35.6992	34.2554	15.5262	19.0984
CNB01890	54.666	53.0275	81.6582	81.9303	84.9181	84.3519	68.5777	74.4877	96.6595	106.852
CNB01900	10.8081	11.8683	14.002	15.5698	35.959	38.8777	31.2975	53.8653	24.9255	18.5994
CNB01910	183.082	181.574	144.193	173.654	76.1742	71.6909	55.89	55.9522	26.3119	37.7869
CNB01920	62.338	65.2856	62.3278	65.9534	57.4212	61.6102	121.07	104.508	156.288	164.581
CNB01940	2.53449	2.32476	0.565148	1.05469	3.37028	4.69516	4.06885	6.98627	2.18741	3.29226
CNB01950	22.8452	25.6992	15.4747	14.9186	79.0333	83.3531	38.2291	36.9769	23.5853	23.3178
CNB01960	36.2246	32.2399	44.647	56.3903	91.6863	93.8165	38.39	41.0953	10.9691	18.4605
CNB01970	61.5728	63.9254	78.9463	86.5142	83.065	79.6759	56.2226	47.8215	79.67	105.054
CNB01980	27.4927	27.8051	25.0439	28.6528	36.8183	35.6483	20.3453	23.0129	8.41836	10.7436
CNB01990	101.785	108.453	54.7915	52.8921	32.409	26.299	32.9117	35.6265	13.8548	16.764
CNB02000	24.7194	23.7948	34.5384	38.9609	34.7607	32.4831	18.0571	19.9737	3.91865	4.18753
CNB02020	59.0934	65.5478	102.036	118.114	365.34	455.777	1745.02	1197.21	1327.67	1233.68
CNB02030	168.367	185.782	191.167	199.449	157.189	164.066	130	121.019	133.758	144.295
CNB02040	29.2878	38.6082	34.5263	29.9577	42.9973	47.7841	42.5012	34.2738	79.4136	77.0217
CNB02070	27.4779	28.3391	22.7282	24.0706	18.0331	16.937	35.6687	29.4578	36.5596	47.3237
CNB02080	33.9888	37.8108	44.0821	51.2094	73.2564	63.5686	21.4559	18.9254	5.23543	7.59353
CNB02090	30.0001	29.5729	26.526	31.2566	89.9041	91.4685	39.2127	38.2087	27.6254	28.7766
CNB02100	30.4512	37.1346	20.2945	17.494	42.7058	41.7928	65.9295	71.4307	130.749	139.092
CNB02110	34.8392	40.2377	44.6697	55.642	79.6076	73.5145	27.0281	25.6013	3.3057	4.50735
CNB02120	54.926	57.2918	57.6478	71.0498	60.5336	56.4409	19.1622	16.6048	7.18686	9.01887
CNB02130	19.626	20.4857	16.8163	20.8156	40.7805	42.6408	3.38484	2.70859	0.787081	0.676244
CNB02140	9.22777	8.59113	7.00284	9.42792	13.2339	10.6289	19.3435	18.6147	9.02496	10.7281
CNB02150	96.5229	80.5272	98.5836	108.819	183.868	177.654	245.067	230.048	151.93	157.214
CNB02160	8.12682	5.52134	5.44055	6.9688	4.39618	6.70468	2.12776	1.6135	2.49791	0.591779
CNB02170	18.7786	15.259	14.7525	15.1052	26.8592	28.337	49.1856	51.8045	74.3021	79.4303
CNB02180	23.2796	20.5813	22.2218	24.6608	16.6119	31.7983	27.8734	28.134	17.4416	19.2226
CNB02190	164.635	176.799	233.195	231.549	163.94	145.905	115.719	114.539	139.12	133.647
CNB02200	193.313	200.099	176.224	172.922	98.0979	92.0907	89.6156	91.6045	86.9044	94.2792
CNB02210	28.6807	32.0182	29.015	33.7092	30.4958	34.0853	23.6508	19.8108	4.69167	7.0831
CNB02220	158.29	140.733	119.697	122.368	35.1556	71.2958	128.794	86.7105	50.5545	83.6314
CNB02230	323.127	388.5	340.446	319.946	193.883	163.835	200.535	150.578	135.615	159.973
CNB02240	42.3018	43.0963	60.3479	64.5429	69.2902	73.9023	80.6406	94.8813	117.463	105.742
CNB02250	16.8314	18.8467	15.1862	17.4577	35.8781	33.6177	68.651	67.1259	126.997	129.757
CNB02260	7.44442	7.37782	10.0408	11.7649	39.3733	38.1613	236.613	262.709	326.027	319.534
CNB02270	24.1834	27.7253	12.8799	12.8893	71.0129	74.3334	44.1074	49.0392	227.718	267.133
CNB02280	95.5854	105.06	111.161	133.735	58.7345	65.5942	49.3574	53.7082	42.8107	47.4016
CNB02290	17.0451	15.9351	21.0732	24.2452	35.224	42.2123	80.5462	79.6531	34.0623	32.8874
CNB02300	91.6266	86.506	60.5937	65.4659	40.1224	45.9317	68.543	48.4391	151.536	151.968
CNB02310	5.71623	5.3203	5.98011	6.35606	19.071	17.8274	10.233	8.78522	6.19377	6.65858
CNB02320	20.9372	20.158	30.8702	35.7126	65.3639	54.5848	27.0169	28.4082	9.53867	10.4238
CNB02330	39.2188	38.2891	30.6877	32.5282	15.7692	20.679	17.7451	17.7632	13.1445	10.8389
CNB02340	6.34432	6.67264	21.5349	24.2134	47.6996	45.2635	19.2539	25.1022	30.2406	29.728
CNB02350	48.6969	49.7955	73.2575	75.7165	57.8713	60.3284	232.163	253.671	446.467	480.686
CNB02360	6792.94	6841.85	5367.72	5004.95	976.838	1029.28	584.365	521.463	1180.03	963.133
CNB02370	0.750845	1.37633	0.122833	0.260609	0	0	0.596998	0	0	0
CNB02380	85.7725	91.5288	114.177	113.773	97.9195	98.7034	59.564	68.4141	32.0118	31.2623
CNB02390	31.1632	30.3614	19.0582	22.4124	28.1777	20.7237	10.6102	16.6524	4.284	7.20977
CNB02400	3.26835	4.84645	5.92754	7.54913	11.2898	7.41019	1.59049	0.712234	0	0
CNB02410	0.299213	0.49466	2.9375	1.74838	34.1492	32.2067	12.1566	12.4901	5.01863	9.23756
CNB02420	3513.18	3449.83	2395.02	2470.37	296.834	357.21	206.944	179.762	94.1168	103.191
CNB02430	38.4375	43.237	32.2008	34.4109	33.4092	32.1419	38.8511	43.7522	31.2016	31.1216
CNB02440	5.97371	4.67047	9.9146	6.46229	24.8969	24.2968	44.0043	51.4878	38.9215	36.6863
CNB02450	20.0029	20.479	23.1392	28.2971	30.4231	22.3269	20.4377	24.9563	12.3462	13.2969
CNB02460	28.4924	33.3803	42.594	49.3434	86.3746	70.9709	61.1422	64.8129	26.0545	32.1339
CNB02470	10.5478	12.0604	13.5591	16.9742	47.5843	38.7482	52.4457	62.0086	79.8188	79.5515
CNB02480	106.612	106.585	158.736	159.672	208.992	195.958	99.4745	98.0239	15.8755	15.3237
CNB02490	1.27952	0.8006	1.25851	0.742171	3.4511	3.80148	9.02383	5.66247	1.63654	1.13857
CNB02510	16.7054	19.6827	19.1742	22.0085	39.5549	38.5344	31.8113	33.6155	10.4406	10.488
CNB02520	3.98807	3.61184	10.453	11.4801	41.1814	31.6599	38.7084	31.0829	18.4521	0
CNB02530	2.69984	3.02729	5.33588	5.28545	23.9138	22.4708	14.6585	12.9714	7.86422	9.81315
CNB02540	16.9223	16.6487	14.7053	17.9583	26.4726	32.1518	49.876	53.771	12.3805	10.9549
CNB02550	32.7636	35.7845	37.5151	41.7985	34.1861	33.4176	32.1234	34.7113	8.37946	9.77172
CNB02560	30.0323	32.0459	36.8253	40.2751	30.3074	26.8867	24.0787	25.2031	12.599	13.7674
CNB02570	80.9048	85.0948	85.4983	89.0073	52.4497	71.6239	164.945	114.249	151.883	192.117
CNB02600	10.7094	10.592	14.4015	17.2115	22.5632	21.2495	20.9218	13.5877	26.2253	29.937
CNB02610	29.3859	29.7939	51.2777	57.1168	110.942	109.044	139.104	176.523	242.297	199.702
CNB02620	170.418	156.691	173.922	153.148	89.3559	120.297	45.7431	43.0382	12.947	23.4184
CNB02640	34.25	33.7656	37.987	44.1858	41.6115	45.3694	29.5722	27.3498	9.26014	10.3073
CNB02650	32.3994	30.9521	47.6559	48.2694	58.6989	55.8139	50.7181	43.4742	63.091	62.7866
CNB02660	302.423	306.919	389.114	442.241	232.723	244.995	453.366	483.741	299.441	285.839
CNB02670	33.8215	32.9462	49.1454	59.1693	130.13	132.76	962.158	1000.77	2502.46	2243.7
CNB02680	2974.79	2606.75	2678.62	2491.76	10483.4	10153.3	8073.12	7122.09	3931.68	3858.82
CNB02690	406.472	450.525	402.751	402.779	249.866	254.788	274.063	304.756	177.483	181.408
CNB02700	57.2072	69.9515	74.6454	64.4146	156.261	166.364	269.375	304.355	391.353	456.43
CNB02710	11.4444	12.2524	11.3563	14.8147	12.0507	10.7717	9.49582	8.89558	4.17326	5.18044
CNB02720	4.62501	4.3591	7.19754	7.79256	18.4822	19.9319	40.3024	43.1764	68.3172	82.6466
CNB02730	29.3432	30.7727	36.0106	39.0621	48.5235	57.1828	97.7313	109.616	136.509	139.382
CNB02740	54.3317	61.1976	50.5195	45.8001	25.3385	22.6888	23.6345	23.1501	25.7747	31.0218
CNB02750	7204.89	7110.44	4802	4503.74	869.44	952.975	693.433	662.676	604.851	562.098
CNB02760	21.9668	22.8377	29.0906	34.421	58.2211	49.8601	16.2103	11.5143	3.84465	4.27726
CNB02770	9.75904	9.62165	12.834	12.7876	225.025	198.907	3668.3	3668.63	2514.21	2198.62
CNB02790	31.7169	29.6098	52.2183	53.3083	141.611	132.178	226.368	223.515	237.893	219.7
CNB02810	519.03	547.229	617.748	652.825	437.466	386.408	287.436	294.527	281.686	219.307
CNB02820	25.9242	24.5807	41.2639	38.9245	49.6811	60.356	117.114	93.0281	224.657	240.419
CNB02830	339.999	326.47	227.64	204.772	108.403	167.811	301.173	179.067	182.906	219.574
CNB02840	137.02	150.87	153.764	153.142	364.386	306.432	360.088	380.523	496.934	488.023
CNB02850	15.2001	16.3834	19.7187	20.7235	27.2261	24.3287	30.473	28.0279	16.6576	20.4549
CNB02860	20.5717	21.4219	21.1208	21.1396	21.0897	23.5651	24.7524	20.9808	9.06409	11.7974
CNB02870	79.6625	84.2793	89.6335	89.9438	76.0144	86.376	63.7491	68.178	37.0705	49.3631
CNB02880	5.30497	6.32905	8.42771	8.78449	33.3737	33.9098	155.357	158.736	55.9448	52.8995
CNB02890	34.425	34.6653	38.7428	37.4047	36.0015	35.5462	17.5569	17.1767	4.75176	2.66942
CNB02900	50.0501	67.9482	66.0246	67.3321	59.4377	67.2427	74.5706	79.9406	49.2703	47.5462
CNB02940	0	0.002101	0.007118	0.004414	0	0.008336	0	0	0	0
CNB02980	77.5272	80.2839	89.4398	105.714	111.724	134.983	394.456	374.619	430.781	408.85
CNB02990	29.7368	29.7228	47.772	48.131	98.1153	109.301	257.323	288.424	242.421	255.373
CNB03000	55.2073	55.3202	192.924	209.504	643.731	753.346	431.831	416.183	271.51	255.913
CNB03010	166.143	170.532	124.308	133.07	98.6191	78.8181	173.561	125.223	371.941	355.301
CNB03020	29.7465	33.8586	106.997	124.586	143.047	144.613	43.7697	54.2157	38.8407	44.8304
CNB03030	275.137	271.533	188.279	203.131	103.22	97.4884	39.0053	37.4432	8.92689	9.46457
CNB03040	204.016	202.298	262.38	297.857	307.975	358.489	364.744	351.905	189.92	202.942
CNB03050	630.948	649.812	595.091	599.648	287.969	306.406	206.929	162.1	105.25	125.112
CNB03060	36.1797	38.9681	29.5986	36.1054	42.6558	36.1517	40.2582	36.6094	37.0377	48.2519
CNB03070	240.158	210.984	384.727	436.215	255.362	292.257	110.259	111.257	138.15	150.558
CNB03080	142.584	163.465	95.1626	100.691	27.1305	52.8158	129.872	79.5616	54.3735	78.01
CNB03090	16.1173	17.8044	19.0209	21.6074	37.9152	30.3577	16.381	17.2326	11.5163	11.2987
CNB03100	431.168	479.681	1001.02	734.879	122.406	141.21	47.2054	51.4084	19.7691	21.0156
CNB03110	58.0163	68.5673	65.2482	66.2667	30.988	41.6114	89.3281	61.2638	47.6535	72.7161
CNB03120	10.8337	10.055	12.7937	13.7996	30.0246	26.7929	25.2596	26.8904	10.1318	11.5925
CNB03130	71.8594	80.1179	51.594	57.027	7.16429	10.0124	14.686	14.119	8.5991	14.498
CNB03140	136.881	115.257	185.935	191.561	273.16	356.454	371.335	392.301	469.534	509.115
CNB03150	21.9177	24.6938	38.8923	36.7355	66.053	79.1763	224.101	215.856	215.386	190.55
CNB03160	36.9314	41.074	56.0854	49.8996	64.009	67.3639	100.329	89.313	130.961	150.8
CNB03170	24.8006	23.0202	24.2161	23.37	53.4876	57.5855	49.1935	53.0057	39.638	45.6058
CNB03180	8.28493	7.6735	32.4385	35.5835	48.6965	49.5944	18.4819	20.2801	13.8756	19.7005
CNB03190	21.0369	23.2609	34.7082	35.8788	73.7053	78.8925	27.2818	31.4072	10.6127	9.06381
CNB03200	0.386734	0.134595	1.06134	0.433461	1.16139	0.618446	0.389055	0.327876	0	0.34669
CNB03210	118.387	125.808	161.037	168.264	209.226	236.891	165.598	172.406	177.146	156.524
CNB03230	14.0938	14.4213	29.3721	32.9506	81.9846	72.0846	66.6399	67.4365	236.814	191.762
CNB03240	33.2678	38.9569	32.6344	36.7664	119.612	112.552	90.3518	84.9674	36.1217	46.0626
CNB03250	9.17894	9.68887	13.8536	15.6904	161.593	189.295	217.313	220.662	131.787	135.822
CNB03280	35.3503	44.1334	42.7569	44.3595	59.865	56.8801	82.3164	84.2825	94.1305	92.9656
CNB03290	30.0685	31.2114	30.775	31.1972	33.0786	33.6021	31.0827	32.0566	41.6386	50.7242
CNB03300	68.4016	74.0365	69.0494	75.0297	205.569	232.3	99.9235	101.982	147.034	153.788
CNB03330	21.0476	22.3539	22.7678	23.2278	60.7389	56.8922	35.8105	38.3482	14.9745	15.8107
CNB03340	13.6595	15.0749	18.0577	18.0743	49.0019	47.7161	28.5515	31.1452	5.21025	4.69101
CNB03350	23.3361	25.0777	115.206	128.838	49.3023	39.4639	21.4837	32.8181	15.8867	15.8066
CNB03360	29.6031	32.7687	30.7739	36.4339	45.0686	38.4104	45.0261	46.0324	22.2501	29.7963
CNB03370	96.4865	56.2401	94.7952	108.017	417.376	344.09	978.824	889.06	765.676	1436.4
CNB03380	21.4445	17.6925	28.2106	39.1646	109.192	107.145	33.4388	25.9637	9.16185	8.18707
CNB03390	24.0719	27.719	23.3161	26.7115	40.7587	35.3791	40.8875	46.4089	88.1899	82.7508
CNB03400	27.3504	30.1373	30.9995	33.4848	39.7947	38.2313	35.062	37.3232	51.9021	47.7973
CNB03420	21.713	25.7512	27.2564	27.7314	37.9947	37.78	27.1717	28.4452	24.2002	20.367
CNB03430	523.675	508.181	592.16	605.552	360.185	377.578	398.068	388.545	503.372	456.435
CNB03440	39.7564	38.7563	51.4769	61.6826	72.8036	75.1147	39.6766	42.1218	36.1169	32.8648
CNB03460	190.906	196.978	349.32	387.469	1775.23	1587.25	702.37	694.245	489.241	422.251
CNB03470	185.27	221.851	244.96	299.669	283.534	328.303	125.384	78.9838	57.01	35.7394
CNB03490	46.0123	48.677	50.2345	49.288	91.3665	89.3373	142.811	166.359	160.935	115.873
CNB03500	117.672	112.375	124.214	101.669	54.1951	55.669	40.0894	35.059	28.1351	26.4688
CNB03510	167.038	171.398	184.346	229.478	115.684	113.97	115.138	102.707	101.276	98.3337
CNB03520	501.262	579.265	273.731	298.064	88.2071	99.3106	117.312	80.9078	80.4267	97.8892
CNB03530	60.5808	59.5733	89.64	91.9131	127.077	135.859	146.859	163.972	123.65	113.884
CNB03540	24.0133	20.1679	24.9071	28.0014	80.5524	91.1084	445.749	541.204	342.218	358.255
CNB03550	9.64558	10.9606	10.8366	13.381	23.9874	31.6919	49.7468	35.1931	36.3043	42.1006
CNB03570	39.1936	42.0815	41.6079	51.0908	35.0485	40.1031	43.4553	47.9111	63.2286	75.7711
CNB03580	16.2121	17.6085	20.9154	25.2142	41.0903	35.3221	30.7114	29.2258	9.53627	9.68335
CNB03590	44.7823	44.7067	53.9804	62.3413	50.0996	50.7794	25.0629	22.9027	7.7388	8.02919
CNB03600	79.1196	78.8893	87.7749	88.6881	84.0252	84.061	71.704	84.2295	24.7902	18.002
CNB03620	22.1667	23.4646	24.3157	27.1228	31.9313	29.3507	21.4627	22.43	14.727	15.0251
CNB03630	1.88084	2.34973	4.12507	12.4125	382.228	469.065	4021.23	4472.32	3124.24	3240.45
CNB03640	10.3073	8.92253	6.29765	7.20228	7.72804	6.30429	23.6296	16.8285	15.8963	19.8878
CNB03650	81.1941	79.044	50.9215	49.6144	129.761	140.038	80.4625	90.8322	37.5731	42.6553
CNB03680	60.7972	61.7404	66.3709	60.9963	26.3362	31.8074	38.1424	25.0559	8.7798	13.3794
CNB03690	16.1296	15.5434	20.9592	21.0033	81.9566	96.105	558.6	630.402	720.737	858.091
CNB03700	6.20032	5.61348	6.89216	8.70916	13.9763	14.0908	44.9634	46.1079	30.4033	32.8906
CNB03710	9.49552	6.55643	11.3493	11.3065	68.2513	74.7649	313.336	350.645	289.536	270.455
CNB03720	37.0448	35.4122	65.9333	66.6904	118.477	117.261	68.6281	77.0428	50.6208	60.4078
CNB03730	30.8915	31.7501	35.0823	41.5648	56.62	49.629	64.3294	63.5386	117.149	122.129
CNB03740	132.361	142.106	135.716	160.404	86.846	91.4733	77.7251	73.7973	33.4439	23.2962
CNB03750	25.9378	28.1786	32.4267	34.9922	34.8256	31.556	24.3442	20.4967	10.784	11.7496
CNB03760	26.9385	28.2798	30.551	50.9684	40.9497	51.6814	37.4528	36.2751	9.86122	11.4157
CNB03770	3.15481	2.96498	3.30505	3.26047	18.3408	15.4993	36.6079	41.9348	25.7806	29.4862
CNB03780	60.4736	60.9456	63.1851	69.6429	58.6382	54.9087	38.123	37.9266	9.8791	9.47954
CNB03790	598.552	626.376	439.819	437.85	131.476	128.814	101.241	92.183	182.401	177.478
CNB03810	8.75435	10.3978	9.20011	13.079	27.5377	24.5173	17.7269	20.146	8.52801	7.2844
CNB03820	7.77743	9.24717	10.1542	11.5929	13.6504	13.759	11.1133	9.40101	5.62718	5.91128
CNB03850	68.7795	79.7773	83.957	77.5602	34.3187	48.287	88.4953	69.3559	75.9355	72.2832
CNB03860	234.505	247.498	181.777	187.129	64.7709	83.6551	83.4828	83.9117	45.7	52.2044
CNB03870	60.5178	61.6746	102.235	104.285	49.3573	45.9867	69.5968	71.8636	50.8635	57.3148
CNB03880	105.291	99.2806	140.45	153.981	153.836	160.442	175.166	187.492	122.734	139.372
CNB03890	13.8024	13.3507	12.3982	11.6768	15.2951	16.0834	28.693	30.038	54.721	61.3752
CNB03900	50.0979	51.0292	76.0727	69.1863	51.8811	54.1437	33.5683	22.9251	25.2086	46.7672
CNB03920	31.1874	31.4542	30.3826	31.4874	26.8505	27.985	31.7591	33.858	62.035	83.3617
CNB03930	313.961	286.602	404.54	420.723	195.35	184.484	106.073	109.971	78.4477	68.432
CNB03940	164.216	167.706	205.569	208.642	121.612	156.806	92.3868	87.9462	85.9653	86.252
CNB03950	23.3299	26.26	24.4405	28.4586	53.8887	41.4482	10.7653	14.0857	4.38596	7.0788
CNB03960	35.9087	37.2537	34.0327	34.3968	53.7361	49.9591	34.4756	33.5547	14.423	15.6235
CNB03970	13.8818	13.0927	17.0189	20.7388	28.2427	36.6551	31.7483	18.7061	10.2026	13.8142
CNB03980	78.4648	89.5043	44.0919	53.3181	79.4284	84.994	266.429	268.82	634.571	596.589
CNB04010	1.07858	0.794091	4.48299	4.3482	13.2564	19.4009	11.5322	12.3212	3.98661	5.17915
CNB04020	18.6715	17.5331	8.5254	8.37676	6.80814	5.9071	4.06697	2.78315	3.43467	3.66757
CNB04030	13.6661	15.0947	16.4481	20.7488	48.7747	38.7456	39.7057	38.1268	38.752	43.2108
CNB04040	18.8733	18.0266	31.9772	39.9414	22.8129	25.0711	26.9075	22.2091	8.66556	15.5621
CNB04050	435.212	456.801	821.28	855.65	319.053	281.828	165.584	154.889	88.0888	70.4593
CNB04060	38.5567	42.7331	42.6422	43.5991	37.5079	37.4482	29.9108	30.1235	15.737	17.3644
CNB04070	24.4996	26.1867	24.3508	25.8073	58.5301	51.3501	36.4563	36.5681	15.9572	16.7528
CNB04080	41.876	47.7842	44.7284	43.7528	47.6295	47.2554	48.2314	39.1168	18.5633	22.4698
CNB04100	146.281	148.917	132.345	132.622	178.122	191.557	247.711	184.641	101.755	125.459
CNB04110	25.4894	23.7024	13.5551	13.4493	78.4321	61.0142	73.4691	74.112	76.5852	61.8014
CNB04120	11.6203	11.4585	10.8284	12.9352	13.6563	10.4558	9.76906	7.41172	2.15891	1.17789
CNB04130	28.8901	26.3519	40.9643	41.9457	34.1661	42.8091	8.93307	10.9469	1.63302	3.26985
CNB04140	71.8677	69.7707	68.8491	84.118	88.7166	94.9794	63.6312	54.3692	14.493	18.0957
CNB04150	238.689	248.774	161.792	166.534	72.111	77.8058	59.7471	55.4839	38.5464	38.5468
CNB04160	183.633	158.397	174.626	167.877	119.718	142.097	118.781	122.146	148.207	118.995
CNB04170	43.9428	49.576	65.7468	69.1824	72.5113	68.8581	24.9225	27.4176	6.59054	8.45698
CNB04180	21.2349	19.2722	25.1906	29.5315	46.1655	53.1716	27.6413	22.5991	5.77395	5.88194
CNB04190	447.512	462.676	426.409	445.642	251.326	265.592	324.92	288.959	443.966	477.9
CNB04200	17.0411	18.1606	21.6802	22.6092	26.1779	33.719	30.7744	32.6859	25.408	33.0315
CNB04220	26.8336	28.1952	42.9612	45.8729	100.859	92.953	97.5739	103.778	50.5508	50.4137
CNB04240	429.218	438.357	764.745	782.758	890.089	894.556	561.198	555.287	678.524	619.02
CNB04250	10.6459	6.85846	6.53289	8.03605	142.506	126.286	37.6747	35.9019	18.0158	19.2534
CNB04260	58.5893	71.0542	85.2292	85.5766	89.4339	70.0401	123.076	124.828	242.042	209.724
CNB04270	38.2483	40.3354	37.2006	39.5453	19.7388	24.3075	41.7116	27.1423	27.7987	41.8181
CNB04280	267.565	264.377	366.076	407.542	131.097	120.09	49.0255	60.5479	32.8409	24.743
CNB04290	22.0074	24.5163	25.3096	26.8144	34.902	35.0164	48.1114	50.025	60.8735	71.3665
CNB04300	32.4844	33.5366	37.2165	44.8961	64.1658	79.3294	43.15	48.7329	35.6431	37.918
CNB04310	492.207	520.413	447.687	493.533	150.8	153.542	172.308	154.118	415.36	441.585
CNB04320	38.4559	36.0068	41.0736	43.4402	37.0791	30.8845	24.5388	24.2172	72.058	73.0698
CNB04330	30.8902	32.8512	44.3358	47.6737	51.9305	50.9932	91.1821	70.8203	61.2644	77.9385
CNB04360	142.576	150.186	149.37	147.618	87.743	89.6126	41.9281	27.809	20.6704	27.7067
CNB04370	67.4809	67.3366	64.1582	72.8873	74.7167	72.6622	81.5496	76.051	101.341	112.958
CNB04380	304.809	320.541	224.841	200.635	78.2442	96.045	67.2637	58.694	130.25	119.353
CNB04400	55.0538	62.9465	109.842	126.721	213.754	236.55	140.718	114.29	32.4832	32.3529
CNB04410	29.4128	32.0249	33.0475	34.0015	17.9914	16.9352	30.2347	31.186	15.3266	18.3685
CNB04420	106.074	105.566	121.771	123.38	48.4639	92.1824	73.2161	67.6961	42.0593	55.1396
CNB04430	44.7272	48.508	63.3661	71.9192	145.139	143.708	113.744	129.819	34.2737	33.8641
CNB04440	61.6508	63.024	74.2236	100.495	136.148	125.02	79.3175	84.4633	10.3299	10.3795
CNB04450	320.714	317.123	235.395	240.361	89.1497	78.5684	46.999	44.8102	36.9045	24.9582
CNB04460	62.357	53.8432	88.7045	103.48	235.835	285.022	579.049	583.647	133.237	287.8
CNB04470	206.537	214.465	292.598	400.246	228.247	260.677	428.959	409.803	568.495	590.488
CNB04480	31.9687	35.9109	522.656	589.937	311.661	330.91	18.6618	19.7693	4.09008	5.03852
CNB04500	149.687	156.11	142.875	143.403	50.5174	54.8121	66.7439	52.798	39.841	48.0718
CNB04510	49.6186	53.3717	48.9918	56.0744	37.578	33.9503	10.3118	8.54426	1.64708	3.89613
CNB04520	30.6827	42.1455	52.8332	47.024	77.4895	69.5149	48.2836	49.123	9.2755	16.551
CNB04530	46.6138	48.3136	64.8258	68.6607	30.1854	58.989	132.585	81.7055	108.881	128.854
CNB04540	109.973	90.456	100.186	74.0903	84.735	91.0338	47.046	34.1071	42.8903	41.9775
CNB04550	12.2198	14.2347	13.5509	16.5533	13.4852	11.8276	8.28205	7.46785	1.69839	1.62232
CNB04560	63.141	79.1546	103.141	106.257	119.001	130.266	299.913	322.315	241.647	239.467
CNB04570	379.029	371.651	387.668	398.857	198.945	242.681	140.492	131.551	59.644	71.3382
CNB04580	2491.57	2425.41	2665.18	2615	840.374	846.218	417.149	417.699	437.412	397.22
CNB04590	254.978	249.899	330.196	348.522	245.696	234.874	139.737	128.319	107.86	114.897
CNB04600	2.70318	4.0436	13.1611	17.5182	27.9564	34.8262	28.8061	28.5897	23.0739	19.332
CNB04610	11.1829	11.9655	13.0036	12.8069	13.2931	10.569	6.61266	5.17925	1.26535	3.36173
CNB04620	18.0379	15.5138	21.054	22.3676	139.716	123.563	207.809	205.639	215.296	178.083
CNB04630	20.038	16.1426	29.3462	31.0661	118.102	119.82	186.478	196.305	67.9708	60.9845
CNB04640	58.5493	75.1828	59.1845	57.058	16.9779	23.8221	49.0494	25.9199	17.7294	27.6421
CNB04650	44.5091	48.2189	54.8563	57.6042	49.047	48.4896	91.3019	107.213	107.459	106.478
CNB04660	25.4233	26.909	28.4681	34.4094	14.6616	8.59883	0.568672	0.985626	0.270514	0
CNB04670	17.4624	22.0405	27.3714	25.8643	50.7635	48.9932	34.6996	38.4306	27.5249	31.6406
CNB04680	80.7928	76.0913	93.0886	98.3327	67.4023	73.9842	39.5619	52.6262	32.5528	30.0053
CNB04690	38.1361	39.085	56.2676	34.895	122.515	109.743	69.7745	67.0685	37.0245	43.8101
CNB04700	50.3606	48.1639	51.4659	56.0078	115.932	144.186	111.747	90.4934	64.9161	67.1507
CNB04710	111.072	112.869	587.239	585.101	495.863	506.545	402.736	396.669	507.792	479.853
CNB04720	578.451	466.542	458.021	377.529	259.392	333.193	545.917	535.81	1270.97	1214.1
CNB04730	241.063	265.34	198.233	195.072	105.663	111.965	79.3346	80.5823	45.2744	60.3541
CNB04740	72.6026	76.3967	84.891	95.1571	64.3624	71.3538	151.204	142.658	137.419	167.647
CNB04750	30.0568	28.9997	31.0899	33.6575	37.1774	34.3006	21.99	19.7729	3.4939	5.28028
CNB04760	24.9783	24.1772	25.7238	27.7141	38.1578	34.3625	18.673	18.2739	6.41223	5.39383
CNB04770	49.975	49.3769	49.6579	62.0385	101.182	104.946	139.786	158.56	68.633	76.2585
CNB04780	14.0946	13.6571	22.2343	18.8373	48.8026	47.4684	75.4821	79.7426	37.6503	38.6182
CNB04790	195.455	163.266	219.611	192.669	130.322	136.909	53.9653	57.3184	14.0066	16.9449
CNB04800	15.7532	18.9239	25.8005	26.857	74.6623	70.1776	60.0359	80.9035	53.7818	48.8786
CNB04810	190.814	172.399	196.976	198.279	216.059	206.535	262.315	207.056	469.743	566.208
CNB04820	38.3478	41.0753	39.2749	38.2364	83.9085	80.1617	92.8198	84.2943	49.8821	57.6576
CNB04830	9.5389	8.76972	10.5724	15.1218	33.3083	28.0198	30.4745	28.5996	30.3996	23.9017
CNB04840	37.8271	38.6265	41.1311	41.6979	15.3469	10.2575	11.6518	9.99318	8.03241	9.00328
CNB04850	274.314	315.945	481.564	568.266	326.841	270.494	108.007	104.921	45.966	39.8959
CNB04860	168.115	157.218	322.899	341.008	260.814	248.198	78.4461	113.659	51.2004	36.8053
CNB04870	16.8513	19.0815	73.0034	86.5697	282.904	230.268	104.401	103.657	79.1235	75.6205
CNB04900	3.3742	4.20767	4.43731	3.49502	78.6922	64.4814	18.0058	18.5847	8.82996	9.36843
CNB04910	131.774	136.891	182.316	198.492	196.133	187.24	109.595	115.885	47.7465	47.5042
CNB04920	85.377	95.976	87.1869	92.8478	47.3594	50.0026	72.2251	59.6925	71.8912	76.8438
CNB04930	10154.2	7298.61	7074.95	5609.3	621.665	789.084	465.748	491.968	524.946	453.96
CNB04940	5.08338	5.72714	7.43837	9.63612	16.485	17.8793	15.6661	16.806	8.93561	6.9939
CNB04950	23.8627	26.0532	20.8485	23.5284	21.77	22.804	64.0913	68.7818	67.8403	76.9187
CNB04960	156.364	166.116	251.46	260.118	138.772	133.538	87.915	85.2417	54.3551	54.6034
CNB04980	2.36379	2.42288	8.64742	9.77636	15.5729	15.201	9.10069	7.85437	11.3422	13.0931
CNB04990	99.5931	104.108	130.208	114.068	154.293	147.338	310.331	340.65	1631.73	1462.46
CNB05000	31.4588	35.5992	36.971	48.3737	48.0639	41.2719	4.09398	5.26516	3.10077	3.58593
CNB05030	7223.93	7259.16	4738.52	4695.29	1123.9	1425.36	761.855	653.05	306.782	305.637
CNB05040	25.3063	23.4512	25.4023	27.1635	36.1764	34.4365	39.7646	47.4773	106.519	115.647
CNB05050	35.8618	42.6945	38.8084	43.3847	53.3859	59.485	42.059	42.9895	144.188	141.516
CNB05060	10.4293	12.7293	6.65778	8.47803	12.8105	19.8728	58.1044	64.1762	42.999	34.8346
CNB05080	10.1398	11.5718	18.7881	20.1415	94.6573	102.479	347.145	324.217	88.0241	81.9575
CNB05090	15.4738	14.6356	19.6863	21.4152	28.0532	32.1412	14.6743	14.9501	2.51049	3.40919
CNB05100	2.32991	1.69991	20.1474	3.88895	32.44	24.7865	51.1529	48.5876	32.0488	37.0589
CNB05110	339.299	372.822	319.237	408.901	301.673	311.648	302.09	349.062	417.422	344.832
CNB05120	32.9547	31.5054	140.427	160.122	260.194	241.299	37.9452	40.4546	25.7814	26.8296
CNB05130	6.05187	10.096	8.09225	6.26091	11.2579	22.7575	10.4881	9.0431	4.59459	4.01138
CNB05140	141.428	146.641	165.988	172.238	136.947	125.871	130.665	123.563	225.268	228.139
CNB05150	46.1615	49.8846	51.2052	62.4307	102.687	106.251	111.232	114.669	75.1689	77.6333
CNB05160	26.466	27.9268	40.3704	37.4594	27.3746	40.5996	80.9958	66.9618	47.1652	55.1096
CNB05180	4.09325	3.83437	4.66849	5.06704	48.7888	46.9432	54.2174	49.1342	27.8807	29.9467
CNB05190	609.938	611.421	466.812	518.126	211.759	353.331	633.178	482.375	814.743	825.6
CNB05200	26.3949	25.7299	30.2344	32.9704	24.6444	23.9891	26.9846	24.2735	20.0945	24.924
CNB05230	50.3559	48.8273	46.9827	55.7381	88.7576	59.8785	151.325	116.839	342.765	339.519
CNB05240	22.1034	21.0231	22.7093	24.4658	25.0599	26.2367	11.7539	11.6549	5.19264	9.96796
CNB05260	6.98479	8.60307	8.1659	6.45699	15.8847	21.3246	258.976	317.808	347.224	350.03
CNB05270	45.942	51.587	63.1562	69.0577	35.3825	46.0271	69.892	53.3815	43.5268	59.7072
CNB05280	147.659	160.931	133.526	135.455	40.5512	50.1538	54.6481	48.8269	47.5822	56.6965
CNB05290	88.1409	91.5762	118.891	136.55	91.7985	95.7891	57.9596	64.2711	41.8251	40.8749
CNB05310	20.1286	23.0637	24.0728	26.3535	36.3873	31.3261	23.9953	23.6242	11.5617	8.63494
CNB05320	109.902	113.495	146.633	163.733	103.861	99.2898	42.7399	46.6209	16.7543	20.81
CNB05330	31.1011	33.4299	40.4788	44.4622	33.5824	36.7217	31.5457	25.103	8.48001	13.7372
CNB05340	516.735	453.385	571.657	484.763	221.919	242.036	135.062	142.137	98.1645	119.863
CNB05350	13.2408	13.421	14.3948	15.1264	15.1396	13.3741	7.32053	7.67638	1.92988	3.50037
CNB05360	44.8546	47.0002	50.9061	54.984	52.5054	43.7588	19.3417	14.3907	4.60448	6.35195
CNB05370	75.5765	80.461	92.0254	109.448	94.8965	161.49	318.496	225.78	337.566	415.307
CNB05380	942.283	899.446	901.35	973.424	571.345	570.005	742.772	680.677	1449.52	1367.24
CNB05390	16.4418	13.2327	20.0428	23.9307	41.9953	40.2421	16.5453	20.6018	2.65792	3.1699
CNB05400	66.1879	62.3406	71.4962	72.0947	57.0723	56.4842	35.523	49.1469	14.0941	9.18704
CNB05410	36.1608	41.96	59.0522	71.8465	153.681	127.652	132.451	65.0949	88.5365	135.401
CNB05430	2.3072	1.89477	3.93776	5.23764	13.8521	12.7097	29.9579	44.3006	25.705	25.6299
CNB05440	2.50538	1.90973	1.76735	2.1497	9.19379	11.5516	28.6831	30.0837	26.5393	28.6973
CNB05450	33.9103	36.4232	46.6646	46.5517	32.9749	42.988	96.5201	59.9183	100.295	112.135
CNB05460	82.3136	65.8831	77.8988	87.1207	59.6444	61.0238	190.136	222.486	198.273	204.567
CNB05480	433.597	405.773	461.982	433.093	115.691	121.172	109.608	103.98	350.416	317.086
CNB05490	29.9756	33.1674	47.2092	47.9177	62.3461	61.1559	28.1144	34.5046	12.8277	5.59676
CNB05500	322.316	333.476	441.928	404.224	413.771	420.035	260.463	247.739	166.054	145.559
CNB05510	2253.08	2444.96	1519.52	1429.12	310.025	356.891	241.557	205.265	192.837	190.575
CNB05520	96.5368	96.2164	109.883	104.948	93.9032	91.8542	115.429	147.406	264.105	278.943
CNB05530	15.582	15.0878	21.6804	26.8287	46.8852	52.889	234.875	256.783	183.839	191.257
CNB05540	221.086	212.101	310.346	319.294	191.515	199.775	119.406	126.383	116.359	109.314
CNB05550	405.414	406.182	259.816	246.282	72.719	131.533	290.107	169.976	168.239	225.04
CNB05560	12.6076	13.7218	18.5558	19.921	16.3087	17.4662	22.2854	25.3353	20.0773	33.5643
CNB05570	168.19	183.007	243.179	275.594	172.097	161.148	80.4808	83.8305	35.8116	37.196
CNB05580	76.6576	88.9817	87.0319	93.5296	35.434	56.9524	144.04	88.3723	69.8699	110.623
CNB05600	131.235	127.921	209.078	203.162	120.277	92.2534	104.159	107.984	52.896	60.1303
CNB05610	50.0508	28.8982	51.2367	58.7022	39.8385	39.2015	21.2187	15.7103	4.86091	5.59642
CNB05620	215.685	205.555	244.505	259.169	65.8759	85.0703	88.1715	87.5243	127.623	148.301
CNB05630	42.4829	54.255	52.4737	70.5727	91.1454	86.7413	105.194	103.685	82.0724	92.5178
CNB05640	169.501	190.43	123.918	135.339	54.48	63.4998	61.0738	47.0584	20.7329	36.7312
CNB05650	15.97	17.3653	21.6367	22.2589	26.717	27.4287	21.9802	19.9027	16.6963	14.2573
CNB05660	4.41036	4.26761	13.2249	20.4185	53.818	41.6612	185.81	227.44	219.686	183.855
CNB05670	28.4322	28.4894	184.468	212.782	165.503	168.831	46.1644	45.6556	37.7494	38.6618
CNB05680	210.825	190.388	307.738	318.342	214.163	202.387	90.5407	116.345	37.9831	35.148
CNB05690	8.05695	10.5911	13.762	15.9311	53.6515	67.4324	188.295	216.187	203.191	213.806
CNB05700	12.305	11.1436	34.3284	59.5036	46.1499	42.7077	24.5609	12.016	22.8241	22.4138
CNB05730	1.03614	13.7757	14.9404	17.9072	6.66682	75.5029	9.20316	7.09803	3.66579	3.25651
CNB05740	10.965	9.32075	10.7366	10.1926	49.52	53.785	21.1047	21.4283	6.64003	7.69726
CNB05750	19.2204	17.096	36.3441	36.8644	685.552	721.121	75.7639	77.9411	79.7442	59.0563
CNB05760	12.5963	10.3076	22.0778	20.0381	157.691	153.012	20.7723	17.3412	5.01655	4.04697
CNB05770	7.28364	7.81927	9.33349	10.8523	25.5678	24.7419	102.743	111.764	98.7108	105.831
CNC00020	8.26181	8.13571	23.9101	26.8842	87.0167	101.213	75.7862	74.3737	29.3799	32.8819
CNC00030	28.803	30.234	36.2458	43.0034	29.6065	33.4351	82.5677	68.4531	104.672	126.478
CNC00040	29.7821	38.4513	49.1597	56.1145	90.3328	90.4182	59.0808	63.5243	28.86	26.4386
CNC00050	19.945	22.0687	29.3259	32.7026	78.655	77.3413	31.6644	32.1947	34.3905	36.9776
CNC00060	142.952	149.562	255.535	303.9	46.7596	39.8779	16.7981	21.3767	7.93789	8.21993
CNC00080	14.4522	14.1464	20.809	29.0874	65.1893	71.2334	166.981	206.727	133.581	133.761
CNC00090	5.33773	4.86919	22.0847	26.529	67.1182	60.798	180.636	199.465	439.622	464.235
CNC00100	36.0922	46.2977	37.8321	38.7695	30.3391	25.9885	31.8273	30.1971	27.1307	39.4951
CNC00110	216.301	247.331	193.295	217.373	130.92	140.644	143.274	137.936	147.597	160.903
CNC00130	39.8091	39.4046	47.3197	52.2713	58.0818	53.4196	21.757	22.62	7.85115	8.73309
CNC00140	26.6605	29.9498	35.189	40.0731	32.8207	28.8368	17.4541	18.397	4.11316	7.71873
CNC00160	1124.12	1183.37	1525.29	1529.18	971.349	991.855	806.353	775.131	482.692	444.482
CNC00180	42.4439	46.1067	38.7328	46.1196	25.0539	25.6384	18.8496	15.9112	2.46033	4.24926
CNC00190	189.812	136.093	303.509	296.534	792.898	900.401	823.659	896.985	299.638	315.787
CNC00200	5.15115	4.12085	21.9104	21.2345	14.5833	15.4316	6.83687	5.21597	1.48479	1.24452
CNC00210	33.0269	36.9629	23.6355	28.9668	221.461	247.76	162.808	188.437	310.202	307.066
CNC00220	272.726	276.661	158.001	146.983	13.1343	19.391	47.4186	27.3164	16.4714	23.993
CNC00230	501.608	512.222	640.737	789.62	633.278	648.337	441.045	398.262	287.516	298.268
CNC00240	164.676	176.627	168.916	188.093	63.1015	102.235	230.3	142.526	177.543	212.43
CNC00250	26.0904	29.2588	28.3362	31.7092	36.8488	36.9026	32.1857	31.1669	10.3153	12.3729
CNC00260	26.48	29.4139	29.8839	35.2589	42.6175	42.0769	37.4384	34.4474	20.7171	19.126
CNC00270	75.8542	78.3849	74.6545	89.1502	107.319	92.3704	43.9207	29.7923	157.02	177.713
CNC00290	5.31638	5.51858	5.06919	5.50229	22.2297	22.1146	104.243	98.2884	71.8273	88.4681
CNC00300	30.9521	31.8674	17.14	16.8836	109.175	118.994	82.1422	88.6542	104.772	104.796
CNC00310	3.31405	1.85351	7.24542	28.5568	602.455	840.222	6428.9	6365.68	3476.48	3264.06
CNC00320	18.1171	18.1563	15.6641	18.8801	27.0489	23.2637	17.8592	18.0757	6.09121	7.47483
CNC00330	259.961	264.816	242.433	212.617	200.231	295.98	405.528	288.991	389.605	359.219
CNC00340	17.9688	17.7384	29.1464	39.2434	69.8209	94.5033	184.226	182.812	168.684	189.555
CNC00350	3430.53	3369.6	2278.57	2192.16	473.798	620.504	406.149	325.064	278.066	305.791
CNC00360	118.451	127.536	156.826	162.683	99.4268	99.9644	149.764	139.701	215.586	222.09
CNC00370	12.9906	12.7844	15.986	15.7663	11.0997	10.2863	11.7073	10.3395	3.62175	6.60945
CNC00380	6.27826	5.15304	8.67097	10.5373	47.648	53.1794	14.8169	13.8896	3.4569	3.19211
CNC00390	589.939	565.84	726.898	719.154	293.487	320.393	285.729	278.132	395.956	384.952
CNC00400	86.8667	73.7904	147.55	139.468	91.3447	95.4775	37.6495	34.8515	49.1691	48.6657
CNC00410	30.6069	29.9264	43.405	52.1194	33.1498	33.9527	10.3273	9.42982	2.72075	3.56546
CNC00420	113.372	111.976	158.796	145.355	232.796	219.815	85.3458	87.358	98.8483	99.019
CNC00430	62.4024	64.889	70.8676	72.4729	25.8297	29.8526	90.746	87.8379	129.695	143.628
CNC00440	32.487	31.0835	46.2459	50.1923	37.4084	30.2931	10.6556	10.827	0.98744	0.882234
CNC00450	7.63322	7.59961	8.51976	8.78754	11.4933	10.7325	5.81182	15.1579	2.50665	1.86726
CNC00460	46.3778	51.1063	64.0454	70.6415	49.8461	47.3581	39.3621	41.7422	18.4614	24.3502
CNC00470	438.049	411.876	310.636	329.628	237.114	277.737	276.158	247.813	277.214	276.483
CNC00480	30.6357	36.7289	29.5845	33.0167	11.4496	11.3047	0	0.864166	0	0.131211
CNC00490	10.9182	11.1958	16.247	20.9595	25.6534	25.7075	71.2069	76.1963	45.9919	53.4861
CNC00500	13.7665	14.7585	16.0072	22.8834	27.8111	29.1163	15.3216	13.8706	4.2946	6.41407
CNC00510	37.1217	42.3619	40.7885	47.7184	26.1026	25.0925	10.1399	11.8786	2.68643	3.58294
CNC00520	68.8446	70.2182	79.6669	95.8172	100.169	94.6298	34.5024	37.1132	5.87524	5.9838
CNC00550	47.9006	45.8481	40.347	50.6847	46.7295	53.77	45.9433	39.9123	24.6195	26.8571
CNC00560	2.43512	2.85244	4.6025	4.36019	27.292	23.4075	21.3837	25.8943	3.30809	5.01016
CNC00570	50.9742	74.7265	75.1434	89.6576	65.2494	104.243	124.074	108.199	72.5663	65.4468
CNC00590	237.885	231.638	345.885	389.939	228.417	243.591	104.364	102.269	35.1417	36.8709
CNC00600	17.9072	18.8114	18.6101	23.4845	54.5353	47.8066	150.965	168.664	734.828	787.019
CNC00620	22.4186	23.4572	21.7007	26.3658	30.3356	29.8402	13.1331	12.9529	7.33015	7.12144
CNC00630	57.9607	59.7343	75.3334	100.729	79.4272	74.1642	39.5119	35.5127	18.2946	19.6844
CNC00640	2.43512	1.67765	2.10748	2.30776	146.207	125.433	14.9682	12.9871	9.32135	7.55644
CNC00650	21.961	21.3844	29.2621	31.0597	58.6513	60.8401	63.8669	65.3303	50.8393	51.7023
CNC00660	155.416	166.67	112.415	102.458	361.382	353.932	292.121	280.498	418.204	435.832
CNC00670	30.4768	34.1323	29.3865	30.3233	24.308	20.7807	31.8257	26.2733	22.5219	31.3209
CNC00680	41.8053	39.9283	39.9897	42.9739	38.9594	42.7854	37.9632	34.9523	30.5541	34.7356
CNC00690	49.3842	46.0422	67.3504	75.8809	117.033	145.631	242.63	251.846	348.877	445.293
CNC00720	17.1942	16.3438	13.9028	17.3142	21.8184	18.8907	35.776	21.1774	11.8776	19.2703
CNC00730	1802.81	1715.99	3484.1	3087.7	6998.98	7438.22	5101.31	4487.54	2935.92	3181.61
CNC00760	184.627	207.251	247.153	275.987	998.08	874.826	155.027	124.301	61.7301	57.0566
CNC00780	63.6133	69.1717	84.4067	93.213	105.344	92.9982	36.8862	43.8044	17.8141	22.2733
CNC00790	81.6527	87.2075	78.3155	76.7137	25.8831	45.9352	129.067	71.6535	56.5165	89.2087
CNC00800	16.979	18.9666	38.0343	42.3981	43.5844	39.8525	30.4175	27.6628	17.0105	20.3022
CNC00810	14.6183	14.6441	11.545	13.2083	15.1767	13.6161	7.98869	8.20375	1.44759	1.96526
CNC00820	12.3552	10.3824	72.2378	83.2416	119.052	114.58	11.9282	12.8581	9.68057	6.20956
CNC00830	232.647	248.585	242.677	259.475	141.907	157.052	113.238	117.009	139.167	145.921
CNC00840	45.5461	48.0971	54.4241	51.6018	88.0972	92.509	19.1651	54.3381	25.3482	21.9143
CNC00850	5.65243	4.1267	7.11533	8.66944	15.3544	13.2272	9.41685	8.83954	3.82267	1.91113
CNC00860	7.03727	6.14874	16.3612	22.0416	26.4289	32.6383	5.43694	7.20444	1.76121	1.80872
CNC00870	20.9925	29.4211	21.9652	27.686	27.7172	22.7069	6.68151	8.84239	1.53698	1.93882
CNC00880	43.8192	43.0214	38.996	47.9438	42.874	46.4642	15.7995	14.6274	6.17699	6.11355
CNC00890	78.0288	78.3217	41.2869	46.4279	125.316	145.618	177.104	137.1	248.805	294.363
CNC00900	29.4329	31.935	37.0676	38.9766	50.2239	52.2715	130.297	132.258	109.527	113.266
CNC00910	37.2123	73.0952	110.053	119.962	80.7681	161.353	261.12	171.933	226.031	212.476
CNC00920	1604.2	1709.87	2677.19	3162.94	1234.44	1223.14	1268.2	498.756	91.5999	139.205
CNC00940	15.4329	17.4242	18.947	21.7856	28.1776	27.5282	19.962	21.4585	20.1097	22.3315
CNC00950	19.4721	20.4201	27.8072	25.3194	32.16	36.5302	22.6686	27.1697	15.4398	12.8715
CNC00960	113.006	112.508	137.561	155.887	135.055	139.02	203.128	229.874	240.123	251.877
CNC00970	0	0.306864	1.52056	1.99553	60.8322	73.4799	386.646	449.523	280.611	242.743
CNC00980	3.31862	1.63805	4.10152	4.43057	10.0507	36.5316	211.307	264.358	305.387	255.36
CNC00990	847.052	833.862	914.113	914.479	358.458	335.565	138.077	150.549	86.7153	98.0522
CNC01000	123.868	133.762	111.935	126.328	81.6843	81.4377	72.8374	75.6921	49.6323	62.2782
CNC01010	14.8321	11.2769	15.5885	12.955	109.315	149.914	3536.03	3911.35	2543.98	1909.77
CNC01030	132.113	161.686	137.129	150.687	85.3884	88.0155	129.197	138.062	255.041	285.651
CNC01040	17.7663	19.9348	20.8625	23.863	32.3753	34.4651	21.7688	20.3362	4.63722	6.51458
CNC01050	86.7365	90.4049	335.313	375.519	343.31	305.358	45.1845	45.8245	7.58962	6.83557
CNC01060	72.6808	80.3639	79.5189	72.9606	45.495	66.681	132.816	89.2886	158.382	187.177
CNC01070	68.4473	67.8172	80.867	97.8556	69.3383	73.3163	38.2869	22.5146	18.8233	26.9677
CNC01080	31.1866	32.7834	26.5938	32.4068	45.6779	49.9932	35.8392	39.568	21.3521	21.765
CNC01090	101.52	102.049	91.9248	90.7643	46.0843	62.9066	118.284	89.7357	104.881	134.056
CNC01110	262.405	275.384	163.298	168.909	80.9564	83.927	125.818	105.665	145.245	160.488
CNC01130	108.642	126.785	59.1904	50.7745	39.9167	40.41	56.9073	53.5921	49.0816	57.2183
CNC01140	16.816	15.6238	19.0752	19.9281	53.3601	53.1318	61.0184	53.8359	54.6448	72.4012
CNC01150	29.1815	29.4244	28.6216	33.7447	50.669	47.3999	27.0211	26.3963	22.2237	17.9691
CNC01160	230.489	224.557	170.543	178.066	199.899	196.93	106.984	95.6682	120.857	118.945
CNC01170	5.89994	6.28527	13.5815	13.9884	24.0155	26.1064	46.2679	44.8495	16.4484	12.6107
CNC01180	5.01484	6.66045	13.336	14.3046	23.197	33.538	109.446	135.405	65.633	69.6793
CNC01190	0	0	0.6788	0.74139	1.59501	1.9887	0.587869	0.96194	0	0
CNC01200	55.2994	56.5376	54.1398	55.2863	37.3464	40.6469	51.3351	53.1027	39.3535	43.973
CNC01210	21.4737	23.5709	31.5898	31.1434	23.2757	23.2293	32.6986	26.8449	16.4823	25.7838
CNC01220	114.87	127.223	86.2888	88.0035	52.2204	46.7617	28.2945	31.3951	14.8252	14.3302
CNC01230	26.083	28.2925	29.0344	35.9515	36.9441	36.4146	47.1484	44.3171	33.3538	34.309
CNC01240	6.43223	5.41817	3.96706	5.13105	10.8977	11.512	7.15536	6.36534	4.5719	5.72844
CNC01250	0.879517	0.265129	1.69643	1.53293	5.46805	6.5647	4.62025	2.28305	1.17434	0.529311
CNC01260	6.39866	6.65985	14.4505	16.6648	88.9759	88.1849	44.0605	40.7977	22.9411	22.9027
CNC01270	8.70372	10.2468	9.49611	12.0805	30.685	30.5358	29.1645	35.6037	14.0571	14.557
CNC01280	45.1861	53.0768	58.0385	57.8809	40.2417	37.74	43.8506	43.4223	25.692	32.8842
CNC01290	27.7825	28.3169	44.1676	44.9039	43.1529	43.3705	122.02	150.761	108.069	99.7488
CNC01300	26.2699	29.49	33.4658	35.4027	32.2553	34.9999	27.9701	29.0569	19.0446	19.6255
CNC01310	36.9266	42.376	51.7454	50.4702	63.3108	62.4346	54.061	49.7055	53.371	55.4366
CNC01320	23.285	22.6633	30.5718	28.4422	42.0304	40.5429	74.3999	84.5137	180.372	183.616
CNC01330	7.73261	7.7119	35.5105	39.2586	36.3437	34.6183	14.4024	15.5647	7.83918	10.7074
CNC01340	22.1301	17.9665	16.7592	25.3598	13.3378	13.7187	15.416	14.1771	8.0604	10.7891
CNC01350	28.4669	24.7938	36.3043	20.7426	116.625	136.72	1930.34	2332.66	3840.71	4399.76
CNC01360	17.2353	18.7846	18.9619	27.7498	17.6173	20.4299	36.3696	31.4759	15.7793	23.4276
CNC01370	88.4272	90.3482	87.5696	80.4163	45.0133	60.4477	113.15	89.9712	84.5045	106.961
CNC01380	37.635	38.0946	26.7854	35.0358	33.0883	31.9704	21.0213	22.5398	8.54638	8.51211
CNC01390	53.876	56.2115	55.7246	61.9954	63.298	56.8312	40.4294	45.4032	40.3611	44.2187
CNC01400	46.7279	47.419	95.5467	87.6434	76.2868	64.4937	18.1853	16.258	5.25979	4.48416
CNC01410	2605.61	2949.33	1856.43	1499.42	323.121	391.479	285.362	231.174	219.66	201.53
CNC01420	167.63	158.497	157.11	164.158	48.9159	69.3877	92.088	75.3569	59.5532	64.249
CNC01430	33.7549	37.9155	35.8201	35.3535	30.7359	27.1527	19.4535	16.6936	9.15783	9.20537
CNC01440	32.6215	32.5066	33.8257	34.7565	22.2491	22.1727	23.7181	20.5407	14.7873	20.8272
CNC01450	17.9384	21.9933	26.4043	29.6638	28.1459	30.8738	57.4838	56.4941	24.7102	22.8024
CNC01470	60.2216	63.337	54.9079	55.9117	31.9658	35.559	48.9732	32.3402	44.4035	57.953
CNC01490	139.779	147.122	140.879	144.517	52.6185	61.7506	44.6334	44.1656	43.9377	39.44
CNC01500	172.686	173.241	229.967	271.568	215.318	251.969	102.132	88.5139	17.9942	17.9042
CNC01510	105.225	103.491	123.884	145.684	66.5112	90.2028	26.4052	25.937	9.7604	8.69439
CNC01520	92.8058	104.86	71.9063	72.8157	19.4452	26.7373	49.9865	27.3288	19.823	31.8238
CNC01530	7.42248	7.98109	8.57598	10.8732	37.1852	41.7484	82.1359	102.982	208.611	219.045
CNC01540	56.5211	64.3533	52.5545	55.6611	24.4675	27.827	48.4377	25.8762	18.3721	36.5888
CNC01550	25.9369	27.8227	33.1825	35.0414	81.0935	81.6822	54.2182	66.1504	34.299	40.5975
CNC01570	146.383	139.287	175.089	190.313	214.667	232.045	158.631	136.512	104.994	108.4
CNC01580	7.10945	10.3226	6.72551	6.64688	10.0639	11.7015	8.29564	9.97268	11.7317	13.3657
CNC01590	43.8327	49.7545	61.9048	73.834	57.3788	56.0545	23.9266	24.9087	10.6328	11.4971
CNC01600	108.421	106.163	141.337	142.675	103.641	113.201	91.4419	86.9719	47.6102	56.6038
CNC01620	19.6917	18.0707	22.5517	26.0921	38.9804	43.6045	29.2395	28.6276	11.6255	10.7394
CNC01630	69.9928	76.3713	59.8665	66.5725	34.0413	33.9105	32.4012	27.2162	16.6504	13.931
CNC01640	2.60838	2.34955	4.80208	3.64137	148.741	132.354	17.3058	18.2612	2.82154	3.29632
CNC01670	26.6008	27.6964	17.5813	21.4113	61.8438	62.3603	37.8775	38.5003	84.7262	76.9486
CNC01680	56.3158	57.6877	75.933	77.2327	70.5861	65.0325	63.639	67.2643	59.1175	64.7317
CNC01690	26.2931	29.8054	29.1629	39.1623	18.5473	15.024	1.1465	0.879107	0.660543	0.482116
CNC01700	285.981	308.231	331.586	320.244	440.696	407.169	171.086	139.526	67.249	74.4434
CNC01710	13.5404	16.5117	24.906	29.0802	40.5492	38.4485	20.4839	19.6811	6.47804	9.25688
CNC01720	18.1843	19.4846	21.9072	23.1308	21.7497	18.7952	19.9692	20.3016	13.2045	17.2013
CNC01730	27.1748	32.9396	34.1571	35.0068	27.7498	23.7617	18.5019	15.244	5.82997	5.72077
CNC01740	16.9321	19.9761	19.4224	19.2419	33.2356	35.3041	21.1329	22.2565	12.0919	15.1441
CNC01750	109.195	117.622	118.325	114.203	77.2779	72.0454	33.2401	32.9744	5.26559	5.57224
CNC01760	20.1964	21.6976	24.5073	26.5548	27.0807	28.4767	36.6079	29.1286	14.8295	25.1392
CNC01770	497.71	409.663	493.635	464.011	154.929	197.185	174.053	160.309	71.1782	63.792
CNC01780	28.1174	30.6864	26.611	30.0221	17.5237	15.0894	18.1339	18.523	31.6105	28.6505
CNC01790	1.92025	2.19802	1.44396	1.16857	8.56679	7.14086	4.26059	2.34572	2.97051	1.20842
CNC01800	51.939	56.1359	71.3097	84.2378	39.0072	42.1558	23.4511	19.4708	12.1703	19.1903
CNC01810	14.51	15.6279	14.9467	18.3227	23.0337	28.5275	32.5008	43.647	123.766	146.314
CNC01820	12.7432	10.7174	14.4114	13.3823	303	316.786	110.585	111.47	213.367	226.659
CNC01830	2.14313	2.24211	6.73992	6.96621	78.1049	90.5325	24.028	31.7095	23.4389	17.2649
CNC01840	26.8256	29.1832	37.922	43.4547	48.7377	42.9525	31.906	29.5267	18.1112	18.3308
CNC01850	8.36178	8.52152	14.2944	13.5362	41.6749	31.7937	9.45638	7.91603	3.27551	3.08793
CNC01860	34.2971	34.7123	69.832	65.3918	725.541	719.215	183.482	180.647	134.666	127.265
CNC01870	35.446	45.7031	49.8722	46.1396	30.8996	34.1268	75.9507	52.336	73.6439	89.5486
CNC01880	61.0111	60.2652	71.5532	77.2153	64.9998	68.1738	43.5628	40.5295	21.2237	26.6691
CNC01890	42.7269	23.4336	48.2393	52.5161	67.4838	58.9012	120.32	62.1878	212.726	219.816
CNC01900	49.2945	137.637	135.88	146.444	61.3589	71.5348	77.5841	57.183	69.8668	81.0293
CNC01920	68.0178	70.0779	73.9775	73.9592	33.6465	34.1487	30.4775	17.6505	21.9979	35.4683
CNC01930	172.206	188.214	166.148	167.668	85.4074	88.7111	217.212	233.705	405.556	346.722
CNC01940	67.4217	79.5897	75.4542	76.036	51.3173	57.8211	185.464	103.72	225.577	367.747
CNC01950	81.818	73.29	187.273	187.034	296.672	311.865	460.2	453.55	214.304	200.357
CNC01960	72.2251	77.5052	88.4394	94.0736	69.6728	91.0155	151.824	123.614	101.333	126.175
CNC01970	115.618	116.599	75.0701	76.0949	36.4089	45.9349	72.8297	54.8515	36.408	48.167
CNC01990	4.09875	3.48319	7.08664	7.62686	40.5075	41.9212	762.339	793.12	1212.17	1210.86
CNC02000	31.3216	34.8967	43.0523	49.5053	51.2602	46.0425	53.2363	58.9834	95.77	77.6987
CNC02020	16.1257	17.1818	17.3566	19.1684	29.4385	28.5044	25.3465	26.8696	18.9825	18.5041
CNC02030	9.51011	8.69471	9.74538	11.1252	37.9219	33.6529	18.9136	29.5104	10.5653	10.0002
CNC02040	72.1181	85.8277	70.7301	76.0605	41.6657	44.8166	72.466	60.2455	127.599	121.088
CNC02050	15.5237	14.8121	17.1785	18.8686	14.2413	15.169	19.8665	11.3865	15.5017	18.7649
CNC02060	8.9124	10.4961	12.3896	14.6994	24.9195	27.1993	33.1466	29.071	82.7142	86.8925
CNC02070	76.4951	84.6228	113.262	129.31	97.7072	91.3694	35.8862	35.8249	12.3844	15.157
CNC02100	26.5276	23.7171	30.6541	33.5527	35.6997	27.7208	25.6915	23.2151	22.1548	17.5502
CNC02110	7.68622	7.7742	8.85223	9.80812	38.7419	35.391	31.8327	30.8615	11.266	9.09859
CNC02120	68.5824	88.4622	106.362	116.148	72.0733	67.8242	49.5377	29.9368	33.8632	47.8621
CNC02130	23.6063	26.085	28.3054	32.5319	65.4411	58.9744	40.6446	41.6839	15.1688	14.7116
CNC02140	17.826	19.2313	18.2307	17.743	36.2639	33.5742	19.3337	21.2262	6.05153	8.4323
CNC02150	156.722	213.973	212.674	208.017	156.901	160.015	184.142	159.641	316.437	329.099
CNC02160	58.3552	55.8112	79.8149	80.5562	76.889	76.4774	116.358	119.541	102.844	93.1492
CNC02170	29.2961	30.5735	33.7226	37.0999	20.6586	24.3025	63.7938	45.7753	65.5353	85.541
CNC02180	0.392112	0.855378	12.0542	12.8985	8.26713	5.49857	0.743256	1.48158	0.42621	0.583278
CNC02190	38.8416	40.9164	49.596	51.0833	22.6083	28.1173	60.2326	32.8008	27.0325	40.63
CNC02200	13.4311	17.0348	15.733	18.5021	28.7114	31.0716	28.3184	21.0515	15.9174	22.2898
CNC02210	36.6345	39.6903	35.0822	35.6455	39.8934	36.624	24.5801	28.0978	25.5846	30.7878
CNC02220	32.4146	33.6597	24.2935	24.9169	47.4028	40.6053	55.1391	60.5536	18.5753	17.103
CNC02230	1.9613	2.71606	3.1505	3.95058	18.053	20.8824	11.6023	12.6622	10.0082	9.37979
CNC02240	36.8808	37.5002	38.2213	39.1699	41.2419	44.3788	26.7545	21.129	7.81033	12.274
CNC02250	70.1916	89.4689	123.11	120.686	116.41	112.886	203.005	190.781	368	398.302
CNC02260	17.5703	16.3102	21.1296	24.1534	53.6667	56.8908	256.935	298.474	932.042	1173.66
CNC02270	35.1234	33.8138	43.921	49.5736	43.4491	47.4403	41.6112	34.3429	17.4619	23.0023
CNC02310	96.4989	93.6705	114.889	131.299	101.416	100.091	52.8217	45.8949	14.5875	14.1826
CNC02320	1338.33	1344.46	1291.77	1341.42	261.084	271.762	533.297	547.807	947.509	910.103
CNC02330	12.061	14.6801	24.3435	22.7247	37.9768	37.1455	52.7017	63.9335	33.4921	30.6531
CNC02340	13.9856	15.1995	22.5045	23.2475	12.0462	14.1651	19.9954	13.0316	8.63125	20.0788
CNC02350	33.9006	34.4887	42.5314	47.6067	54.3664	51.2305	17.5527	24.24	5.58597	3.96379
CNC02360	16.1379	19.0064	17.3735	20.2616	43.5785	39.5772	46.5267	51.4192	12.4264	13.5525
CNC02370	27.7741	28.7553	41.5235	42.6215	41.7737	41.9339	48.4966	64.9939	75.7662	67.9672
CNC02380	240.213	249.939	236.987	244.774	155.967	149.603	82.9296	73.3681	60.0285	69.1303
CNC02390	29.9684	35.1793	36.335	38.4954	41.8226	47.44	43.3522	39.2467	50.9626	57.4501
CNC02400	3.51338	2.87054	52.1401	59.6187	1465.01	1781.84	5852.91	5969.05	7186.69	6676.36
CNC02410	144.338	143.917	447.963	419.667	82.8503	98.0055	61.8096	48.2329	60.3049	80.3931
CNC02420	8.9595	10.6396	13.1175	14.3651	30.2263	30.03	40.9542	36.0985	70.2766	82.5237
CNC02430	16.3842	18.8908	21.6192	24.6842	59.9055	56.1781	28.1993	28.1229	9.06671	9.00645
CNC02440	130.229	122.28	184.086	205.306	210.444	189.497	39.1752	43.4855	13.1521	19.7275
CNC02450	22.2943	25.7115	33.2359	33.7478	43.0923	44.0564	111.301	116.027	109.746	136.789
CNC02460	34.0538	34.8243	68.7379	44.8849	134.699	185.322	2877.48	3648.41	2985.17	2619.02
CNC02470	96.6658	91.7914	95.9496	106.898	161.114	158.473	308.609	282.454	399.395	403.078
CNC02480	48.611	51.8269	87.4023	83.5052	110.372	121.977	381.257	336.629	503.61	528.9
CNC02490	9.30608	11.1631	12.7082	14.6493	22.4384	24.4519	51.8954	37.6766	37.8367	46.3001
CNC02500	14.7104	17.7826	19.7057	27.53	19.5801	22.5346	9.53405	9.09566	2.38697	3.12733
CNC02510	80.5714	87.0248	309.278	335.45	1427.3	1418.98	320.688	272.102	41.6172	38.7589
CNC02520	262.084	269.89	309.192	341.281	330.095	359.044	1207.3	1274.03	975.456	886.273
CNC02530	1.48572	1.07508	4.57689	4.37384	181.737	200.438	821.646	892.711	884.611	797.81
CNC02540	397.08	362.538	450.449	437.699	322.817	337.841	217.838	228.987	185.42	189.253
CNC02550	26.4451	20.8783	80.8862	103.588	449.339	631.903	5381.19	5945.13	5851.97	6816.07
CNC02560	30.2729	33.3818	39.753	51.8643	58.5016	50.6981	63.0567	58.8066	24.3052	23.1913
CNC02570	50.4414	50.2926	58.9504	59.1293	25.3372	31.9373	73.1706	39.2543	46.3475	68.3591
CNC02580	136.565	136.905	120.769	116.25	37.5853	56.3649	132.694	72.2861	63.2168	72.8354
CNC02590	13.9779	11.8401	11.6591	12.4314	84.1568	75.0841	15.4428	16.5494	4.38868	4.46644
CNC02600	6.14845	4.49686	4.71309	6.48767	20.406	22.2025	14.6756	16.0046	2.94584	4.3534
CNC02610	8.38464	6.68065	6.99052	5.14676	72.5955	42.1833	21.9568	24.1262	17.2248	12.7233
CNC02620	284.864	307.718	303.939	237.8	244.775	248.676	638.333	562.958	977.311	1042.72
CNC02630	19.7557	18.4533	19.7165	19.9301	85.3915	88.9485	57.7836	54.1928	17.0696	22.1962
CNC02640	21.6392	20.3692	40.1447	45.0874	151.444	136.946	34.2957	38.6415	10.6741	9.10786
CNC02650	32.1378	29.1352	48.601	57.8034	137.069	138.066	57.0877	54.782	48.8328	57.8383
CNC02670	4.81831	3.92872	4.61451	6.22928	59.2302	61.576	30.2036	25.5595	18.4235	19.4874
CNC02680	94.4916	90.9154	56.4097	44.6909	29.8723	28.8778	21.9672	20.7761	15.5726	19.1443
CNC02690	60.3975	59.4403	76.5484	74.9077	124.93	120.518	18.8722	19.4192	8.29417	8.53433
CNC02700	40.7711	39.0504	58.6796	45.502	42.9023	48.0902	27.0005	19.3781	44.1905	37.7408
CNC02710	89.327	77.8499	134.364	128.183	105.556	92.0287	84.1935	100.866	104.734	100.324
CNC02720	175.82	180.894	201.782	221.435	53.2625	70.4878	29.6859	22.2943	12.7879	12.514
CNC02730	33.6663	37.4179	48.8806	54.5302	96.6053	98.2033	74.1721	75.0967	28.2982	31.2039
CNC02740	15.0298	18.3593	21.0542	23.0061	31.2509	28.9376	22.476	19.7626	6.33085	6.75632
CNC02750	21.5325	16.28	108.037	79.5937	291.11	320.02	162.081	162.398	163.876	145.06
CNC02760	45.6933	43.8809	101.856	106.364	129.497	124.86	103.86	101.502	37.9757	39.4691
CNC02770	37.4679	42.0695	67.539	70.5518	157.722	136.872	200.874	209.181	116.22	117.258
CNC02780	36.4791	33.3371	39.0497	46.7437	118.546	101.576	158.8	148.09	205.579	222.317
CNC02790	182.042	176.712	166.537	175.941	140.932	164.45	94.9485	81.3817	51.4517	59.678
CNC02800	53.8502	52.337	61.9928	69.6785	62.3072	70.8909	41.5678	56.3128	19.9317	27.4896
CNC02810	48.3808	49.8328	55.1144	63.1463	59.2175	60.4471	36.4986	38.1399	9.65771	12.0179
CNC02820	68.7827	76.6056	111.484	115.475	80.663	103.544	164.081	102.097	107.464	129.779
CNC02830	22.0187	24.1462	31.6323	35.6424	36.3067	35.7775	25.2738	25.2772	9.3768	11.0817
CNC02840	35.4133	32.6714	34.0853	38.7033	40.7217	50.3691	48.4159	45.4005	47.4464	53.5498
CNC02850	179.223	164.599	286.097	241.325	328.088	247.133	71.3307	69.8349	44.6511	39.571
CNC02860	12.4569	13.5992	16.6861	19.421	69.5257	70.2126	49.657	47.1145	81.7767	97.7468
CNC02870	16.4373	14.9101	71.987	80.3396	1123.78	1097.76	1063.98	760.675	1523.72	902.91
CNC02880	79.6461	96.4904	82.0399	78.6427	46.6476	47.688	50.746	29.2708	46.4803	38.5317
CNC02890	30.3761	30.934	65.7527	72.3971	97.4011	97.1646	57.1795	57.9521	28.1308	27.4774
CNC02920	63.9273	59.2809	43.7299	43.7526	57.6421	60.6692	137.448	120.054	299.872	281.547
CNC02950	2.71598	2.84782	6.45374	6.78106	41.3839	40.0857	22.2385	22.7315	10.1514	19.3383
CNC02960	31.2634	32.202	29.6171	35.6499	23.4627	23.5977	17.2209	16.0503	11.2895	13.7193
CNC02970	163.794	168.914	185.756	190.937	130.812	123.243	66.3314	70.5314	37.5376	31.4789
CNC02980	34.548	37.0925	37.2342	39.4782	47.5984	45.0903	26.4768	27.8147	25.0408	26.761
CNC02990	84.9447	84.9313	61.8337	65.6697	7.2991	17.8042	47.2591	27.2868	23.4841	37.7824
CNC03000	186.28	173.418	161.147	174.963	171.218	148.034	92.0092	88.8195	72.6133	84.9249
CNC03010	288.732	309.97	221.991	218.065	97.8459	133.361	216.21	150.383	330.264	306.729
CNC03030	225.552	229.575	329.381	333.657	240.693	219.316	131.784	130.632	122.467	110.865
CNC03040	15.7613	16.8287	21.1282	23.2882	46.1609	43.4085	38.5099	36.7143	37.5935	34.4233
CNC03050	44.8908	44.6658	55.2466	58.0427	51.5622	59.459	35.1033	37.6574	17.0252	15.2989
CNC03060	234.287	233.745	185.42	203.096	83.0979	81.7813	61.799	50.0321	47.1895	57.7224
CNC03070	128.171	147.367	112.814	106.239	64.5439	49.8315	44.9496	51.6715	34.8105	41.2933
CNC03080	481.361	406.098	559.796	484.886	233.406	198.089	165.167	169.487	147.952	129.048
CNC03090	45.2075	40.5702	69.2252	68.5857	134.838	146.134	357.732	391.334	710.742	628.639
CNC03100	69.7866	66.6165	79.5544	90.4276	44.1576	49.4773	29.3424	28.3772	11.095	13.0274
CNC03110	177.735	159.408	301.835	328.543	244.082	266.601	179.871	172.999	39.1234	40.5195
CNC03120	43.4221	42.201	54.2855	60.2185	100.616	99.248	108.049	114.158	63.9886	62.0834
CNC03130	26.0487	25.3602	28.5039	31.7533	31.381	33.0353	51.9759	53.2853	99.1515	106.312
CNC03150	33.5988	38.4478	37.8791	45.0182	39.0577	38.5013	45.5247	34.4581	23.2945	28.709
CNC03160	29.1233	32.5549	37.0289	37.4489	54.9317	56.2407	116.575	134.569	149.696	160.702
CNC03170	95.9534	97.2988	110.788	122.051	151.968	163.651	174.125	193.945	84.7474	107.049
CNC03180	31.284	36.0203	41.9452	44.8764	34.8663	38.1042	64.0509	39.0053	31.3221	52.9743
CNC03190	28.0805	28.8262	24.7068	26.8973	36.2895	35.662	26.6527	27.6931	11.7933	18.8705
CNC03200	209.555	197.864	215.647	208.582	151.004	150.1	135.442	105.847	166.869	177.001
CNC03210	106.855	115.657	124.93	121.344	122.482	228.901	332.93	353.682	530.319	583.487
CNC03220	68.4281	67.0238	93.813	102.52	212.771	221.007	104.675	103.464	52.7804	45.6764
CNC03230	6.87652	7.46145	16.137	24.2918	16.4814	13.5935	1.89181	1.58575	0.101283	0.114918
CNC03240	67.7447	73.4787	102.504	112.965	101.158	107.318	63.4826	68.5726	27.114	26.0797
CNC03250	183.746	181.726	247.807	270.913	429.989	466.248	202.312	220.261	119.376	124.644
CNC03260	816.102	868.473	1069.58	1091.06	835.059	788.107	156.679	187.699	228.457	180.538
CNC03270	17.7793	20.6985	19.6033	22.543	20.6249	18.0975	20.6795	18.3593	12.3081	13.9253
CNC03280	128.211	127.109	109.226	101.89	78.9788	70.1527	62.1054	64.8794	44.9855	59.9971
CNC03290	8.45386	8.59831	11.3088	12.8348	14.6865	27.4931	13.4939	6.8307	5.63972	9.36408
CNC03300	87.2383	84.5324	101.407	112.176	118.744	112.964	56.8586	51.7673	31.6898	33.9561
CNC03310	27.732	28.7052	37.9484	44.4678	148.894	175.403	1125.94	1277.1	1194.89	1083.37
CNC03320	10.6715	11.5902	11.7037	13.1861	21.372	19.9797	105.632	106.73	94.1677	91.1677
CNC03330	35.4878	36.3281	35.7779	37.8067	72.3123	72.9486	121.656	110.796	237.677	285.119
CNC03340	37.8428	39.9248	49.02	55.9674	82.9921	84.6739	44.9115	42.8153	55.786	56.9225
CNC03350	0.068806	0.070286	0	0.454231	1.59177	1.41711	7.83075	7.99777	1.26154	1.17162
CNC03360	110.787	123.688	109.591	120.922	79.5802	76.0318	39.7375	49.1156	27.9842	36.7455
CNC03370	151.297	170.147	172.807	168.795	159.738	155.256	167.675	165.466	90.1573	98.0845
CNC03380	192.684	196.373	290.616	309.331	528.192	518.966	638.696	766.43	1097.57	960.51
CNC03390	46.9287	69.1997	64.681	51.7101	81.6456	72.1411	102.679	87.0569	130.658	145.307
CNC03400	6.65495	5.67246	12.3438	15.4154	24.084	21.9987	41.0078	45.8123	74.1188	71.7144
CNC03410	65.2126	74.7693	68.9468	72.7699	56.8813	55.5193	28.2209	25.5278	5.18029	8.05119
CNC03420	4894.44	4682.14	2642.48	2645.82	611.636	726.318	642.543	469.955	399.017	441.314
CNC03430	22.7814	25.6263	43.1127	36.4036	51.3485	52.4155	27.5793	28.4325	3.67152	2.51202
CNC03440	12.9127	10.9764	16.214	12.5884	44.7173	40.136	45.3025	44.7028	61.6235	54.1662
CNC03460	18.4104	15.8605	29.2331	30.9419	188.275	186.207	311.584	317.472	70.3765	78.3183
CNC03480	75.6719	76.9761	67.3561	63.072	40.8402	54.1452	76.5987	61.3418	34.1753	49.544
CNC03500	620.621	585.006	553.896	505.702	487.404	467.701	89.9332	89.0919	81.6467	89.9587
CNC03510	31.6389	27.3849	37.0336	33.591	34.0504	40.8608	35.9288	40.2081	13.304	13.6188
CNC03520	22.1051	25.0932	23.7918	34.1901	12.1177	11.7024	0.413525	0.355025	0.088825	0.257947
CNC03530	252.418	246.615	388.422	411.172	226.682	226.691	76.5422	82.535	29.208	35.5233
CNC03540	173.931	182.961	279.115	288.535	424.857	398.819	230.254	223.622	70.3743	68.5087
CNC03550	48.4449	43.9282	38.0884	37.4653	57.9068	59.2734	32.3913	32.6229	37.7199	37.1686
CNC03560	32.3685	37.0299	39.4553	43.7747	46.6359	50.6444	54.1246	51.2619	76.5724	87.9811
CNC03570	29.7984	31.1742	35.1759	39.3959	54.5698	50.4447	49.0681	46.9724	43.503	44.6572
CNC03580	289.492	298.139	111.881	119.842	44.9015	47.3638	10.9206	11.3133	7.30062	7.39135
CNC03590	13.6817	15.9013	7.5464	9.57933	23.4755	24.3903	6.79833	5.88724	2.6624	2.29979
CNC03600	13.0664	15.2842	11.3072	13.4018	37.5233	36.6317	13.4357	10.2007	4.69706	3.68711
CNC03610	382.956	357.893	367.42	355.019	153.209	151.018	103.592	96.7473	98.0403	101.544
CNC03630	58.3732	65.8967	79.3576	84.5826	75.0032	75.6556	46.1964	49.4814	18.8521	20.6519
CNC03640	74.4045	78.3107	107.331	110.823	98.6151	100.1	64.7147	67.0153	48.378	46.002
CNC03660	13.3255	18.1024	22.3584	26.3471	54.0605	50.8295	30.3052	28.2438	15.8765	18.5679
CNC03670	23.2164	23.0588	34.5438	37.3443	82.7308	72.9779	46.8923	54.5222	22.8192	20.3499
CNC03680	29.4292	29.8086	33.4627	36.0675	31.3396	36.1062	19.5185	18.5295	4.55649	8.06992
CNC03700	529.592	556.479	932.318	1064.13	606.891	534.1	729.42	717.449	647.736	640.696
CNC03710	17.6269	19.8282	22.2164	24.1902	30.5475	28.3733	22.3481	19.096	11.6667	16.3688
CNC03720	55.6484	49.9671	46.7899	45.4742	27.322	44.7835	45.9155	52.1158	32.8681	29.9166
CNC03730	3.45173	3.12039	5.40099	4.65764	20.4951	23.0259	263.939	303.852	240.633	224.823
CNC03740	8.75351	8.34601	24.4275	21.6564	41.0589	34.7054	54.3488	56.776	63.9768	62.0242
CNC03750	78.0087	74.8646	112.612	109.741	149.724	139.949	400.845	421.82	528.922	526.87
CNC03760	5525.75	5003.63	4128.21	3159.73	725.044	789.497	507.067	514.717	370.26	356.689
CNC03770	22.7275	28.956	40.5983	41.9936	42.0164	34.052	22.0439	20.1968	9.04341	10.538
CNC03780	27.5369	28.3674	29.2646	32.9169	49.5914	47.4032	29.7431	33.6043	7.71516	9.2104
CNC03790	16.7617	16.1028	21.7133	24.1743	94.6569	97.6982	52.862	57.563	59.4411	59.0391
CNC03810	110.779	107.295	172.192	227.479	720.598	632.374	206.769	205.612	72.9774	54.8909
CNC03820	38.975	40.0895	42.3409	47.1899	39.6443	36.0126	37.2748	37.0394	31.943	33.0363
CNC03830	529.147	592.975	655.636	754.717	249.264	255.532	153.96	150.158	182.463	177.845
CNC03840	997.254	811.578	955.327	719.195	355.419	338.221	193.191	179.574	182.033	164.676
CNC03850	112.946	128.473	76.7603	74.9397	47.7563	47.1497	29.5772	26.8758	14.7734	17.4918
CNC03860	45.2774	43.7196	30.5177	29.779	219.352	228.809	66.8934	73.2765	41.9644	49.8733
CNC03870	11.1421	12.2843	21.8609	19.143	235.02	251.049	70.1139	76.5664	69.4241	74.5174
CNC03880	26.0568	29.8807	29.8436	29.5102	33.5366	31.1731	36.893	34.56	35.613	37.7932
CNC03890	22.8149	23.19	28.0829	30.1081	23.4363	28.6533	35.2995	35.8896	20.9926	24.7793
CNC03900	36.374	39.0219	37.0215	39.3244	33.4282	32.8708	33.4849	33.1415	16.0627	17.9358
CNC03920	20.5944	21.2952	20.1389	20.8803	22.3502	25.8358	15.9773	17.3881	25.1971	28.7085
CNC03930	44.7121	50.5065	46.9274	51.6714	90.2925	89.8147	51.387	53.1028	17.7541	20.7848
CNC03940	53.2984	64.333	88.9366	92.6538	39.8755	57.5697	64.1064	34.4349	24.3865	34.9123
CNC03950	168.357	112.678	163.012	200.533	502.403	440.518	335.601	304.671	102.317	104.677
CNC03960	120.652	99.3215	204.26	273.485	632.372	731.647	98.761	53.4679	33.8824	37.1487
CNC03970	108.136	103.154	117.816	119.529	76.8544	86.4799	54.9376	47.0528	16.1627	24.1941
CNC03980	62.9277	72.4749	77.6864	85.9405	74.6763	74.2033	55.8222	56.5807	34.8287	35.3214
CNC03990	5.14958	5.16898	26.6825	21.812	85.4355	97.0489	95.7319	84.984	77.1088	68.7971
CNC04000	74.9693	75.4026	68.3441	84.3785	59.3742	49.9444	50.4684	49.5771	34.6837	40.9729
CNC04010	106.63	99.5952	100.971	84.6803	47.6882	56.2496	46.6447	51.2601	47.9145	37.3047
CNC04020	18.8033	17.5761	24.2222	28.146	32.4232	35.0813	31.43	31.9507	9.03886	11.9472
CNC04030	25.0026	30.5025	23.705	27.7827	20.5104	21.7556	20.0509	19.899	3.87496	4.49821
CNC04040	34.1582	26.318	43.4844	30.9604	55.3323	41.9306	24.4255	29.5131	7.9785	8.47556
CNC04050	74.0717	62.8063	82.4884	83.6749	81.3535	81.4236	43.3147	48.5697	19.8699	15.3211
CNC04060	29.627	27.3923	20.2122	23.3405	52.1849	41.8924	34.2785	46.6531	30.9751	37.8624
CNC04070	41.2166	41.5451	58.1271	61.1091	97.1052	93.5127	59.2222	63.0454	25.4851	24.7424
CNC04080	79.9144	79.8127	139.44	161.763	82.5918	90.1247	135.907	114.929	114.815	155.768
CNC04100	29.8238	25.8353	30.3689	26.1948	15.6831	17.1358	19.3324	17.3928	6.67334	8.3978
CNC04110	25.473	26.284	26.0774	29.156	19.7322	18.8166	15.9598	13.9843	4.45721	7.29888
CNC04120	68.143	70.8205	73.0871	74.4386	55.1926	51.6258	76.0969	83.0942	32.1296	33.2099
CNC04130	122.818	132.27	146.775	156.409	127.196	105.252	90.0402	84.8249	66.035	73.1821
CNC04140	50.0304	46.7569	54.8139	44.9154	65.5992	59.8066	53.6461	58.2565	43.1099	37.6358
CNC04150	125.888	136.327	98.0545	101.271	53.3634	52.8046	82.5822	91.4562	116.095	115.129
CNC04160	42.2926	47.6512	62.111	90.625	240.21	214.721	265.647	223.752	338.952	312.545
CNC04170	64.8887	69.9773	70.5622	66.6447	41.3491	41.4299	22.5891	28.2858	10.7023	14.8187
CNC04180	54.5296	52.86	103.501	92.7414	691.159	709.362	25.4564	26.3262	10.5434	11.1878
CNC04190	51.9294	63.9417	123.423	132.153	385.559	356.951	348.879	293.555	372.388	415.228
CNC04200	1506.52	1298.64	1908.97	1963	817.982	995.873	533.757	592.435	697.003	670.492
CNC04210	8.34037	5.2862	10.7117	13.7518	16.957	27.2164	17.0626	22.1449	7.54966	6.42911
CNC04220	12.2816	13.4402	23.8127	21.0242	28.9971	36.6992	60.1479	36.0891	25.0086	44.9574
CNC04230	3.82102	3.43428	7.1698	7.20788	41.7974	49.5541	43.2694	40.0178	21.6103	26.2434
CNC04240	86.7489	97.2965	81.6323	81.4082	58.5405	63.1067	171.187	153.776	265.832	262.672
CNC04270	18.5334	26.2324	33.0346	33.9116	28.7424	30.1378	48.0516	37.0129	22.2242	29.8135
CNC04280	138.665	148.478	114.118	114.635	40.7107	45.6485	76.7651	52.0746	50.4144	69.773
CNC04300	197.297	189.09	206.401	196.824	114.097	127.091	84.8592	74.9838	42.111	55.1784
CNC04310	148.794	151.42	176.321	161.08	153.018	146.141	71.3132	71.7808	110.798	104.199
CNC04320	13.154	14.1877	22.7826	25.6125	23.1927	31.0796	297.101	258.578	204.713	244.104
CNC04330	74.3434	84.1819	75.154	78.6334	66.7239	65.1828	50.8937	50.9528	29.4555	33.9095
CNC04340	683.401	545.994	934.255	1181.23	936.8	982.801	533.976	522.923	394.585	437.064
CNC04350	55.3618	52.2257	156.506	147.341	132.335	122.413	39.7818	36.1853	11.4392	11.3692
CNC04360	40.9771	38.506	48.6064	57.6325	77.8881	83.7239	49.1755	52.5488	22.7252	22.4076
CNC04370	10.2591	11.108	14.4605	14.0611	19.7455	21.6443	73.2075	60.4103	49.6922	63.7923
CNC04380	23.3558	25.2484	27.9327	30.1665	31.1611	29.4454	37.8231	29.5054	16.418	19.029
CNC04390	40.0198	35.4695	23.6955	25.5283	20.219	21.9937	33.5169	35.9758	19.3932	16.5034
CNC04400	19.3867	18.6061	22.8417	25.3551	24.7828	23.8757	12.3956	13.6043	2.08252	3.21423
CNC04410	30.6162	32.8297	37.938	42.754	32.0475	29.6899	21.4279	19.2987	8.74839	10.9396
CNC04420	401.389	462.814	361.79	361.582	119.964	117.386	60.3417	58.242	25.9692	29.645
CNC04430	45.1128	46.6503	32.0846	37.4444	30.0228	31.7832	9.80405	15.5971	5.09878	7.25021
CNC04440	293.696	288.634	384.223	446.363	335.381	402.004	317.487	329.388	366.094	383.352
CNC04460	35.7417	38.6864	46.9667	54.0114	42.0407	41.4739	12.764	9.27189	2.41733	2.70222
CNC04470	181.141	198.559	402.518	464.98	173.787	158.392	10.934	14.0209	4.1767	5.65053
CNC04480	3.95418	3.48177	6.3601	7.89592	13.0867	20.3658	35.2108	34.733	17.5375	18.7446
CNC04490	374.966	388.921	666.118	563.519	151.401	160.424	63.2946	65.8002	13.3344	20.2303
CNC04500	7.78581	9.14679	9.80068	10.8666	34.3751	37.8826	128.706	146.432	175.883	191.544
CNC04510	85.7832	83.6438	47.7561	45.037	83.6499	88.3546	389.615	317.875	305.747	341.064
CNC04520	57.1886	62.1985	76.7347	94.3148	68.9194	88.1989	77.359	77.0661	49.8121	52.4712
CNC04530	29.7224	28.0585	38.8852	34.9746	77.8094	58.5497	52.0161	47.8743	88.7817	83.5233
CNC04540	146.304	141.68	113.693	126.77	68.9527	70.6601	64.8765	61.7181	45.6825	48.9322
CNC04560	5.6108	4.74871	2.38827	4.0709	6.4839	5.72818	6.96059	8.12419	32.5291	28.063
CNC04570	21.0093	19.5992	35.6508	38.4995	32.8873	41.4999	57.8503	63.8347	28.8541	35.7297
CNC04580	114.91	114.175	96.3001	98.9251	45.8567	57.3754	61.7638	47.8124	66.488	87.2547
CNC04590	152.704	183.274	486.499	501.193	477.507	487.298	1946.55	1868.77	1864.63	1879.86
CNC04600	16.7842	23.508	24.2438	22.2862	15.0494	17.7583	16.0177	14.0582	17.688	13.756
CNC04610	79.9378	81.3235	59.3696	65.2018	27.5949	32.0644	19.4067	19.8945	11.8956	16.2389
CNC04620	6.07507	7.00159	17.1784	20.4714	123.533	116.53	133.742	138.264	69.1791	69.1524
CNC04630	30.2128	30.8866	40.2736	46.8077	64.9314	64.3979	4.67795	8.11902	2.31817	1.53779
CNC04640	5.32237	4.46339	27.2235	34.8378	292.225	262.157	55.0276	60.3901	22.0628	17.9654
CNC04660	2.02778	2.69151	2.63333	4.83108	8.62427	7.80638	4.74192	9.00829	4.12584	1.3938
CNC04670	180.185	185.879	254.445	287.468	154.911	132.31	116.218	98.6767	218.468	200.503
CNC04680	98.779	87.935	134.037	136.834	266.938	258.421	226.59	216.545	96.325	88.8479
CNC04690	448.966	451.364	108.694	83.1523	58.2132	64.2086	49.4246	44.0404	97.4747	89.4087
CNC04700	124.131	126.357	127.592	95.636	65.5061	82.5685	153.478	105.901	173.73	188.566
CNC04710	106.141	160.249	137.846	155.612	122.849	127.473	68.0042	69.48	25.8717	32.5798
CNC04720	123.372	144.17	210.495	218.844	86.1956	74.5784	45.1523	45.1188	13.5291	13.5046
CNC04730	24.7425	27.1388	32.8942	34.7259	41.0585	41.2931	67.5269	76.9046	112.453	120.107
CNC04740	24.6068	26.5193	35.716	40.2241	31.227	35.8413	55.3145	52.5771	61.0614	69.4028
CNC04750	1134.35	1099.34	850.016	809.299	308.513	341.467	197.578	187.356	121.809	117.447
CNC04760	39.5132	44.5578	42.8845	49.0462	53.7629	60.8529	66.0635	60.4485	54.032	51.3664
CNC04770	244.906	265.709	337.534	383.787	965.648	822.925	382.542	383.676	93.9716	93.2653
CNC04790	32.0168	34.0245	38.429	37.8612	23.6899	28.898	18.764	15.8173	6.91102	7.44231
CNC04800	27.1793	29.4158	28.8335	32.8614	38.5155	39.879	25.92	26.4086	28.2772	21.8064
CNC04810	38.8615	37.2908	38.456	45.4597	63.7078	62.2887	33.5286	29.2801	36.9199	39.871
CNC04820	38.8944	47.506	90.1211	94.2978	57.5705	62.7157	74.018	58.7475	36.2704	38.9588
CNC04830	18.1576	22.1045	33.3906	33.8475	40.3555	42.2189	82.4729	61.0556	162.666	187.744
CNC04840	70.0727	69.1608	75.0531	75.278	72.2067	60.3402	39.806	37.46	30.3759	30.8595
CNC04850	28.5058	30.2416	36.6056	31.8934	36.4011	40.4578	31.7107	27.0546	14.8105	14.0069
CNC04860	42.3449	41.1815	38.213	34.8152	45.9448	42.4715	36.8638	56.2103	94.423	86.8784
CNC04870	19.252	20.3197	13.521	13.7648	27.9103	24.9482	29.8659	33.965	101.603	103.111
CNC04880	18.2907	21.5711	33.3583	33.2858	20.2856	24.6495	49.5802	30.5817	18.9192	28.7045
CNC04890	147.363	158.575	177.419	214.529	199.075	228.927	430.175	438.728	467.665	440.847
CNC04900	0.605225	1.21306	2.30977	3.87082	34.3921	41.9806	236.379	289.569	156.906	199.948
CNC04910	54.9129	55.4995	50.1381	55.5919	51.1497	62.8149	35.9123	41.2158	20.1148	20.8721
CNC04920	115.028	118.727	122.39	139.308	78.7413	89.8357	60.0156	54.3719	32.8186	37.0791
CNC04930	782.953	906.232	589.018	556.115	163.285	203.272	221.838	173.522	114.348	144.193
CNC04940	67.8801	71.8995	126.44	135.572	112.4	123.159	45.6005	51.7474	16.5406	22.4266
CNC04960	53.8121	50.6374	95.4345	93.672	367.216	343.291	311.496	349.739	301.609	275.857
CNC04970	55.2375	50.6181	72.1039	59.4086	51.049	60.1944	17.6568	30.7163	12.2802	7.25205
CNC04980	107.099	113.075	153.098	160.16	154.441	135.106	48.9415	54.2783	33.4474	30.8088
CNC04990	160.399	179.07	255.55	259.372	159.891	144.133	84.321	91.809	53.6398	61.6982
CNC05000	27.7271	30.9183	38.5539	41.5726	43.5557	37.3	27.5514	24.9932	6.16052	9.37003
CNC05010	13.6161	11.9654	21.1848	23.4921	46.3219	43.9139	10.6739	5.76653	4.31978	6.30266
CNC05020	6.88706	9.26793	9.28478	8.66519	13.2833	15.3255	8.48261	5.0996	6.01016	4.77545
CNC05030	45.2397	54.3055	44.328	42.9298	21.9709	24.1903	43.7902	38.3307	36.3437	51.8848
CNC05040	325.267	311.843	344.748	329.026	245.29	229.378	457.636	461.317	259.64	271.706
CNC05050	15.0518	15.2697	22.1428	22.5448	79.9451	69.2008	165.474	182.98	69.1529	63.9584
CNC05060	14.4037	13.3939	24.6409	25.843	113.367	121.052	258.878	252.691	73.7712	84.4845
CNC05070	24.6997	26.5429	31.5363	32.7247	69.1498	68.1822	100.569	98.6131	104.724	109.598
CNC05090	41.1208	41.5248	108.038	116.187	54.0176	54.4904	35.6838	39.0052	29.2782	34.4473
CNC05100	373.463	374.705	373.276	424.091	215.201	235.217	182.19	173.313	116.141	161.341
CNC05110	8.53685	8.45127	58.4574	54.9376	69.4708	60.871	11.5747	13.633	2.95759	5.49548
CNC05120	118.781	120.847	129.409	128.093	107.016	100.938	73.9809	65.6285	82.7445	94.9512
CNC05130	21.1854	19.632	15.0904	19.9444	20.9309	19.2341	9.33003	9.20056	2.07379	3.03552
CNC05140	78.6526	75.7538	91.3744	89.7255	156.49	155.903	395.446	336.106	616.535	596.768
CNC05150	229.423	207.003	235.189	233.72	105.287	133.605	187.031	206.323	155.102	153.283
CNC05160	136.722	134.69	159.673	185.969	88.7287	90.9885	57.5024	55.7254	21.0516	30.1393
CNC05170	60.9052	65.6554	63.7094	68.0668	40.8147	41.195	40.0487	35.4055	7.27986	13.4797
CNC05200	46.4836	48.297	47.3392	60.6001	96.6379	93.5559	186.788	173.451	161.011	177.779
CNC05210	14.7937	17.8494	13.4087	19.2541	25.1884	22.2339	37.1225	39.7369	45.9178	48.3325
CNC05220	21.0276	22.184	24.3757	28.164	40.8931	37.7539	68.6853	78.1471	146.001	144.935
CNC05230	27.1135	27.0264	24.4907	26.8107	80.6981	74.4459	53.2756	50.3748	77.054	75.4305
CNC05240	128.411	138.279	115.482	113.846	57.3622	64.1897	71.417	84.4259	42.291	56.2121
CNC05250	16.9376	17.223	16.0463	18.0679	23.5464	25.7743	30.8473	27.7518	48.4262	47.4037
CNC05260	498.996	494.416	620.084	496.169	379.657	333.477	72.2703	92.2429	60.9871	49.8341
CNC05270	557.445	540.198	358.499	331.299	97.9856	111.95	110.732	80.3634	51.1161	69.8663
CNC05280	324.63	292.454	707.319	677.174	522.916	495.164	153.468	165.119	198.478	201.365
CNC05290	54.1332	58.8527	77.1091	74.8799	38.763	43.0284	19.1765	20.7881	8.08312	8.67309
CNC05300	247.045	298.071	316.791	387.293	700.837	668.624	748.056	701.636	359.653	335.117
CNC05310	38.0077	40.0437	45.6382	54.7282	44.0218	43.1175	22.8417	23.3118	7.21396	10.2103
CNC05320	244.023	251.623	163.22	169.333	87.3648	100.021	92.3343	76.6845	40.6817	44.4594
CNC05330	188.376	147.858	177.788	155.087	480.219	449.609	462.585	444.978	438.152	377.486
CNC05340	472.045	452.43	453.31	373.223	164.572	172.113	115.729	110.045	162.536	185.716
CNC05350	113.644	111.07	169.892	185.171	109.166	120.381	64.2744	64.8116	21.2283	19.0983
CNC05360	6870.07	6670.42	4374.71	4092.53	622.326	689.544	599.055	478.623	429.268	439.53
CNC05370	39.4058	39.5303	35.6866	39.3513	49.8945	46.882	78.9472	80.5314	131.48	147.693
CNC05390	11.3373	11.3265	10.2013	11.3799	23.9631	20.0997	22.1468	23.7745	16.9424	15.7289
CNC05400	25.5258	24.0297	18.9918	25.0379	14.3461	19.2952	13.3281	20.6404	7.9164	12.4191
CNC05410	21.189	18.9863	24.0263	28.5047	37.8217	40.52	62.6817	62.0761	52.1452	54.429
CNC05420	68.672	63.5939	57.9402	59.033	5.96413	104.147	223.201	250.587	374.406	345.211
CNC05430	0	0.41928	2.35748	1.14117	12.1388	8.44165	8.8554	14.4447	2.87063	4.40872
CNC05440	3.59308	3.53494	11.4977	13.9537	294.304	285.261	304.373	304.958	352.508	349.364
CNC05450	21.9626	22.1614	169.837	188.742	22.6487	38.6414	3.40723	2.24357	1.66192	1.36403
CNC05460	45.8379	51.343	43.4476	49.6296	60.5881	54.8129	100.278	116.641	150.334	156.006
CNC05470	133.987	138.894	157.026	165.219	113.441	102.983	62.9156	54.0378	18.9674	25.1383
CNC05480	809.124	742.132	895.442	831.465	916.111	877.462	407.926	381.685	380.678	316.787
CNC05490	95.1527	104.042	87.4171	89.2416	188.55	183.892	52.6219	53.9768	26.0472	35.0004
CNC05500	15.7896	16.9916	20.2233	24.1131	56.0957	49.7641	58.0287	57.0463	49.9704	58.5204
CNC05510	109.065	117.644	174.332	198.447	276.663	379.625	576.314	576.541	1070.62	1128.35
CNC05520	2.5274	2.55423	4.09133	5.63825	1.91773	1.02446	2.93848	1.15342	1.5697	0.756478
CNC05530	48.9197	53.8213	67.244	74.8946	308.397	329.729	1410.46	1648.88	1891.96	1629.26
CNC05540	8.39783	6.65148	11.6752	17.0016	43.5205	40.8626	14.6356	17.1322	5.92133	8.28712
CNC05550	14.3929	16.3868	11.9375	11.2385	137.039	137.935	283.568	316.902	420.355	457.979
CNC05560	163.964	168.055	124.223	118.255	61.6616	78.902	171.625	136.502	333.043	305.162
CNC05570	17.4032	19.2729	17.0714	21.7082	39.6238	32.312	22.545	24.1229	9.9627	11.5931
CNC05580	235.256	261.129	195.871	197.501	87.5221	95.9588	104.055	88.0619	52.514	64.6404
CNC05590	82.1392	94.0978	114.677	134.784	108.487	109.342	86.2468	95.4973	47.3032	39.6407
CNC05600	12.4708	14.3569	19.5062	21.4417	23.8254	26.2748	30.3294	33.6889	12.832	15.9468
CNC05610	220.364	215.482	189.277	220.521	91.0238	77.6265	80.6871	76.9753	62.4226	49.1048
CNC05640	38.4883	34.649	38.1518	44.9661	95.9465	72.777	21.4518	24.6311	15.3793	10.3179
CNC05650	107.172	120.144	118.15	137.12	86.1798	98.0258	68.867	65.1095	66.1301	68.6551
CNC05660	212.656	203.472	323.25	315.99	225.855	240.654	94.109	105.595	44.0274	48.6485
CNC05670	29.752	35.4701	35.8352	35.5543	37.0602	26.993	11.6043	13.8636	3.17084	2.90168
CNC05680	3.15562	2.20903	6.36815	6.63601	10.0028	11.603	1.75533	3.31941	1.40225	1.07042
CNC05690	34.2225	38.8609	92.9302	90.977	12.5141	13.4172	4.56342	6.30258	0.901917	1.20979
CNC05700	79.2217	86.6103	398.61	352.743	15.6273	17.1995	9.95787	10.7463	4.18682	3.76097
CNC05710	41.0626	36.2579	43.4798	46.7741	33.9999	46.1882	71.2074	56.9513	50.4435	70.8121
CNC05730	88.4133	89.7092	103.293	90.3901	58.8058	62.3851	45.5106	47.4811	44.8366	47.8068
CNC05740	18.4456	21.1089	20.5789	26.5059	28.9767	25.035	20.7285	20.4393	11.6711	16.3759
CNC05750	22.3839	24.026	18.7797	22.6442	54.8954	54.0821	33.0632	37.5905	11.5713	10.0456
CNC05760	4.09107	3.49038	2.95516	4.1539	12.5849	9.89181	1923.16	2007.2	1145.75	1121.3
CNC05770	29.4922	27.2613	25.8895	34.4797	59.8416	94.6972	196.916	247.051	38.2282	49.7762
CNC05780	12.8341	14.012	25.3986	21.4215	76.7766	95.4889	51.5742	65.2739	12.5807	10.6808
CNC05790	12.1005	13.4096	34.3674	32.3314	159.5	161.34	247.434	243.35	123.428	137.093
CNC05800	33.3932	33.5022	39.124	41.7833	50.0286	50.1432	22.4869	25.4168	9.07492	10.9961
CNC05810	18.5131	17.4129	16.5084	21.8511	14.0853	14.0113	23.0143	17.3137	17.2073	24.8968
CNC05820	32.2677	36.9191	38.1387	38.6201	29.4446	23.1239	26.9173	28.3314	19.6029	21.7145
CNC05830	2434.09	2565.2	3291.04	3442.31	1945.35	1839.67	1311.47	1433.21	1365.62	1252.29
CNC05840	46.3748	50.2406	49.9002	52.7074	91.3578	75.3389	106.177	109.886	33.978	36.9531
CNC05850	66.0068	68.4397	77.407	98.3944	56.2305	63.5223	29.3893	31.4871	12.9953	21.8772
CNC05860	22.4814	24.5307	27.5161	29.4669	43.9027	38.797	68.8559	70.5931	143.953	131.15
CNC05870	28.6547	30.2886	83.0026	86.0482	476.196	436.672	473.804	552.633	620.38	625.14
CNC05880	15.7412	13.6036	16.2181	16.8836	13.0021	19.116	13.1745	20.1021	8.36613	12.3306
CNC05890	48.309	54.3486	66.49	62.7704	61.8212	66.2065	37.0654	33.3376	9.43778	10.5926
CNC05900	32.2968	35.8477	40.376	42.5494	64.6796	63.5833	44.3974	45.1584	21.6816	28.3107
CNC05910	40.0894	50.745	48.9188	52.6763	22.4395	29.1667	50.4695	29.7397	13.3646	25.9889
CNC05920	72.9466	75.3317	76.5822	89.6663	89.6699	77.7989	58.0117	52.3638	42.9309	44.2273
CNC05930	66.9002	71.2044	85.5722	92.892	99.0011	104.277	66.6431	70.5663	34.0838	47.9146
CNC05940	116.636	102.353	121.244	106.823	122.498	134.252	137.014	127.152	190.958	210.622
CNC05950	53.2111	43.7286	48.0081	54.9448	203.402	237.355	653.591	618.419	421.959	415.754
CNC05960	62.2688	51.457	71.2308	50.7542	189.666	231.513	108.42	117.371	38.3513	36.0723
CNC05970	22.8151	24.6308	27.7313	31.6978	43.4838	47.7106	105.55	109.973	98.8781	106.939
CNC05980	479.554	460.737	597.357	700.94	613.152	599.611	332.446	241.234	582.503	630.464
CNC05990	800.484	802.807	1245.04	1079.51	548.547	573.309	385.623	411.471	266.68	200.541
CNC06000	18.3695	18.5713	16.852	19.1725	17.4536	19.6868	4.80372	5.88278	1.41108	0.922694
CNC06010	82.8773	89.643	101.235	114.099	113.286	119.919	76.9569	69.6551	27.0375	34.0444
CNC06020	84.2294	84.6814	122.2	122.623	193.492	203.518	411.201	465.261	402.552	388.559
CNC06030	173.344	166.229	181.615	183.161	187.611	178.615	197.357	216.137	318.296	316.094
CNC06060	28.4035	27.1568	49.6884	49.6996	71.8863	64.6252	82.8902	90.2378	40.8728	47.6495
CNC06070	13.4801	14.1598	15.4892	16.6579	22.9753	22.2393	8.26034	8.17182	1.32239	1.86328
CNC06080	57.6079	56.7191	58.3763	65.1448	54.5271	49.8909	61.6119	54.5749	18.4213	23.0762
CNC06090	10.9547	12.4867	12.6603	13.7871	11.7849	12.118	11.5409	14.0304	2.40629	2.53085
CNC06100	9850.89	9102.04	5998.13	5425.36	933.771	1115.31	633.021	589.66	445.787	455.665
CNC06110	19.3205	20.0365	40.393	39.7275	29.261	56.1479	207.892	133.501	207.37	243.438
CNC06120	6.83047	6.70272	9.11217	10.393	45.9092	51.946	305.625	423.733	1079.93	1108.34
CNC06140	57.689	57.8398	52.6632	62.6533	52.6049	59.5948	69.7667	70.0231	34.9933	39.3155
CNC06150	111.323	101.551	155.784	166.033	138.783	147.433	76.6137	93.2417	37.5503	44.8964
CNC06160	15.3774	16.1815	28.9508	30.683	12.8064	18.085	63.0551	37.954	47.4436	78.1725
CNC06170	8.10712	9.15272	8.67337	8.78319	15.9754	15.9242	17.9142	12.7791	11.1017	12.8047
CNC06180	10.1461	7.2979	29.141	17.9937	101.512	107.071	216.676	243.443	231.004	233.345
CNC06190	16.4653	15.4614	21.2064	21.9466	19.3106	21.3906	21.55	25.1668	28.079	31.9367
CNC06200	140.044	138.73	171.359	160.726	74.3205	96.052	46.5584	37.3316	31.8471	30.6059
CNC06210	73.8506	64.5552	51.8611	38.7106	388.38	391.269	133.068	134.374	85.2796	98.3968
CNC06220	6.32713	6.39128	22.2779	19.3118	28.5733	20.1614	4.94994	7.48401	0.518077	1.0557
CNC06240	25.466	26.6712	31.7342	36.145	61.8631	57.069	115.953	122.662	132.474	134.522
CNC06250	27.7105	28.8956	36.6229	42.7876	32.461	36.2533	29.6299	26.3004	5.57515	8.63033
CNC06260	22.9848	23.7544	33.3142	35.3382	180.241	188.52	1082.83	1044.95	556.283	1027.13
CNC06280	820.501	767.941	1368.7	1428.16	1390.55	1654.37	1300.78	1358.69	873.946	952.705
CNC06290	36.5095	35.887	34.8328	36.7234	36.5347	33.8537	69.4166	68.7986	48.9001	60.7714
CNC06300	57.4126	54.4702	64.3086	78.3002	81.5461	88.021	70.4914	57.5929	48.4456	48.579
CNC06310	88.8457	94.9735	89.5875	103.01	32.3673	40.5615	26.6089	27.981	21.1897	24.4415
CNC06320	21.2503	26.7514	26.9448	33.2511	26.76	22.7228	27.6584	23.9539	20.2475	21.6445
CNC06330	33.7953	33.0075	29.3464	33.7073	64.0373	66.0186	101.93	94.1776	162.6	171.952
CNC06340	53.1492	61.286	51.1876	59.0909	38.3795	49.5691	49.0188	36.208	21.4563	31.0008
CNC06350	110.934	121.99	135.107	137.133	90.2518	94.3218	78.5217	91.1566	47.8221	63.1637
CNC06360	305.347	311.211	324.217	344.48	187.329	190.791	150.62	139.507	116.534	147.977
CNC06370	56.2275	58.012	105.633	108.554	108.397	100.533	48.1809	47.9633	14.0468	17.244
CNC06380	19.3306	27.8532	26.5857	29.0116	25.7831	26.7791	37	38.5927	9.51647	15.7545
CNC06390	14.9931	13.1249	7.9341	8.4354	13.8634	13.5507	10.1278	11.0484	3.46183	4.04317
CNC06400	193.575	204.241	128.479	138.635	69.0079	72.3532	41.8809	38.4712	10.218	14.1498
CNC06410	23.3693	26.5056	27.5575	31.9641	36.0992	39.7478	56.2437	62.9342	29.4853	42.773
CNC06420	2.75655	3.88474	108.674	109.665	242.787	283.072	84.0624	87.5208	53.3303	63.4011
CNC06430	27.0381	24.0022	45.5169	38.2373	399.845	416.262	27.1475	27.3659	6.53866	5.92896
CNC06440	81.1978	88.5566	211.888	214.49	289.746	250.375	629.841	320.884	180.616	225.252
CNC06450	6.83332	7.09513	4.75245	5.48794	26.805	24.8424	7.06843	5.73097	2.04872	2.94766
CNC06460	81.3285	87.6832	81.3124	100.917	121.238	111.28	85.2229	89.5406	135.797	84.3021
CNC06470	13.7561	14.3093	17.3161	20.2434	34.0275	32.6838	15.6133	17.7201	4.42836	3.99104
CNC06480	79.084	82.8017	92.8326	100.87	49.8019	56.2557	68.084	48.3155	47.2465	61.7129
CNC06490	21.0284	23.4683	24.031	30.8023	46.1751	40.5319	40.9981	31.6812	15.7162	21.8904
CNC06500	15.1938	18.2116	19.4802	21.0591	36.328	35.1708	29.5309	31.2309	32.2863	30.7683
CNC06510	15.084	14.8183	12.846	15.0029	18.7401	19.0609	12.818	14.5923	4.64286	4.71079
CNC06520	30.4316	30.2766	32.2734	36.9955	108.798	96.7511	86.8152	78.9897	142.704	135.081
CNC06530	55.5153	59.0002	68.5767	71.1345	108.015	104.593	91.3616	49.7166	32.1113	57.1952
CNC06540	135.535	156.951	135.459	144.462	116.241	122.449	97.2847	79.4146	59.4098	75.5252
CNC06550	11.7158	10.6494	98.5834	97.4085	1381.7	1154.66	141.479	94.7079	39.1954	51.3093
CNC06560	51.6048	54.2297	75.0408	79.1741	86.2923	77.1034	33.4586	36.422	22.7427	29.78
CNC06570	27.3995	26.9083	29.4671	33.1196	84.6656	80.2948	25.7468	23.3556	14.2261	20.9959
CNC06590	147.881	147.61	193.865	203.658	195.031	192.362	110.696	117.634	54.5549	59.2075
CNC06600	50.1648	46.9542	53.9824	52.0459	72.1623	63.8997	68.8887	69.627	27.4498	35.46
CNC06610	4.14429	4.48566	6.56633	7.22768	27.8015	27.2075	239.902	291.836	181.195	163.574
CNC06620	26.4785	26.9615	27.8101	29.8059	39.6224	35.5173	169.548	172.869	97.1961	95.195
CNC06630	19.885	18.2425	38.0467	42.3175	79.1199	84.1288	79.9226	96.911	75.4937	68.7642
CNC06640	122.624	102.734	104.271	96.0107	65.0578	61.4317	39.2645	37.0854	11.6154	13.8569
CNC06650	51.963	48.5049	61.5989	59.1075	56.0783	67.9118	111.107	119.008	108.37	119.698
CNC06660	96.1196	91.031	134.637	145.45	180.257	139.998	96.5802	99.792	26.4821	27.0204
CNC06670	14.3082	13.0343	30.8646	24.207	229.633	207.769	31.5837	20.6497	14.2811	16.2836
CNC06680	20.2511	21.4262	21.7232	23.2857	42.8719	45.6678	36.8629	38.5575	26.2047	28.6051
CNC06690	187.656	174.227	527.115	565.805	975.133	920.152	59.0988	69.5818	35.9994	37.5793
CNC06710	27.4338	19.8942	35.3381	26.7771	28.7932	38.5823	36.8975	35.8685	22.4215	25.7446
CNC06720	21.4989	22.8345	27.2319	32.4975	28.3208	37.4356	30.5822	23.8447	10.6361	27.4207
CNC06730	27.799	31.5521	31.3079	35.5497	30.5591	32.0817	26.7248	28.9939	11.9051	14.311
CNC06740	57.7002	54.2433	48.5235	64.8299	46.0743	56.159	49.2184	38.4698	17.835	30.618
CNC06750	2.03961	3.13727	3.62787	3.86755	17.2897	18.6812	13.8642	16.7679	13.3939	11.9334
CNC06760	43.4867	38.5629	42.0691	46.98	36.5606	31.2867	37.0024	33.1757	26.3239	21.6356
CNC06770	2.78021	1.93969	4.78609	5.19952	14.3118	13.549	16.879	15.5194	4.29131	3.48434
CNC06780	66.6473	72.3941	80.0804	91.1209	97.4261	98.6395	77.936	76.1381	26.8927	28.3679
CNC06790	31.8248	32.5634	32.1871	29.8297	21.3295	22.0476	25.6752	24.8916	9.02268	12.1365
CNC06800	0.942405	0.416701	11.3344	11.6584	7.70005	5.01848	11.4254	13.5048	7.33894	11.4098
CNC06810	3.93033	3.39299	6.08995	6.12147	7.17209	5.44442	8.66535	8.62953	4.14796	3.73449
CNC06820	57.574	50.9225	96.5127	105.227	21.2801	17.6326	10.1121	11.1759	3.22181	2.32736
CNC06830	11.9563	9.24859	23.7419	26.9137	15.3326	13.6229	8.51027	11.1443	3.43917	3.82001
CNC06840	44.9691	48.4851	38.3062	37.3789	22.1267	28.2605	30.0948	29.1214	10.6559	18.4086
CNC06850	49.4253	46.7876	82.8902	74.122	187.384	155.606	18.3787	14.2752	3.53283	3.45854
CNC06860	7.00846	8.7798	10.7144	13.0051	17.8914	14.2793	15.2024	12.4274	6.94702	7.59348
CNC06870	2.49845	1.97938	0.846648	1.54093	9.71427	8.44968	7.34508	7.29856	3.91733	3.55724
CNC06880	266.942	241.933	392.279	430.03	262.005	336.28	376.632	379.104	295.546	324.58
CNC06890	94.2972	109.218	137.499	138.388	127.329	123.593	64.675	77.7345	38.5105	27.2061
CNC06900	9.37299	10.5465	26.3974	29.7923	54.9017	51.4268	23.1346	26.2956	8.38969	8.62455
CNC06910	1.86772	1.68538	4.30536	4.87799	44.6137	60.944	238.612	267.964	256.581	230.074
CNC06920	3.11578	1.38633	4.03997	4.2982	0.987161	1.46747	1.97971	0	3.96771	3.65506
CNC06940	7057.65	7539.38	4727.8	4318.62	555.771	649.826	526.987	422.178	317.335	305.984
CNC06950	56.374	68.6912	58.3377	55.662	35.0611	41.06	56.4468	65.612	39.4805	52.5375
CNC06960	27.7849	33.3034	28.6292	31.5973	40.0148	36.8999	39.8942	46.4736	37.1471	37.2324
CNC06970	57.495	56.638	64.2828	69.0475	53.7316	57.8324	68.4576	53.5317	36.831	45.5493
CNC06980	29.7493	37.6094	20.9096	18.9892	94.352	109.397	114.469	127.502	191.158	194.427
CNC06990	2161.24	2286.99	1540.31	1544.83	382.318	386.184	282.838	250.835	262.89	259.328
CNC07000	55.0904	46.6572	48.9393	43.6899	29.2844	29.3163	30.8279	36.9528	7.80862	9.31194
CNC07010	19.0565	21.6711	27.4048	28.63	29.4889	26.6088	24.3012	19.8624	6.6347	8.15131
CNC07020	47.3681	47.7386	69.5131	52.0555	102.183	80.7306	56.9548	54.3476	76.5424	82.7609
CNC07030	20.0512	22.7173	23.0005	25.8521	52.8129	58.2916	135.956	145.834	198.953	238.329
CNC07040	283.237	276.487	362.945	354.163	130.35	128.778	80.4443	69.4989	59.1933	69.6607
CNC07050	16.271	18.5241	36.4821	45.9734	106.975	92.443	45.6219	42.5102	21.825	22.7928
CNC07070	32.4739	33.0879	37.1615	44.7928	68.2603	69.6138	127.036	112.158	60.2627	64.8465
CNC07080	51.1909	52.464	46.0098	52.5825	38.9271	42.7998	60.1699	55.9841	44.093	53.1948
CNC07090	317.494	335.215	341.12	354.417	148.376	148.907	92.6791	78.0591	82.1085	79.8195
CNC07100	1.71096	1.09516	4.33965	6.78396	27.6563	21.3808	8.16409	10.0992	2.75206	3.61402
CNC07110	18.4219	20.3432	35.9086	26.6145	80.0988	60.0905	53.9535	47.9821	57.4885	34.4365
CNC07120	25.0129	25.7837	21.661	26.1146	34.6724	37.7022	18.0504	19.0055	9.54479	11.6028
CNC07130	34.5347	35.429	35.8649	41.6577	42.6487	33.8652	27.29	24.0507	11.7499	15.5413
CNC07140	14.5967	14.8038	19.1053	20.8732	32.6934	35.1955	36.305	32.9987	14.4225	13.0032
CNC07150	15.0742	16.5429	14.9053	17.7011	20.0994	20.1607	11.393	14.6949	2.53758	4.83837
CNC07160	72.4953	86.0433	264.554	145.466	84.0491	98.3102	104.944	110.811	180.834	163.676
CNC07170	44.957	30.2281	41.2794	47.6662	79.8799	82.0409	62.0934	58.418	22.4471	20.5574
CNC07180	39.194	46.5377	55.0152	62.901	49.536	53.8135	34.6964	37.6939	15.3706	17.7294
CND00010	107.031	105.404	78.833	68.5187	33.414	42.392	32.9073	31.7733	38.6934	40.7566
CND00030	5.16856	6.9563	12.4609	8.93243	39.0635	48.5357	37.6054	36.0965	8.99323	5.64703
CND00040	45.6147	43.5586	50.8504	58.7662	156.616	159.276	1602.03	1676.26	968.897	1047.73
CND00070	8.25301	8.60403	8.99742	10.926	48.5535	62.1092	22.8689	24.4891	14.4583	14.2152
CND00090	14.9422	13.5174	19.7319	21.8113	90.0654	77.4636	38.9281	34.7005	27.6703	31.7528
CND00100	9.76142	8.94169	6.02808	9.06677	33.5681	32.31	30.822	25.9285	9.64106	14.4694
CND00110	14.9563	17.9754	19.2058	21.3139	25.8531	27.341	25.5632	22.7145	19.2695	19.464
CND00120	10.5607	12.8978	15.5111	18.9786	13.1676	28.8941	202.985	179.435	198.12	229.467
CND00130	68.2614	71.8798	44.667	45.4147	22.1772	27.0147	60.3144	41.198	37.3802	52.9477
CND00140	50.3949	43.2275	46.2276	52.1163	69.185	80.4547	91.9818	103.483	168.035	200.913
CND00150	5.63194	6.0436	11.332	12.1001	32.55	29.5326	21.161	23.6618	11.6016	13.9154
CND00160	48.8354	48.519	70.5981	60.1298	73.0196	76.1732	46.8458	51.91	19.1763	22.3929
CND00180	107.154	100.611	77.7735	74.8539	137.396	140.912	99.1532	98.0838	37.9479	37.9385
CND00190	92.8374	96.3617	79.9952	89.0516	53.8357	53.3107	44.3071	48.9244	19.1584	24.8015
CND00200	20.1195	21.0254	15.4801	16.6645	51.5394	57.2081	12.2121	10.9242	5.10099	7.71944
CND00210	29.2106	31.6415	31.229	36.7494	44.1721	42.002	48.413	51.4438	18.0896	23.0643
CND00220	1.52949	2.7413	1.96548	2.11395	4.04107	5.39426	4.14775	4.13934	0.516392	1.16966
CND00240	1120.67	1177.75	808.742	859.595	216.348	248.873	315.73	212.903	402.16	416.762
CND00250	12.2892	8.74158	9.37207	12.6762	10.4199	10.3862	8.66463	6.35399	5.07641	7.76076
CND00260	72.366	58.8912	82.4293	86.7847	94.1609	113.991	178.215	186.194	252.299	254.696
CND00280	5.82107	6.44607	5.85815	6.04883	26.68	25.4623	15.1414	16.5481	4.39064	4.0091
CND00290	25.5125	28.2159	24.8463	27.4403	43.8548	39.6158	9.18853	10.398	3.44557	3.41988
CND00300	204.372	244.172	166.826	173.268	92.6627	91.6059	240.652	179.358	221.32	245.997
CND00310	28.7034	29.941	34.2618	35.2511	41.7727	47.8932	35.4247	31.0191	19.0794	32.5249
CND00320	57.6637	51.1857	109.53	107.791	230.292	237.063	302.315	284.832	163.964	173.406
CND00340	281.33	245.947	332.623	266.672	85.9032	99.5637	42.0232	45.1566	38.5455	34.7659
CND00350	121.097	144.593	699.868	763.816	517.242	409.68	14.4694	15.0514	7.08576	9.73084
CND00370	6.64444	7.83783	12.209	11.1384	38.3195	34.7625	8.04999	8.37543	2.50343	3.32845
CND00380	44.8257	44.1044	35.4455	40.7075	480.243	434.224	699.067	681.558	474.312	529.762
CND00390	4.39448	3.24723	6.71325	7.45217	17.8754	19.937	45.6061	32.7866	6.67204	7.85453
CND00400	18.1476	21.0625	21.3745	24.151	10.0716	17.519	37.1451	21.6484	13.3431	13.9865
CND00410	7.09615	9.97635	13.0008	11.9056	12.3158	17.7167	31.2196	37.9344	12.2468	23.5224
CND00420	14.7136	14.6952	19.2392	25.2569	25.9799	30.5574	68.8721	65.3513	19.6196	30.9709
CND00430	51.5188	42.9309	56.0545	58.5061	56.8215	51.0515	96.4596	124.672	62.3364	75.5517
CND00440	66.4747	75.2905	64.8887	69.2417	73.6628	77.2069	137.692	96.047	447.551	495.906
CND00450	3.45279	2.90574	3.78621	3.54502	4.2838	6.06142	20.903	19.8654	38.3765	38.8883
CND00460	25.98	29.67	31.0031	34.1152	16.1661	17.1175	21.7364	18.1757	7.784	10.2826
CND00470	5.22547	6.33735	6.64828	6.45984	21.454	22.3104	25.2992	28.9272	19.7251	20.5958
CND00480	121.104	129.065	124.484	145.884	226.522	200.193	117.545	98.6749	130.059	143.218
CND00490	49.5644	45.4322	116.342	140.022	869.187	696.919	58.2943	58.216	8.79248	9.54061
CND00500	2.48826	3.53613	2.07628	2.3788	3.6467	4.98302	11.23	10.806	14.5223	14.8201
CND00510	7.69773	6.89657	4.07117	4.11538	8.0102	9.71888	8.02595	6.97047	6.3011	8.74998
CND00530	11.7311	14.3808	323.945	369.282	200.281	178.145	25.9156	11.4257	1.21338	1.90112
CND00550	133.59	144.928	147.023	158.552	195.527	185.337	224.281	173.274	256.979	276.358
CND00560	3.26983	4.07022	4.17902	8.73558	116.065	111.921	61.8883	71.3079	57.3528	53.8784
CND00570	58.7125	61.7241	50.1309	55.6952	38.8976	42.3172	30.6775	32.0575	22.701	21.7038
CND00580	25.6532	25.7347	24.3642	27.6138	49.5267	45.9016	45.729	47.3057	79.7079	89.4615
CND00600	20.142	15.2464	21.68	21.5438	20.14	16.5422	11.9962	8.68032	2.67482	2.47527
CND00610	42.4699	32.8627	103.999	117.749	175.815	178.075	439.088	504.106	197.754	229.266
CND00620	39.1621	33.6585	59.2167	51.0489	83.4528	85.7936	102.458	102.505	297.503	263.64
CND00630	15.7162	17.3912	21.3394	21.3139	14.979	18.9167	20.4894	19.6119	15.5865	17.6973
CND00640	29.9022	31.3066	38.7943	41.8829	18.4986	17.5866	30.848	35.3738	30.2876	38.4402
CND00650	25.3072	27.0279	74.4027	82.3632	478.679	408.62	303.213	230.182	212.072	218.571
CND00660	46.8057	50.5474	75.2524	88.8901	74.0189	73.9211	137.954	155.441	155.72	152.719
CND00670	26.5463	25.1693	36.1661	41.5612	34.2127	34.6211	24.8448	23.7103	6.69826	7.85744
CND00680	14.5888	16.3108	20.4206	22.3806	33.1115	33.4916	22.342	24.8775	9.87478	12.3156
CND00690	103.241	98.7142	108.817	89.2341	108.614	122.149	133.718	127.606	318.382	335.055
CND00700	835.522	861.059	535.189	498.699	134.639	143.203	173.225	126.908	101.347	138.256
CND00710	61.4134	55.3412	64.5982	80.6639	65.6336	84.4927	54.5713	59.9218	37.2248	40.4676
CND00720	153.44	132.728	84.4424	76.6304	137.09	147.504	261.017	291.46	660.495	633.217
CND00730	38.7357	33.4751	33.4306	35.8822	42.8294	44.6429	78.0257	72.1637	51.8094	57.3551
CND00740	26.2305	28.8537	116.582	120.887	94.8532	123.337	22.2823	24.8131	5.48926	5.83777
CND00750	499.795	526.934	397.731	406.722	309.365	292.834	250.655	260.639	195.305	202.537
CND00760	10.463	15.4927	17.0646	19.9567	32.6932	29.7019	34.146	33.0204	45.3331	56.1159
CND00770	13.5157	14.6974	16.8047	20.2777	47.8749	50.8823	26.5747	25.576	8.99584	13.685
CND00780	7.05558	6.51321	8.80257	7.69782	18.2979	16.421	13.3652	16.0133	21.3089	19.7665
CND00790	4.52545	4.72943	8.88591	8.42136	28.3345	34.4973	13.1552	16.418	3.98768	4.11525
CND00800	57.9071	59.2907	56.8273	61.9785	45.3448	41.2829	45.2038	42.319	38.4484	50.7209
CND00810	7.26037	6.80492	10.015	9.96338	13.3304	18.0645	7.25471	8.71028	4.57358	2.12895
CND00820	0	0	0	0	0	0	0	0	0	0
CND00850	5.79518	6.00432	5.68584	6.62201	47.5544	49.4781	19.2499	26.6121	3.66102	3.94494
CND00870	0	0	0	0.101827	0	0	0	0	0	0
CND00900	59.8496	64.5779	59.9308	60.3048	62.4052	62.6287	123.782	115.964	164.438	195.089
CND00940	537.503	541.475	754.996	737.278	941.25	901.718	2195.57	2259.6	2276.36	1814.04
CND00950	33.3314	34.9441	60.0558	64.3983	79.1788	81.4941	70.0268	72.4853	28.8251	34.9241
CND00960	24.1344	23.5171	28.8843	28.8517	37.9541	36.3428	90.1539	91.3156	133.901	136.043
CND00970	11.4427	12.8333	12.2289	16.5788	16.2356	18.124	39.0063	38.0889	42.5532	46.3251
CND00980	8.52797	10.7374	16.1161	17.0402	35.3779	30.0638	27.3737	34.5786	14.1161	17.4626
CND00990	81.8273	81.0326	102.221	109.897	111.53	96.8732	139.323	148.768	178.369	169.706
CND01000	26.3135	30.4707	36.2009	33.9171	33.4443	42.3356	32.6289	31.1597	32.1988	29.0433
CND01010	332.363	318.967	229.6	243.88	172.036	236.792	438.45	383.968	513.966	618.807
CND01020	56.8497	57.8247	58.9384	67.2641	33.9888	33.7667	17.6906	23.4181	3.04344	4.613
CND01030	0.059691	0	0.283734	0.063484	4.52983	6.74779	18.9846	14.7144	6.86107	7.75072
CND01040	23.1658	27.2013	27.4366	30.6284	30.4757	31.1619	22.5987	23.4102	53.5353	52.9128
CND01050	476.091	531.484	491.413	539.343	164.157	170.759	265.291	183.18	320.757	321.311
CND01060	56.0144	57.7237	100.915	110.108	134.126	119.721	80.5069	86.6336	74.3098	71.6978
CND01070	155.842	167.568	171.026	186.387	108.499	113.113	70.1651	71.1063	88.0486	77.1224
CND01080	1.42343	2.03267	12.5852	2.26161	14.7407	18.1388	237.839	196.35	154.481	162.114
CND01090	2.12054	2.60685	2.97271	3.09586	17.9208	15.7696	63.1847	59.7122	30.7817	28.2831
CND01100	125.799	111.173	139.489	130.947	86.211	74.232	57.835	73.0839	57.3851	62.6843
CND01110	16.5582	16.0314	15.4866	19.5939	33.8632	33.3237	20.1504	27.0641	15.1487	12.7758
CND01120	5.91242	6.18818	5.35504	7.45982	27.0266	24.5355	1168.64	1270.32	1030.88	962.332
CND01130	64.2099	47.9006	85.237	77.9163	57.8043	60.861	60.3489	70.9909	36.1933	31.9131
CND01140	19.0255	23.3577	27.4576	32.4282	26.2189	22.6509	28.896	34.261	20.4313	21.3288
CND01150	200.619	176.262	202.261	220.308	117.9	116.423	76.8959	86.0191	21.9211	23.6653
CND01160	55.9862	65.467	56.1118	65.028	77.3912	67.4264	60.8602	53.2808	39.043	53.7492
CND01170	103.195	109.112	122.197	127.716	42.8077	40.4967	52.9755	56.617	61.3594	73.5703
CND01180	1022.8	974.616	1180.21	915.931	626.259	634.639	297.303	343.211	227.209	194.59
CND01190	111.673	112.179	126.344	136.311	91.0834	81.5095	38.6135	49.1463	7.99604	5.83488
CND01200	868.675	893.049	495.765	480.619	182.01	202.699	263.353	211.641	245.771	251.692
CND01210	70.5129	72.8003	120.358	127.563	76.078	79.6307	86.8621	94.3454	68.3518	85.2253
CND01220	305.505	247.432	311.683	353.685	165.108	186.949	117.676	102.7	42.8361	45.4126
CND01230	0.685479	0.594312	3.55286	6.03139	103.939	124.061	1346.56	1494.77	1229.75	1019.39
CND01240	48.678	51.3664	76.8326	77.6813	101.59	95.477	77.9115	75.362	45.7157	38.743
CND01250	70.2704	61.3311	75.6485	67.5113	23.7793	35.155	19.1291	23.3169	26.9558	22.7201
CND01260	12.0787	14.1301	11.5842	14.775	19.5616	18.0152	23.7715	24.762	17.4354	17.1572
CND01270	41.9767	41.3883	62.2787	61.0352	74.1882	64.5674	62.6748	64.5909	33.3964	30.4126
CND01280	35.2756	42.5165	45.0294	47.6902	38.5546	40.2754	29.5453	26.0937	8.06654	9.29284
CND01290	3.62748	4.30119	3.99206	5.23925	11.0302	9.03448	10.0481	8.54295	3.10831	5.72041
CND01310	23.9853	21.6282	22.511	28.5661	87.6312	71.9688	131.416	147.299	126.143	94.2369
CND01320	58.7831	62.5422	93.3558	86.4862	45.4932	42.9007	30.2312	29.1597	17.6027	19.8154
CND01330	25.7647	27.4952	35.0749	43.5414	183.247	182.073	36.577	40.0683	24.1662	19.3522
CND01340	757.284	716.528	951.541	1038.39	473.246	450.454	226.972	253.799	376.334	366.993
CND01350	16.6993	15.7708	21.0768	21.4683	36.4579	34.0628	18.5461	18.982	5.58723	5.94581
CND01360	38.8583	39.4917	46.4902	55.901	71.2186	79.9519	277.692	321.206	204.619	203.528
CND01370	6.27614	5.55507	5.39141	5.83368	16.3076	13.1321	15.8975	17.3057	10.0191	12.2866
[truncated: 3,877 more rows]
