# Supplementary material for: Genetic basis for coordination of meiosis and sexual structure maturation in Cryptococcus neoformans
Source: eLife. 2018 Oct 3;7:e38683. doi: 10.7554/eLife.38683 (PMC6235564; doi:10.7554/eLife.38683)
Supplement: Figure 4—source data 2. — Enrichment of the genes belonging to different signaling cascades in four gene groups. [file elife-38683-fig4-data2.xlsx]

## Sheet: Figure 4A
Figure 4-source data 2: Source data for Figure 4A
Gene set	Gene locus	Enrichment P-values (Fisher test)
		Group I	Group II	Group III	Group IV
Mating MAPK pathway1,2,3	CND05750	8.24×10-11	4.29×10-3	1	5.48×10-2
	CND05680
	CND05690
	CNB01030
	CND05800
	CNB01230
	CNE04450
	CNA01150
	CND04840
	CNH00935
	CNF00825
	CND03830
	CNC05800
	CND05790
	CND05760
	CNC02350
	CNE00350
	CNM02020
	CND05810
	CND05950
	RZE1
	CNG02160
	CNA07720
	CNB04870
Mat2 induced genes4	CNA01150	4.65×10-15	3.27×10-10	1	1
	CNA01680
	CNA02520
	CNA07720
	CNA07850
	CNB01030
	CNB04250
	CNB04870
	CNB05120
	CNC00760
	CNC01050
	CNC01830
	CNC01950
	CNC02870
	CNC06690
	CND00650
	CND02460
	CND02540
	CND03450
	CND04110
	CND04190
	CND05680
	CND05750
	CND05690
	CND05800
	CND05950
	CNE00350
	CNE04120
	CNF01070
	CNF01460
	CNF04250
	CNG02160
	CNH00400
	CNH02380
	CNI00730
	CNI01870
	CNI02800
	CNJ01220
	CNJ01390
	CNJ02870
	CNJ02900
	CNJ02950
	CNK03310
	CNL04670
	CNL06520
	CNM01610
	CNN01360
	CNN02390
	CNE00520
Znf2 induced genes4	CNA07720	3.36×10-7	1.54×10-6	1	1
	CND00650
	CNF02440
	CNB04250
	CNN01360
	CNH02380
	CND04190
	CNC02870
	CND05950
	CND04110
	CNC00760
Pum1 induced genes	CNA04970	3.71×10-1	3.95×10-7	1.39×10-1	1
	CNI00360
	CNC06920
	CNL04420
	CNI00930
	CNA00600
	CNC05520
	CND00500
	CNG01170
	CNG00060
	CNI04190
	CNJ03300
	CNN00780
	CND01030
	CNB01190
	CNB00710
	CNE04810
	CNM01200
	CND03470
	CNL04390
	CNE03540
	CNK03220
	CNA03300
	CNI00500
	CND00510
	CNL04760
	CNK02750
	CNA04840
	CNA08200
	CNC01790
	CNN00320
	CNC04660
	CNK00340
	CNB01320
	CNA06480
	CNL04220
	CNE00220
	CND00250
	CNN01170
	CNC01240
	CND01290
	CNE02290
	CNM01640
	CNH03200
	CNK03130
	CNK01220
	CNC03520
	CNC05430
	CNI02840
	CNC05760
	CNF02750
	CNJ02390
	CNC00220
	CNC05020
	CNN01320
	CNF00300
	CNL04940
	CND01080
	CNH03760
	CNL03760
	CNB04840
	CNF03630
	CNI02320
	CNG03750
	CNB02330
	CNE02530
	CNM01370
	CNH00370
	CNI00490
	CNC06750
	CNI01440
	CNG01800
	CNF04220
	CNK01210
	CNB02310
	CNE00410
	CNB01510
	CND00600
	CNC03730
	CNF00050
	CNM00660
	CNL05880
	CND02050
	CNM02120
	CNC03320
	CNG01790
	CNE00780
	CNN00520
	CNH00980
	CNH03710
	CNL03710
	CNI04000
	CNL06750
	CNA02050
	CNB02530
	CNH01620
	CND05020
	CNN02330
	CNA06930
	CNF03810
	CNL05530
	CNK01800
	CNK00900
	CNH03560
	CNE02520
	CNE04870
	CNC06320
	CNC06450
	CNH00350
	CNK01000
	CNJ01860
	CNC00870
	CND00790
	CNK01400
	CNE04790
	CNI00110
	CNM01900
	CND01630
	CNK00840
	CNM01890
	CNI00480
	CNI03400
	CNM01430
	CNL04640
	CNE00760
	CNN00350
	CNH03820
	CNL03820
	CNK01660
	CNG04630
	CND00150
	CNH01560
	CNB04830
	CND00010
	CND01790
	CNL05620
	CNM01780
	CND01020
	CND04510
	CNB02050
	CNB02060
	CNA01200
	CNM00440
	CNA03220
	CND06040
	CNL06060
	CNH02410
	CNH03430
	CNA03450
	CNE04700
	CNC00440
	CNN01510
	CNC02030
	CNE04800
	CNF01760
	CND05970
	CNM02300
	CNF01970
	CNC04280
	CNG04000
	CNC02950
	CNK00120
	CNA06220
	CNC04230
	CNB02100
	CNM00270
	CNA03250
	CND04970
	CND02950
	CND00070
	CNB05180
	CNN02250
	CNG00270
	CNJ00760
	CNG03050
	CNB00510
	CNB05660
	CNK02470
	CNC02350
	CNH01910
	CNG01010
	CND01980
	CNA07790
	CNA00260
	CNE03340
	CNC00650
	CNI00880
	CNE01900
	CNC02670
	CNN00400
	CNJ01890
	CNE02220
	CNH02450
	CND03210
	CNE01460
	CNG00890
	CNM01520
	CNA03360
	CND05350
	CNF02810
	CNI01780
	CNM02400
	CNA02040
	CNJ02200
	CNF03430
	CNA05210
	CNE04210
	CNE04750
	CNF00210
	CNG01820
	CNN00660
	CNN01740
	CNE04250
	CNM02150
	CND03920
	CNC06200
	CNJ01910
	CND04200
	CNI01640
	CNA00180
	CNK00410
	CNJ03040
	CNB04900
	CNA04550
	CNF02440
	CNE02560
	CNN02240
	CNM01050
	CNB03230
	CNG03950
	CNA05700
	CNC02410
	CNJ02530
	CNE04400
	CNC04720
	CNA04770
	CNA04570
	CNN02180
	CND06160
	CNA01470
	CNL06070
	CNE00200
	CNB00130
	CNA03130
	CNJ02410
	CNA04120
	CNJ00920
	CNE01990
	CNE03150
	CNF01840
	CNH02920
	CND04640
	CND04800
	CNC06180
	CND02360
	CNA01610
	CNJ03020
	CNA03820
	CNC02710
	CNC00270
	CNI04040
	CNC04940
	CNN00990
	CNA01090
	CND02540
	CNA04060
	CNB03510
	CNN01280
	CNI01930
	CNN01760
	CNB03100
	CNE00820
	CNG01960
	CNC04130
	CNE03430
	CND04190
	CNJ02230
	CNB04790
	CNH02380
	CNN01360
	CNM01530
	CNK00360
	CNC03090
	CNH02780
	CNH00935
	CNF01120
	CNH01260
	CNC00640
	CNA05710
	CND04840
	CNB04310
	CNE04480
	CNA04000
	CNE02700
	CNC05340
	CNI04340
	CNM02240
	CNK02310
	CNG01100
	CNJ02380
	CNI01520
	CNA04740
	CNA07980
	CNF04150
	CNA06860
	CNE03060
	CNL04670
	CNC00330
	CNA03960
	CNM01090
	CNK01080
	CNC02440
	CNG00300
	CNJ00710
	CNB05680
	CNH02500
	CNL03970
	CNN01680
	CNH03440
	CNA07960
	CNA02590
	CNM01380
	CNB03070
	CND04860
	CNC02320
	CND04480
	CNA00560
	CNB04870
	CNA07200
	CND03830
	CNM01180
	CND03720
	CNC04640
	CNB02420
	CNE00400
	CND04320
	CNF00500
	CNG01780
	CNB05510
	CNC01410
	CND03450
	CNA02870
	CNE02120
	CND05910
	CNL06300
	CNJ01920
	CNH03660
	CNL03660
	CNC06990
	CND02790
	CNK03310
	CNN01720
	CNE02170
	CNA07570
	CNF01480
	CNK03100
	CNA07770
	CNB02810
	CNJ01560
	CNA05790
	CNJ01220
	CNC00350
	CNA07850
	CND00650
	CNE03920
	CNA07720
	CNC03950
	CNE02160
	CNA07490
	CNF02150
	CNA02520
	CNH01770
	CNC06940
	CNB05380
	CNA00250
	CNH01270
	CND02780
	CNE02610
	CNA03330
	CNI01120
	CNC03420
	CNA04050
	CNK02240
	CNB04930
	CNC05360
	CNJ02260
	CNF00670
	CNC03760
	CNF01650
	CNM01020
	CNF01790
	CNG02920
	CNA06200
	CNK03230
	CNC03260
	CND03060
	CNA06820
	CNB02750
	CNA07540
	CNH01740
	CND03460
	CNC06100
	CNA02220
	CNB04880
	CNB04890
	CNG02740
	CNG03500
	CNA06360
	CNA06350
	CNH01040
	CND02960
	CNB05030
	CNF03840
	CNJ03110
	CNG03720
	CNJ03370
	CNA06500
	CNE01910
	CNB03460
	CND05680
	CND05750
	CND05690
1. Chacko, N. et al. The lncRNA RZE1 Controls Cryptococcal Morphological Transition. PLoS Genet 11, e1005692 (2015). 2. Fu, C., Sun, S., Billmyre, R.B., Roach, K.C. & Heitman, J. Unisexual versus bisexual mating in Cryptococcus neoformans: Consequences and biological impacts. Fungal Genet Biol 78, 65-75 (2015). 3. Wang, L. & Lin, X. Mechanisms of unisexual mating in Cryptococcus neoformans. Funga…
