# Supplementary material for: Genetic basis for coordination of meiosis and sexual structure maturation in Cryptococcus neoformans
Source: eLife. 2018 Oct 3;7:e38683. doi: 10.7554/eLife.38683 (PMC6235564; doi:10.7554/eLife.38683)
Supplement: Figure 4—figure supplement 2—source data 1. [file elife-38683-fig4-figsupp2-data1.xlsx]

## Sheet: Figure 4—figure supplement 2
Figure 4—figure supplement 2
	22hrs						25hrs
	Wild-type	csa1Δ	csa2Δ	pum1Δ			Wild-type	csa1Δ	csa2Δ	pum1Δ
	23.8806	22.5806	24.1935	8.19672			91.6667	91.3793	90.1639	18.8679
	24.0741	29.1667	25.4546	11.7647			92.5926	92.7273	92.5926	13.4615
	27.2727	24.2857	26.9841	8			94	92.3077	94.9153	18.1818
Mean	25.0758	25.3443	25.5441	9.32048			92.7531	92.1381	92.5573	16.8371
SD	1.55547	2.79099	1.14101	1.7302			0.959315	0.563218	1.93988	2.40326
