# Supplementary material for: Genetic basis for coordination of meiosis and sexual structure maturation in Cryptococcus neoformans
Source: eLife. 2018 Oct 3;7:e38683. doi: 10.7554/eLife.38683 (PMC6235564; doi:10.7554/eLife.38683)
Supplement: Figure 5—source data 1. [file elife-38683-fig5-data1.xlsx]

## Sheet: Figure 5B
Figure 5B
	CSA1									CSA2
Time (hrs)							Mean	SD								Mean	SD
6	0.926588	1.10957	1.04247	1.23114	0.773782	0.965936	1.00825	0.144079		0.793702	0.886793	1.09177	0.874585	1.17013	1.27162	1.01477	0.173657
12	1.02101	0.784584	0.707107	1.02101	0.566442	0.784584	0.814124	0.163376		0.667421	0.799223	0.963709	0.771999	0.705477	0.78822	0.782675	0.0934835
15	1.13288	0.90125	1.50525	1.11729	1.05702	1.18099	1.14911	0.182136		1.17827	0.821692	1.33484	1.43065	1.23685	1.21982	1.20369	0.190017
18	3.58755	3.7399	3.30122	3.37059	2.75681	2.51926	3.21256	0.435873		4.30696	4.98181	3.99078	4.64819	3.06666	3.35583	4.05837	0.676269
24	33.3589	32.6724	32.4467	34.0598	42.5179	35.5062	35.0937	3.46981		22.7323	22.5752	20.2054	21.9579	25.3985	25.223	23.0154	1.81846
48	12.4666	14.8254	12.9063	13.5479	12.996	11.9588	13.1168	0.906257		17.1088	16.0741	14.1887	13.2385	16.7567	13.4233	15.1317	1.57215
72	5.27803	6.23332	8.75435	8.33973	7.4127	10.8528	7.81183	1.80212		8.55442	6.71166	9.62422	9.69116	8.26302	9.82645	8.77849	1.09804

## Sheet: Figure 5C
Figure 5C
	CSA1						CSA2
	WT	pum1Δ	PUM1OE				WT	pum1Δ	PUM1OE
	0.941478	0.436181	3.84504				0.895646	0.595016	4.59798
	0.890693	0.464258	3.56277				0.865137	0.551335	4.96227
	1.03025	0.48063	4.47845				1.01466	0.697855	5.62167
	1.04464	0.448444	3.68841				1.05775	0.517991	4.89395
	1.04464	0.379718	4.5096				1.06511	0.438607	6.3687
	1.05922	0.40416	4.54097				1.12584	0.476649	5.7398
Mean	1.00182	0.435565	4.10421			Mean	1.00402	0.546242	5.36406
SD	0.0689344	0.0377508	0.453512			SD	0.102572	0.0923234	0.661237

## Sheet: Figure 5D
Figure 5D
	Wild-type	csa1Δ	csa2Δ	csa1Δ/csa2Δ
Fluorescence intensity	3.21967	ND	ND	ND
	6.12705
	2.33019
	2.19876
	17.384
	2.74351
	14.4332
	35.0908
	62.176
	8.36351
	10.0268
	5.95004
	4.56631
	99.8441
	237.431
	28.6709
	138.224
	37.3765
	48.8859
	64.7615
	140.649
	77.9517
	80.0006
	6.887
	164.601
	157.779
	11.1576
	199.48
	193.439
	104.157
	114.159
	43.4802
	93.5216
	202.634
	92.3877
	120.368
	323.992
	83.2917
	88.6255
	120.666
	237.561
	84.1403
	79.5653
	103.337
	260.665
	45.8138
	81.7743
	36.586
	216.456
	87.984
	129.011
	183.577
	46.8388
	63.8804
	124.572
	275.139
	11.8739
	30.3587
	232.86
	189.372
	9.3412
	15.0955
	45.4025
	63.8257
	24.9401
	10.5948
	6.65153
	44.4554
	5.46098
	9.30087
	14.7369
