# Supplementary material for: Genetic basis for coordination of meiosis and sexual structure maturation in Cryptococcus neoformans
Source: eLife. 2018 Oct 3;7:e38683. doi: 10.7554/eLife.38683 (PMC6235564; doi:10.7554/eLife.38683)
Supplement: Figure 6—source data 1. [file elife-38683-fig6-data1.xlsx]

## Sheet: Figure 6A
Figure 6A
	unisex							bisex
	percentage(%)			Mean	SD			percentage(%)			Mean	SD
Wild-type	13.1579	14.9068	14.5695	14.2114	0.927839		Wild-type	33.1126	30.719	32.2368	32.0228	1.21109
pum1Δ	9.375	8.49673	9.43396	9.1019	0.524918		pum1Δ	14.7436	15.0943	14.6497	14.8292	0.234366
csa1Δ	2.66667	2.51572	2.58065	2.58768	0.0757171		csa1Δ	7.84314	6.66667	7.09677	7.20219	0.595278
csa2Δ	2.64901	2.5641	2.64901	2.62071	0.0490194		csa2Δ	5.80645	5.29801	5.96026	5.68824	0.346589
csa1Δ/csa2Δ	1.93548	2.28571	1.89873	2.03998	0.213606		csa1Δ/csa2Δ	3.26797	3.61446	3.22581	3.36941	0.21326

## Sheet: Figure 6B
Figure 6B
	percentage(%)
	Pattern Ⅰ	Pattern Ⅰ	Pattern Ⅰ	Mean	SD		Pattern Ⅱ	Pattern Ⅱ	Pattern Ⅱ	Mean	SD		Pattern Ⅲ	Pattern Ⅲ	Pattern Ⅲ	Mean	SD		Pattern Ⅳ	Pattern Ⅳ	Pattern Ⅳ	Mean	SD
Wild-type	6.32911	2.38095	5.29801	4.66936	1.672		6.32911	8.92857	13.9073	9.72166	3.14419		27.2152	20.8333	23.1788	23.7424	3.22805		60.1266	67.8571	57.6159	61.8665	5.33773
csa1Δ	51.634	50.9554	57.3034	53.2976	2.84603		34.6405	35.0318	32.5843	34.0855	1.07352		9.80392	12.7388	7.30337	9.94871	2.72063		3.92157	1.27389	2.80899	2.66815	1.32945
csa2Δ	80.3571	88.1579	84.3137	84.2763	3.18475		17.8571	9.21053	13.7255	13.5977	3.53112		1.78571	1.97368	1.96078	1.90673	0.104999		0	0.657895	0	0.219298	0.379836
csa1Δ/csa2Δ	96.2963	89.8734	95.3642	93.8447	2.83375		3.7037	10.1266	4.63576	6.15535	2.83375		0	0	0	0	0		0	0	0	0	0
