# Supplementary material for: Genetic basis for coordination of meiosis and sexual structure maturation in Cryptococcus neoformans
Source: eLife. 2018 Oct 3;7:e38683. doi: 10.7554/eLife.38683 (PMC6235564; doi:10.7554/eLife.38683)
Supplement: Figure 6—figure supplement 1—source data 1. [file elife-38683-fig6-figsupp1-data1.xlsx]

## Sheet: Figure 6—figure supplement 1
Figure 6—figure supplement 1
	Wild-type	csa1△
Fad1-mCherry expression	85.9007	206.821
	272.153	267.128
	232.298	201.991
	296.207	203.263
	241.855	180.431
	283.065	156.808
	154.68	79.704
	167.051	125.523
	203.572	135.76
	340.813	100.508
	178.402	158.937
	168.829	192.201
	166.624	209.876
	205.299	125.267
	345.093	65.9773
	239.366	148.915
	315.086	100.343
	225.65	180.537
	289.978	187.924
	43.0227	30.2611
	55.3715	155.95
	54.2101	176.686
	56.1818	168.463
	135.291	195.594
	141.611	140.342
	141.47	139.977
	55.3267	163.936
	291.354	100.177
	315.596	218.894
	196.461	259.279
	75.9212	232.333
	198.208	179.385
	195.473	156.211
	249.156	275.581
	182.798	161.513
	179.683	161.746
	213.976	223.211
	212.931	102.522
	167.47	196.469
	269.502	137.578
	93.7355	194.567
	163.538	251.958
	201.29	184.371
	219.09	170.793
	174.45	165.141
	256.8	146.784
	147.16	261.947
	158.635	241.171
	179.272	203.428
	178.129	169.221
