# Supplementary material for: Genetic basis for coordination of meiosis and sexual structure maturation in Cryptococcus neoformans
Source: eLife. 2018 Oct 3;7:e38683. doi: 10.7554/eLife.38683 (PMC6235564; doi:10.7554/eLife.38683)
Supplement: Figure 6—figure supplement 2—source data 1. [file elife-38683-fig6-figsupp2-data1.xlsx]

## Sheet: Figure 6—figure supplement 2A
Figure 6—figure supplement 2A
	Wild-type	csa2△
Fluorescence intensity of Fad1-mCherry (Arb. Units)	90.9908	9.35376
	67.8833	10.2063
	202.321	14.8576
	92.6585	9.66409
	147.168	38.2038
	128.949	32.8952
	139.427	21.1708
	112.894	22.4736
	125.7	13.6943
	30.9519	9.42803
	78.1187	25.4217
	71.2723	35.7797
	148.027	20.8911
	146.278	8.47186
	57.1901	11.2383
	96.3281	27.2001
	122.376	32.1693
	27.8213	26.4944
	68.6435	18.0199
	87.5068	22.0153
	83.6154	12.4622
	92.5214	70.3968
	53.6096	59.6543
	148.508	32.2708
	235.029	7.54607
	225.206	11.809
	161.319	30.7155
	124.923	12.2796
	60.8363	32.8044
	62.924	80.9258
	76.9038	5.89798
	101.246	15.6655
	105.496	29.1763
	75.9851	19.0168
	55.9764	42.5417
	80.8883	51.3448
	69.4069	21.2667
	84.6298	180.447
	69.8013	31.438
	43.5874	93.2669
	61.3528	57.3892
	164.832	23.3383
	96.7672	41.2662
	19.2251	15.453
	53.2623	16.4375
	300.703	11.4828

## Sheet: Figure 6—figure supplement 2B
Figure 6—figure supplement 2B
		Relative level (fold)			Relative level (fold)
		Wild-type	csa2△		Wild-type	csa2△
	unisex	0.920402	0.493769	bisex	0.889453	0.237514
		1.02324	0.316174		1.14216	0.395997
		0.867511	0.453766		0.890901	0.474966
		1.22396	0.527508		1.10489	0.213744
			0.372452			0.3506
			0.464771			0.421517
	Mean	1.00878	0.43807		1.00685	0.34906
	SD	0.136273	0.0721401		0.117418	0.0949216
