# Supplementary material for: Genetic basis for coordination of meiosis and sexual structure maturation in Cryptococcus neoformans
Source: eLife. 2018 Oct 3;7:e38683. doi: 10.7554/eLife.38683 (PMC6235564; doi:10.7554/eLife.38683)
Supplement: Figure 6—figure supplement 3—source data 1. [file elife-38683-fig6-figsupp3-data1.xlsx]

## Sheet: Figure 6—figure supplement 3
Figure 6—figure supplement 3
	Relative level (fold)
	Wild-type			Mean	SD		csa1△			Mean	SD		csa2△			Mean	SD
CSA2	1.09884	1.09958	0.827633	1.00869	0.128023		0.850345	0.937776	0.870106	0.88608	0.0374371		0.000482464	0.000684726	0.000370556	0.000512582	0.000130015
CSA1	0.982413	1.0179		1.00016	0.0177443		0.00398849	0.00262111	0.00292368	0.00318	0.000586431		1.02483	0.92837	0.789744	0.91431	0.0964849
