# Supplementary material for: Genetic basis for coordination of meiosis and sexual structure maturation in Cryptococcus neoformans
Source: eLife. 2018 Oct 3;7:e38683. doi: 10.7554/eLife.38683 (PMC6235564; doi:10.7554/eLife.38683)
Supplement: Supplementary file 1. [file elife-38683-supp1.xlsx]

## Sheet: Sheet1
Supplementary File 1：Expression profiles of various developmental stages during unisexual reproduction
Group1 = 335 genes
Group2 = 840 genes (2.1: subgroup 1 = 165 genes; 2.2: subgroup 2 = 86 genes; 2.3: subgroup 3 = 254 genes; 2.4: subgroup 4 = 335 genes)
Group3 = 642 genes
Group4 = 411 genes
Homolog_JEC21	Log2(12h_vs_6h)	q-value	Log2(24h_vs_12h)	q-value	Log2(48h_vs_24h)	q-value	Log2(72h_vs_48h)	q-value	Group	Subgroup
CNA00010	-1.66353	0.71552	-1.05324	0.864168	NA	NA	NA	NA	None	None
CNA00020	-0.13936	0.407866	-0.0233318	0.898451	0.0369859	0.872535	-0.592926	0.00772059	None	None
CNA00030	0.074714	0.677623	0.0101463	0.952258	-0.139609	0.516297	-0.268095	0.268918	None	None
CNA00040	-0.144688	0.50324	-0.308961	0.126036	-0.240116	0.391363	0.0215039	0.952191	None	None
CNA00050	-0.0534856	0.780171	0.127062	0.4392	0.442526	0.00933387	-0.0316664	0.892958	None	None
CNA00060	-0.537787	3.42759e-06	-1.81903	1.12902e-30	-0.248049	0.374493	-1.67558	8.60769e-06	None	None
CNA00070	0.061064	0.672299	-0.875374	4.89668e-13	0.433757	0.00458659	0.573207	0.000375612	None	None
CNA00080	0.246374	0.591941	1.73824	1.50565e-11	1.80914	4.38903e-22	1.24842	1.53089e-13	2	2.1
CNA00100	0.444356	0.0943293	1.53847	1.32319e-15	0.0925641	0.70596	0.63183	0.0022952	2	2.4
CNA00110	0.0830556	0.660226	0.616734	1.94873e-05	-0.48927	0.00491935	-0.425763	0.055213	None	None
CNA00120	-0.56232	1.29946e-05	-1.90339	6.03082e-31	-0.168497	0.518367	0.869404	0.000111576	None	None
CNA00130	0.0646723	0.693433	-0.184323	0.218625	-0.692515	0.000149457	0.386768	0.0745044	None	None
CNA00140	-0.255556	0.0539268	-1.64036	3.19305e-27	-0.524216	0.071387	-0.925104	0.0134274	None	None
CNA00150	0.0900424	0.667656	-0.874872	1.18158e-06	0.486058	0.0594606	0.859447	0.000374812	None	None
CNA00160	1.02158	1.18348e-10	-0.231826	0.196982	0.00191451	0.994276	-0.862739	0.00115764	1	None
CNA00170	-0.237599	0.0480474	0.451371	0.000319868	1.3733	4.28751e-25	1.34145	4.80497e-22	3	None
CNA00180	0.0234482	0.912053	0.494956	0.00124518	-0.462	0.0130536	0.151566	0.533447	None	None
CNA00190	-0.898087	4.76246e-20	-1.95054	1.05461e-45	-0.225598	0.357421	-0.866819	0.00250126	None	None
CNA00200	-0.421024	0.0412602	0.127788	0.60042	0.250516	0.356748	-0.236407	0.48335	None	None
CNA00210	-0.144925	0.741079	1.79244	6.11229e-13	0.32787	0.210894	0.108759	0.747862	2	2.3
CNA00220	-0.473998	0.639132	1.39881	0.0412291	0.502912	0.444083	-0.240792	0.758672	None	None
CNA00230	-0.424223	0.0422049	0.734409	0.000212681	0.474232	0.0223869	0.402448	0.0721843	None	None
CNA00240	0	0.00349745	1.65435	3.48574e-09	0.376843	0.189284	0.13063	0.712203	2	2.3
CNA00250	-0.936259	4.92892e-26	-2.75761	7.18349e-140	-0.317502	0.0297654	0.105506	0.563978	None	None
CNA00260	-0.751213	1.92056e-05	1.91766	1.14194e-31	-1.56796	1.29081e-15	0.032666	0.924702	2	2.4
CNA00270	0.0872921	0.869874	1.52515	4.47523e-08	3.2946	2.94986e-73	0.608313	0.000373796	2	2.1
CNA00280	-0.0356055	0.904487	1.11827	3.06414e-12	0.342223	0.0587547	-0.00312429	0.990574	2	2.3
CNA00290	-0.125695	0.492046	-0.307803	0.0876806	0.417311	0.0496254	0.24923	0.270701	None	None
CNA00300	0.877024	1.77797e-18	-1.59579	3.62507e-40	-0.31747	0.0852987	0.234469	0.267955	None	None
CNA00310	0.433496	0.276499	2.40303	9.6909e-29	3.09501	1.20112e-79	1.8614	6.09217e-31	2	2.1
CNA00320	-0.181186	0.409999	0.313376	0.0976174	1.79061	1.63892e-27	-0.40847	0.0297749	3	None
CNA00330	-0.11608	0.478272	-0.0517024	0.753858	1.45803	1.14857e-23	-0.387792	0.0220172	3	None
CNA00340	0.309373	0.104993	0.633405	0.000218025	0.45163	0.0170579	1.24099	5.09611e-13	4	None
CNA00350	0.11894	0.378603	-1.29123	1.12486e-26	-0.305484	0.0709746	0.437249	0.0143473	None	None
CNA00360	-1.20464	0.000192267	1.6002	3.33933e-21	-0.559466	0.00564827	0.495267	0.0361137	2	2.4
CNA00370	0.470242	0.143546	2.19067	1.66617e-31	-2.53761	2.49129e-31	-1.17911	0.0166982	2	2.4
CNA00380	0.646928	3.34667e-05	1.77086	1.61879e-38	-1.84235	1.10067e-30	-0.695129	0.00400249	2	2.4
CNA00390	-0.114866	0.534491	-1.6377	6.71034e-20	-1.47292	4.39158e-06	-0.476593	0.413758	None	None
CNA00410	2.13832	0.0168181	3.10319	6.65341e-17	6.2323	1.10903e-302	1.22875	1.89433e-19	2	2.1
CNA00420	0.195315	0.491458	-0.172688	0.521916	-0.264358	0.440624	-0.0666646	0.896834	None	None
CNA00430	-0.16633	0.700532	0.0155123	0.969056	2.28403	3.44243e-16	2.12677	1.39764e-26	3	None
CNA00450	-0.20992	0.186457	0.277839	0.0733145	0.0449217	0.843627	-0.504425	0.0228466	None	None
CNA00460	-0.129569	0.526475	-0.0492045	0.804156	0.36695	0.0768399	-0.0696127	0.796663	None	None
CNA00470	1.46686	1.71714e-24	-0.534125	0.000736055	-0.24296	0.197527	-0.0990379	0.670728	1	None
CNA00480	-0.366083	0.000222997	-1.52712	3.26114e-39	-0.165933	0.334365	-0.301687	0.12118	None	None
CNA00490	-0.0286811	0.898438	0.0985825	0.597067	0.419225	0.0312801	0.687501	0.00030543	None	None
CNA00510	0.719901	6.01566e-16	-1.56032	2.01214e-43	-1.43623	5.80842e-14	-0.0433176	0.873704	None	None
CNA00520	0.0800794	0.567431	-0.773793	3.83588e-10	-0.692837	2.9102e-05	-0.0258616	0.918992	None	None
CNA00540	-0.413285	0.0117626	-1.1113	4.5908e-08	-0.513128	0.115528	-1.4651	0.0036399	None	None
CNA00550	0.287035	0.0215293	-1.62847	8.88324e-32	0.0661741	0.782413	-1.25166	9.54383e-07	None	None
CNA00560	-0.569804	7.92186e-08	-1.22359	1.61968e-21	-0.362503	0.0426896	0.159231	0.468735	None	None
CNA00570	0.2319	0.0859196	-0.143199	0.329738	-0.168496	0.37409	-0.793533	0.000108386	None	None
CNA00580	0.23546	0.113453	-2.06886	1.8131e-41	-0.551085	0.0111015	-0.418577	0.180688	None	None
CNA00590	-0.594056	3.74947e-05	-0.525097	0.00556943	0.194955	0.456149	-0.216067	0.488196	None	None
CNA00600	-0.646173	0.475283	-0.294417	0.77125	1.64429	0.0475199	0.137572	0.880891	None	None
CNA00610	-0.0899926	0.688784	0.488992	0.00496644	0.00843794	0.973325	0.165557	0.516214	None	None
CNA00620	0.519892	1.82938e-07	-1.69931	2.59753e-40	0.363555	0.0409359	-0.36916	0.0533635	None	None
CNA00630	-0.0603693	0.692429	-0.0559217	0.709496	0.422822	0.00628	1.12413	3.15405e-14	4	None
CNA00640	0.137036	0.510034	1.44231	3.39397e-22	2.32108	1.52739e-60	0.543443	0.000403082	2	2.1
CNA00650	2.47562	1.07086e-16	1.2196	1.14508e-07	2.6425	7.89637e-45	1.47358	2.2604e-25	1	None
CNA00660	-0.288196	0.22776	-0.830649	0.000993428	0.229571	0.542965	-3.00377	3.59485e-08	None	None
CNA00670	0.750998	2.88535e-12	-2.10276	4.45411e-59	1.22028	1.19074e-10	-0.0253473	0.923852	3	None
CNA00680	1.04606	3.42475e-24	-0.714241	2.27522e-08	-1.26509	1.15795e-14	0.355642	0.0923432	1	None
CNA00690	-0.423619	0.0220482	0.778085	1.91485e-05	0.459004	0.0095754	1.98423	4.41786e-34	4	None
CNA00700	-0.471764	0.284213	1.61335	2.47012e-07	-0.645113	0.0677482	-0.396793	0.449805	2	2.4
CNA00710	-0.296636	0.0129266	-0.364689	0.00871122	0.113823	0.55726	0.711932	2.66633e-05	None	None
CNA00720	-0.458659	0.00614177	-0.839539	6.03724e-05	0.842071	0.000517816	1.69589	3.15446e-19	4	None
CNA00730	-0.131641	0.413408	-0.474002	0.00157883	-0.0443514	0.84661	-0.38297	0.107587	None	None
CNA00740	-0.453057	4.04681e-05	-1.21473	6.95372e-18	0.188822	0.443205	0.553526	0.0248055	None	None
CNA00750	-0.139475	0.480061	-1.16187	4.49236e-11	-0.956487	0.000768643	-0.652255	0.137539	None	None
CNA00760	-0.288524	0.0487553	-1.81042	8.79067e-21	0.945628	0.00141821	-0.402302	0.268986	None	None
CNA00770	0.032899	0.872689	-0.0792426	0.653273	1.20513	3.59466e-12	0.546734	0.001898	3	None
CNA00780	-0.0783283	0.56067	-0.946194	7.21487e-14	0.616977	8.98928e-05	0.632243	9.63923e-05	None	None
CNA00790	-0.553909	0.000365591	-1.26617	1.51779e-09	0.2861	0.381373	-0.559896	0.133052	None	None
CNA00800	-0.270399	0.0960638	0.283664	0.0900242	-0.0659125	0.772051	-1.03396	1.72685e-05	None	None
CNA00820	-0.35709	0.48883	3.72808	4.75495e-67	6.54889	0	0.913725	6.80963e-10	2	2.1
CNA00830	0.0490644	0.772849	-1.30476	2.75804e-26	-0.847711	1.96636e-06	0.226749	0.369728	None	None
CNA00840	1.00828	0.000823714	3.06114	2.70042e-68	3.45621	9.2533e-129	0.933711	2.28788e-10	1	None
CNA00850	0.710138	0.00229396	1.56953	9.28283e-18	-1.72279	1.27316e-19	0.2155	0.499042	2	2.4
CNA00860	0.320254	0.0457749	-0.22186	0.197971	0.181078	0.402739	-0.432279	0.102776	None	None
CNA00870	-0.599835	0.000362474	0.226939	0.269906	-1.02033	7.01481e-05	0.713519	0.0252743	None	None
CNA00880	0.199379	0.393401	1.27168	1.48947e-14	-0.360316	0.0671542	-0.486279	0.0428192	2	2.3
CNA00890	0.324472	0.232955	-0.0102229	0.969508	-0.917668	0.00298658	-1.93808	0.000426914	None	None
CNA00900	-0.132677	0.385367	-1.15605	1.243e-15	-1.76862	1.14816e-10	-0.440473	0.335123	None	None
CNA00910	-0.261287	0.0292496	-1.10949	1.09053e-17	0.501241	0.00277814	0.771873	2.85337e-05	None	None
CNA00920	-0.0153797	0.935973	-0.658699	5.57322e-06	-0.672079	0.000493641	-1.43238	4.37629e-07	None	None
CNA00930	0.0712556	0.753243	-0.179546	0.420936	1.02088	2.60914e-06	0.867143	3.12896e-06	3	None
CNA00940	-0.202921	0.177319	-1.02132	1.0197e-09	1.01796	7.62805e-08	0.859548	8.97982e-07	3	None
CNA00950	-0.0635418	0.65122	-1.31643	4.95271e-25	1.74871	5.94552e-05	0.580594	0.228734	3	None
CNA00960	-0.610146	0.158855	1.57866	4.96971e-06	0.572323	0.0863154	-0.875019	0.0186899	2	2.3
CNA00970	0.0455269	0.794712	-0.971676	3.47083e-11	0.503163	0.0102445	0.241598	0.267445	None	None
CNA00980	0.0266403	0.937076	0.606816	0.00840738	2.05866	1.17431e-24	0.377237	0.0560087	3	None
CNA00990	-0.0906395	0.528002	-1.04471	4.84182e-16	-0.383376	0.0375676	-0.129779	0.60425	None	None
CNA01000	-0.600852	2.26127e-05	-1.23697	1.04855e-13	0.847588	2.60328e-05	-0.0490427	0.858363	None	None
CNA01010	0.11677	0.518874	-1.30709	8.68162e-15	-4.45794	1.75848e-24	0.0713518	0.959868	None	None
CNA01020	-0.171062	0.192693	-0.627294	2.75162e-06	0.0121284	0.956741	0.867025	2.7076e-06	None	None
CNA01030	-0.115291	0.606393	-0.550636	0.00599045	-0.578328	0.0512068	-0.786729	0.0542281	None	None
CNA01040	-0.0103861	0.981729	0.519926	0.0542654	-0.773837	0.0201336	-2.52629	4.70962e-05	None	None
CNA01050	0.893035	1.87058e-08	1.86957	4.91211e-47	-1.39186	2.86436e-20	0.901842	1.32133e-06	2	2.4
CNA01060	-0.860303	6.36469e-12	-2.57638	1.96846e-75	-0.259581	0.111382	0.069151	0.734844	None	None
CNA01070	0.412111	0.000195891	-0.917365	4.36138e-13	-0.0882029	0.644533	-0.239823	0.235955	None	None
CNA01080	0.489363	0.00774136	-0.891951	6.06351e-06	-0.625992	0.0320731	-0.0380332	0.934999	None	None
CNA01090	0.733595	3.42759e-06	-0.542285	0.00187206	-0.434296	0.0738217	-0.433773	0.182817	None	None
CNA01100	0.637201	1.91868e-09	-0.332794	0.00830604	0.489911	0.000777358	-0.299132	0.0794605	None	None
CNA01120	-1.22005	4.83776e-23	2.22493	1.35642e-60	-1.22197	2.99159e-15	1.71262	1.22394e-26	2	2.4
CNA01130	1.09143	0.000204848	1.28003	7.08885e-09	1.09462	1.84533e-07	0.0667982	0.802385	1	None
CNA01140	-0.240552	0.115755	0.511001	0.000635737	-0.311849	0.0838205	-0.013295	0.96137	None	None
CNA01150	1.2803	3.28444e-28	0.692621	2.49125e-08	-2.54203	7.17501e-66	-0.923973	0.000169473	1	None
CNA01160	0.527478	0.143546	-0.86068	2.40334e-07	-2.40798	3.82037e-29	0.512941	0.151727	None	None
CNA01170	0.292321	0.054382	-0.0324362	0.85745	0.563934	0.00171678	-0.313926	0.130674	None	None
CNA01180	0.148265	0.301231	0.890763	8.32518e-13	1.6106	8.52411e-36	1.19462	1.06585e-18	3	None
CNA01200	0.327502	0.220749	2.33283	2.92525e-43	-0.0155337	0.947956	-0.874044	7.14824e-05	2	2.3
CNA01210	0.0336783	0.887856	0.36819	0.0328327	1.2065	1.81096e-14	0.203309	0.284472	3	None
CNA01220	0.0467078	0.829502	-0.895826	1.34423e-07	0.259008	0.284053	0.0705364	0.816472	None	None
CNA01230	0.191852	0.0938405	-0.763582	5.31554e-11	0.954955	3.01799e-13	0.422587	0.00561591	None	None
CNA01250	-0.22947	0.082336	-1.63815	3.95401e-29	0.316929	0.135548	-0.279616	0.274872	None	None
CNA01260	1.56024	2.47647e-26	2.09599	3.77388e-67	2.02908	3.21501e-60	0.110481	0.499683	1	None
CNA01270	-0.294071	0.00798357	-0.773309	1.7353e-09	-0.221243	0.206322	-0.0110819	0.960118	None	None
CNA01290	-0.357786	0.00433944	-2.18481	1.27779e-32	1.83892	0.0052644	-0.162299	0.852567	3	None
CNA01310	-0.610778	7.65004e-08	-1.11116	3.41193e-16	-0.605249	0.00173603	-0.310526	0.25286	None	None
CNA01320	0.695528	0.0153878	0.448312	0.0775269	0.9136	0.00010865	0.847972	0.000234537	None	None
CNA01330	-0.190299	0.164422	-0.779812	5.58215e-08	-1.74881	1.42675e-16	-2.10118	8.18174e-07	None	None
CNA01340	-0.0491169	0.854558	0.443158	0.0254286	-0.619216	0.0091175	-0.541208	0.137948	None	None
CNA01350	-0.253425	0.0109329	0.209076	0.0656967	0.682511	5.78828e-08	1.63043	1.51729e-33	4	None
CNA01360	0.172078	0.224952	-0.104705	0.475912	0.915212	2.97273e-10	0.45846	0.00640039	None	None
CNA01370	-0.00878923	0.967185	-2.69973	9.92922e-83	0.086303	0.670154	-0.316402	0.107635	None	None
CNA01380	0.586664	2.71339e-08	0.472925	4.96715e-05	-1.4193	5.07335e-25	-2.16133	1.50049e-27	None	None
CNA01400	-0.215508	0.275971	-0.0149639	0.943214	0.118781	0.649949	-0.510552	0.064508	None	None
CNA01410	0.0552337	0.891562	0.218411	0.485699	-0.255738	0.515831	-1.80436	0.000957509	None	None
CNA01420	-1.52812	1.36238e-29	0.350462	0.0303842	0.951457	1.66182e-11	1.75145	6.73076e-36	4	None
CNA01440	-0.840294	0.279585	2.48672	1.01101e-07	1.12802	0.000959326	0.660429	0.0394129	2	2.2
CNA01450	-0.36116	0.0107448	0.932008	6.53938e-11	-0.131739	0.504577	0.699271	6.89525e-05	None	None
CNA01460	0.273499	0.0949833	0.0458489	0.806312	-0.682671	0.000221258	0.43081	0.0472016	None	None
CNA01470	0.722354	1.22858e-09	0.403433	0.00219832	-0.497224	0.0225256	0.343653	0.145643	None	None
CNA01480	0.0526234	0.817351	0.543139	0.000798708	-0.250381	0.218153	-0.0110459	0.967787	None	None
CNA01500	0.949323	1.49461e-11	-0.0961799	0.578291	0.705082	2.667e-07	0.679868	3.0734e-05	None	None
CNA01510	0.170133	0.323115	0.661068	5.16847e-06	-0.120545	0.5462	-1.27064	7.66803e-09	None	None
CNA01520	1.37918	4.07806e-32	0.776889	3.73168e-09	1.94114	1.87357e-49	-0.711768	3.76061e-07	1	None
CNA01530	-0.440695	1.02233e-05	-1.70965	2.60952e-38	-0.0411083	0.873392	-1.07061	3.36827e-05	None	None
CNA01540	0.15013	0.459773	-0.929884	6.93741e-05	2.42572	2.48116e-24	1.18583	1.36875e-12	3	None
CNA01550	0.0967035	0.71203	1.25188	6.76624e-14	0.871318	1.39394e-07	0.631584	0.000228798	2	2.1
CNA01580	-0.184065	0.172585	0.90226	1.52281e-13	0.227437	0.136408	0.0836562	0.660884	None	None
CNA01590	-0.910391	1.01891e-09	1.17755	4.34915e-13	-0.515485	0.00685665	0.213709	0.376852	2	2.4
CNA01600	-0.387689	0.00714579	-0.619242	0.000250993	-1.39822	7.44231e-09	-0.809557	0.0557372	None	None
CNA01610	-0.00440803	0.988753	0.812398	4.18857e-07	0.44702	0.0145394	0.0592464	0.810463	None	None
CNA01620	-0.173676	0.365351	0.676064	2.70068e-05	0.76438	5.93431e-06	0.146973	0.478532	None	None
CNA01630	0.295946	0.167252	0.545005	0.00448448	-0.329304	0.196625	0.128069	0.685111	None	None
CNA01640	0.119476	0.316405	-0.00572107	0.965139	-1.03761	1.19499e-15	0.233459	0.206049	None	None
CNA01650	-0.481109	0.109569	1.24263	8.22775e-07	-2.63619	4.35965e-14	-1.54488	0.107683	2	2.4
CNA01660	-0.457793	0.00193064	1.00354	8.78098e-12	0.0541465	0.801315	-1.04051	4.90055e-07	2	2.3
CNA01680	0.533105	1.70811e-08	-0.278477	0.0237156	-2.85021	1.18141e-79	-0.626791	0.00713204	None	None
CNA01690	0.172119	0.279408	-0.0592585	0.71545	1.74741	1.02723e-32	0.0369316	0.854759	3	None
CNA01700	0.17487	0.36822	0.20256	0.24926	0.254905	0.200347	0.177408	0.431618	None	None
CNA01710	0.476234	0.000145578	-0.10398	0.516544	-0.854722	1.44361e-06	-1.05776	1.06912e-05	None	None
CNA01720	-0.54241	2.79972e-06	0.462481	0.000536538	-0.294449	0.260539	1.13071	3.22267e-06	4	None
CNA01730	-0.232416	0.0672813	-0.926721	1.41336e-10	0.460821	0.0202818	1.14583	9.17075e-11	4	None
CNA01740	0.302969	0.0082772	-0.569741	7.59373e-06	-0.316029	0.060172	0.366457	0.0495648	None	None
CNA01750	0.122684	0.780171	0.293045	0.36585	0.522381	0.0928178	-1.45478	0.000187306	None	None
CNA01760	-0.13426	0.418994	-0.327564	0.0356253	0.717623	5.9702e-05	0.586842	0.00209909	None	None
CNA01770	-0.0553593	0.802278	-0.517776	0.00533131	-0.597423	0.0217683	-0.320608	0.387349	None	None
CNA01780	0.38335	0.00648483	0.203904	0.183368	-0.0322801	0.884229	-0.742955	0.00105904	None	None
CNA01790	0.519459	1.09672e-06	0.352028	0.00437254	0.658355	2.09549e-06	0.291229	0.0744045	None	None
CNA01800	0.534283	0.0347304	1.25625	1.83668e-10	-1.07831	9.05874e-06	-1.62498	4.34375e-05	2	2.4
CNA01820	-0.246582	0.0372291	-0.342677	0.0075679	0.143117	0.432356	1.42163	9.06773e-20	4	None
CNA01830	0.537095	1.4542e-05	0.334144	0.0141896	0.124755	0.48008	0.239995	0.214641	None	None
CNA01840	-0.174556	0.306407	-0.0615433	0.76991	0.54964	0.0153305	-0.101994	0.693485	None	None
CNA01850	1.82242	1.86215e-57	0.378109	0.00228511	-1.00932	3.4942e-12	1.73356	6.60745e-29	1	None
CNA01860	-0.0875415	0.636358	-0.0738936	0.677967	1.23977	2.27027e-14	-0.416105	0.0322336	3	None
CNA01870	-0.0586635	0.719809	-0.961815	4.40056e-13	-0.16371	0.405123	0.387301	0.0573109	None	None
CNA01880	1.40398	0.017035	2.59801	1.28298e-21	3.16701	1.82582e-78	1.82913	5.1998e-32	2	2.2
CNA01890	-0.456122	0.00953889	0.400627	0.0345619	0.909664	1.20979e-06	1.51175	2.43535e-19	4	None
CNA01900	-0.188392	0.25481	-0.231714	0.174785	-0.857765	8.72901e-05	-2.39483	3.15258e-10	None	None
CNA01910	-0.169977	0.276939	-0.773848	7.0354e-07	-0.206241	0.381418	0.129417	0.642477	None	None
CNA01920	-0.138839	0.38609	-0.434599	0.00425082	0.184115	0.367123	1.18155	1.21845e-11	4	None
CNA01930	-0.638654	0.000316833	1.27265	1.91961e-13	-0.318753	0.118112	-0.974201	6.64443e-05	2	2.3
CNA01940	0.652039	4.66467e-07	-0.6822	1.28114e-05	1.08048	5.26e-10	0.712663	2.09369e-05	3	None
CNA01950	-0.176128	0.216448	-1.29172	1.48829e-21	-0.442203	0.0197042	-0.231109	0.364612	None	None
CNA01960	-0.220232	0.186042	0.187268	0.273596	0.000481487	0.998383	-0.219217	0.381548	None	None
CNA01990	-0.0469893	0.800006	0.972171	1.0943e-13	0.854066	1.45204e-09	0.495213	0.00153762	None	None
CNA02000	-0.363264	0.0271875	0.74421	2.30198e-06	0.661143	0.000127972	2.27827	6.62957e-51	4	None
CNA02010	0.26995	0.427402	0.19657	0.513679	-1.58254	3.3641e-05	-1.51171	0.0583701	None	None
CNA02020	-0.137776	0.62607	0.474137	0.0296364	-0.19972	0.480287	0.11328	0.753999	None	None
CNA02030	0.141507	0.349956	-0.165296	0.267579	0.12351	0.523254	-0.561278	0.00460004	None	None
CNA02040	-0.352968	0.0362721	0.887947	1.71306e-08	-0.108369	0.614431	0.631652	0.00136633	None	None
CNA02050	0.132476	0.633003	-0.493008	0.0416303	0.399851	0.233524	2.01922	5.69105e-17	4	None
CNA02060	0.519482	0.0117626	0.744723	3.67488e-05	-0.659549	0.00228186	-1.58237	1.23434e-06	None	None
CNA02080	-0.476415	0.00649358	-0.351992	0.0999499	-0.279831	0.336576	0.807839	0.00501519	None	None
CNA02090	0.353097	0.0514748	0.10335	0.594668	0.751372	5.36998e-05	0.482916	0.0215951	None	None
CNA02100	0.340637	0.00187893	-1.66435	5.05209e-43	-0.617817	0.00064273	0.0547226	0.83959	None	None
CNA02120	0.332001	0.382778	2.33246	1.95844e-26	-0.680834	0.00441114	-1.40747	5.38849e-06	2	2.3
CNA02130	-0.380784	0.0104021	-0.215773	0.215731	-0.12601	0.593089	1.34407	1.65397e-12	4	None
CNA02140	0.218552	0.349503	-0.0772375	0.752511	1.61391	2.09431e-15	0.487043	0.017618	3	None
CNA02150	0.103828	0.655358	1.0311	8.20095e-11	0.96751	8.38093e-10	1.58775	3.47793e-24	2	2.2
CNA02170	-0.159787	0.398175	1.63985	3.96714e-29	-1.09657	3.92452e-14	1.20633	1.56609e-14	2	2.4
CNA02180	-0.0583998	0.745101	0.411619	0.00366523	0.205279	0.252053	0.243882	0.205606	None	None
CNA02210	0.379519	0.0149562	-0.231594	0.174614	0.4019	0.113537	0.438564	0.0818979	None	None
CNA02220	-0.877047	2.34915e-17	-2.2449	1.55979e-78	-0.352228	0.0174811	0.098406	0.605538	None	None
CNA02230	-0.358494	0.0212628	-0.761051	3.51616e-06	0.531033	0.00383316	0.628125	0.000758976	None	None
CNA02240	0.219799	0.471157	-0.6657	0.0169235	0.588489	0.0784729	0.428396	0.214439	None	None
CNA02250	0.366791	0.00527733	-0.0449344	0.783988	-0.61177	0.00543583	-2.80008	1.07973e-06	None	None
CNA02260	0.728352	7.65918e-09	-1.81026	8.2468e-35	-1.9128	8.50613e-10	-0.921948	0.0760939	None	None
CNA02270	-1.40805	6.45091e-55	-1.52562	1.36423e-33	0.701982	5.86079e-05	0.915842	6.69957e-08	None	None
CNA02290	-0.825072	6.38337e-19	-1.58604	2.83524e-43	-0.422615	0.0125401	-0.411718	0.0818917	None	None
CNA02300	-0.495398	0.00127354	0.94044	3.76344e-09	0.859374	1.50107e-07	2.41377	3.07463e-62	4	None
CNA02310	-0.112446	0.603652	0.514865	0.00260724	-0.525596	0.0276056	-0.668932	0.0202977	None	None
CNA02330	-0.155743	0.379395	-1.02222	3.30865e-09	0.503273	0.0682561	0.31531	0.327476	None	None
CNA02340	0.0790372	0.73323	-0.669861	0.00118904	0.0907378	0.781293	-1.04431	0.00179458	None	None
CNA02350	0.30194	0.0903926	1.80547	1.36527e-40	-0.507702	0.00108705	-1.72315	1.156e-17	2	2.3
CNA02360	-0.316627	0.0643857	0.281162	0.126478	-0.37595	0.127091	-0.158784	0.617607	None	None
CNA02370	-1.59398	2.08188e-25	3.78654	1.70429e-189	-0.778381	1.16875e-09	0.698583	5.23096e-06	2	2.4
CNA02380	0.0449997	0.875893	-0.182004	0.440024	-0.734991	0.0155019	-1.36748	0.00357953	None	None
CNA02390	-0.0323505	0.894888	-0.554571	0.0053948	0.0166096	0.958349	0.841902	0.000779898	None	None
CNA02400	0.25728	0.0333819	-0.0893174	0.5709	-3.19161	8.81942e-64	0.752068	0.0139252	None	None
CNA02410	0.0476953	0.875893	-0.51843	0.0348068	-0.343509	0.347504	-1.03474	0.0327195	None	None
CNA02420	0.0389822	0.850307	0.594791	5.89337e-05	1.91809	2.73393e-33	-0.768298	1.12932e-05	3	None
CNA02450	-0.537476	6.06434e-06	-1.14921	1.00011e-14	0.40429	0.0368863	1.35972	1.2295e-15	4	None
CNA02460	0.397751	0.00128515	0.450825	0.000498845	-0.589266	7.2324e-05	-0.0479334	0.833761	None	None
CNA02470	0.0493279	0.838147	0.0915622	0.654214	-0.352515	0.120289	-1.74012	2.72155e-08	None	None
CNA02490	0.0893476	0.590375	-1.05207	2.04977e-13	-0.174884	0.395516	1.22391	4.01162e-11	4	None
CNA02500	0.411567	0.0923791	-1.57393	1.40817e-09	-3.88228	3.57892e-08	-0.0380606	0.986354	None	None
CNA02510	-0.496547	0.00316495	2.0132	1.00204e-42	0.729736	5.58672e-05	-0.655851	0.00347782	2	2.3
CNA02520	0.527841	1.0585e-07	-0.70206	1.53556e-09	-3.0721	1.77694e-78	-0.690091	0.00641963	None	None
CNA02540	0.568887	1.05873e-06	-0.107746	0.464911	0.517617	0.000841699	0.129732	0.493562	None	None
CNA02550	-0.468659	1.57232e-05	-1.29445	1.95075e-19	0.311498	0.168463	0.307204	0.178462	None	None
CNA02560	0.162271	0.616299	0.546836	0.0155261	-0.840577	0.00369945	-0.711233	0.0911987	None	None
CNA02570	-1.11223	6.44598e-25	-1.59631	2.63913e-32	0.482347	0.0348016	0.524135	0.0212698	None	None
CNA02580	0.831975	7.42548e-09	2.59025	2.31405e-97	0.0420313	0.806264	-0.455786	0.00301461	2	2.3
CNA02590	0.404275	0.00038837	-1.222	5.16665e-24	-0.99966	3.11533e-09	0.85725	1.48305e-05	None	None
CNA02600	0.0939671	0.587814	-0.309602	0.0416873	-1.20567	2.29013e-10	-0.630475	0.0365219	None	None
CNA02610	0.184482	0.293111	0.427077	0.00508711	-0.209736	0.276074	-0.74493	0.000722664	None	None
CNA02630	0.804777	1.12487e-08	-0.317229	0.0391866	-0.0152886	0.948233	-0.399081	0.0694432	None	None
CNA02640	0.180544	0.41537	0.780158	5.33793e-06	-0.451146	0.0299284	-1.15987	1.94971e-05	None	None
CNA02650	-0.340252	0.02664	-0.0167071	0.933349	-1.51178	4.29583e-11	-0.934546	0.0187621	None	None
CNA02660	0.445169	3.58591e-06	-1.39723	2.02802e-34	-0.835948	1.85845e-08	0.406567	0.0247877	None	None
CNA02670	-0.359279	0.00349679	-1.15664	2.58145e-16	0.0843402	0.689188	-0.426341	0.0658882	None	None
CNA02680	-0.218492	0.186975	-0.00911605	0.961435	-0.0430938	0.859173	1.07179	3.87309e-08	4	None
CNA02690	0.558485	0.000117071	-0.261154	0.0792321	0.0831931	0.689188	-0.286938	0.197813	None	None
CNA02700	-0.247642	0.0210501	-1.75153	4.17056e-48	-0.491319	0.00388701	0.577193	0.00211637	None	None
CNA02710	0.416142	0.0580928	1.18005	5.96546e-12	-0.0305256	0.899114	-0.212453	0.413635	2	2.3
CNA02730	-0.0423012	0.830975	0.628833	1.04627e-05	1.19113	1.22106e-15	-0.021324	0.920265	3	None
CNA02740	-0.436635	0.000306205	-1.00904	2.87939e-11	0.412961	0.0370464	1.21637	2.77955e-12	4	None
CNA02750	0.528126	4.52516e-08	-1.25076	3.03904e-27	-0.552683	0.000304809	0.972132	1.66168e-09	None	None
CNA02760	0.0915524	0.655008	-0.606921	0.000140075	-0.0455024	0.864482	-0.567808	0.0328065	None	None
CNA02770	0.101714	0.786927	0.0659577	0.84032	-1.89846	1.49921e-05	-0.666552	0.464873	None	None
CNA02780	0.615449	3.08977e-06	0.372158	0.00796569	-1.26383	2.77285e-14	-1.29881	3.90427e-07	None	None
CNA02790	0.221439	0.423141	-0.5802	0.0257243	0.299811	0.39269	-0.783108	0.0396642	None	None
CNA02800	-0.643704	2.15086e-09	-1.44004	2.96983e-18	0.761371	0.0011743	1.0224	2.83299e-07	4	None
CNA02810	0.40487	0.000490982	-0.110482	0.431427	-1.48342	7.73512e-20	-0.725837	0.00329893	None	None
CNA02820	-0.320376	0.0126851	-0.419426	0.00309454	-0.78328	1.24703e-05	-0.405829	0.108124	None	None
CNA02830	0.201775	0.215441	1.32398	7.88476e-25	1.52744	6.60497e-29	0.467814	0.0027356	2	2.1
CNA02850	-0.434592	0.00205118	-0.160481	0.39869	-0.128441	0.616077	-1.57075	9.96769e-09	None	None
CNA02860	-0.382795	0.00803893	-0.438854	0.0146608	-1.51413	9.08255e-09	-1.58769	0.000659742	None	None
CNA02870	-0.0473705	0.867228	2.8318	3.72623e-88	2.47564	6.63906e-83	0.117897	0.490759	2	2.1
CNA02880	0.115074	0.652456	-0.0679005	0.784192	-0.805899	0.00747886	-0.631773	0.151366	None	None
CNA02890	-0.474103	2.67915e-06	-2.09086	2.04902e-58	0.728638	6.76011e-05	0.555097	0.00444304	None	None
CNA02900	0.210691	0.325608	0.878904	2.40153e-07	2.35295	8.76591e-68	2.01862	1.57688e-45	3	None
CNA02920	0.765276	4.07563e-06	2.10345	4.8211e-59	-0.492159	0.00111335	0.368404	0.0462669	2	2.4
CNA02930	-0.190077	0.319831	-0.514297	0.00749018	-0.380389	0.161455	-1.26813	0.000473734	None	None
CNA02940	-0.729151	6.57642e-09	1.10399	3.31557e-16	-2.06881	1.04692e-42	0.674042	0.00120138	2	2.4
CNA02960	0.238743	0.178753	0.618694	4.21392e-05	-0.457851	0.012118	-1.26164	1.35448e-07	None	None
CNA02980	0.692968	0.192693	3.82565	6.18445e-61	4.32208	3.32708e-153	1.54994	2.52095e-26	2	2.1
CNA02990	0.61819	0.0279993	1.96935	3.89172e-26	2.12642	1.41484e-34	0.0627856	0.781827	2	2.1
CNA03000	0.219053	0.140314	-0.838297	6.94874e-09	-2.47427	1.93724e-30	-1.08239	0.0123019	None	None
CNA03010	-0.413102	0.21849	0.261857	0.428869	1.11014	0.000475387	-0.519341	0.154097	3	None
CNA03020	-0.07201	0.758395	-0.00151186	0.994819	0.247749	0.334361	-0.0182318	0.954385	None	None
CNA03030	0.659925	1.49859e-09	-1.25534	3.08764e-17	0.0842772	0.718821	0.351272	0.0752994	None	None
CNA03040	-0.0192975	0.927165	-1.05469	4.11357e-12	-0.886958	1.49186e-06	-0.23652	0.380451	None	None
CNA03050	-0.524063	0.00344447	-0.246579	0.289925	-0.236722	0.457698	-0.743383	0.049774	None	None
CNA03060	0.0728565	0.8728	1.22801	1.50149e-05	0.0847393	0.817611	-0.476828	0.169548	2	2.3
CNA03070	-0.326489	0.0320331	0.594688	0.000108059	0.717141	1.34192e-05	0.241965	0.201289	None	None
CNA03090	-0.614157	1.03802e-08	-0.301822	0.0277386	1.27575	1.59816e-19	0.250951	0.127398	3	None
CNA03100	0.0785025	0.74599	0.227168	0.249139	0.812841	5.32288e-06	0.771028	2.09955e-05	None	None
CNA03110	-0.0716955	0.698591	-1.20676	8.18841e-14	-0.124295	0.655276	0.457157	0.0933604	None	None
CNA03120	0.17139	0.381758	-0.278386	0.129338	0.520588	0.0153765	-0.330992	0.206022	None	None
CNA03130	1.63736	5.74409e-30	0.194375	0.237019	0.133138	0.609871	0.500009	0.0241669	1	None
CNA03140	0.118027	0.541455	1.83675	4.97941e-45	-1.2293	6.4318e-16	-0.904689	1.9087e-05	2	2.4
CNA03150	0.253719	0.125175	-0.19859	0.257642	-0.602586	0.00443838	-0.904353	0.00330008	None	None
CNA03160	-1.03522	1.79674e-27	-1.95243	2.55681e-61	0.539735	0.00285487	0.932524	6.94638e-08	None	None
CNA03170	-0.145609	0.305679	0.657368	7.47712e-07	-1.30316	2.56516e-13	-0.719788	0.00153624	None	None
CNA03180	-0.458552	3.62307e-05	0.461619	0.000315598	-0.771895	8.62219e-07	1.54889	4.97386e-22	4	None
CNA03190	-0.0524054	0.728225	-1.02902	3.86559e-15	-0.361022	0.0461101	1.11875	1.60806e-10	4	None
CNA03200	-0.0733512	0.795002	-0.248871	0.259884	-0.188849	0.532431	-0.693115	0.0514252	None	None
CNA03210	-0.290605	0.0110509	-0.836552	2.08124e-10	-0.898237	2.0572e-07	-1.52575	1.12922e-09	None	None
CNA03220	0.301027	0.192912	-0.225566	0.331939	0.154984	0.612281	-1.67975	1.28191e-05	None	None
CNA03240	-0.20184	0.278823	0.0930936	0.606393	-0.755562	0.000389693	-0.73422	0.0122585	None	None
CNA03250	-0.126339	0.457455	-1.16598	9.70263e-13	-1.79145	2.84489e-11	-1.2689	0.0169951	None	None
CNA03280	-0.426325	0.00236416	-0.411783	0.0132864	-0.649795	0.00324213	-0.588528	0.0565828	None	None
CNA03290	0.273796	0.286103	2.36123	9.80841e-53	2.37777	9.36117e-74	1.05849	2.25336e-14	2	2.1
CNA03300	-0.888557	3.73307e-05	-1.95299	3.42661e-08	-3.21106	0.00137339	-1.03417	NA	None	None
CNA03310	-0.460674	0.000294179	-0.175958	0.250262	-0.082211	0.705835	0.515561	0.0134181	None	None
CNA03320	-0.507634	0.0388508	3.74995	9.07611e-138	-0.331661	0.033757	0.644495	0.000230911	2	2.4
CNA03330	-0.902237	1.6445e-21	-2.09607	2.06318e-76	-0.771554	1.2395e-08	-0.0631647	0.757329	None	None
CNA03340	-0.0631639	0.795002	-0.185228	0.36972	-0.781349	0.00252882	-1.01625	0.00655323	None	None
CNA03350	0.0618643	0.726138	-0.0626971	0.698058	0.786407	4.81626e-07	-0.0011043	0.996264	None	None
CNA03360	0.205234	0.23917	-0.397425	0.0190077	0.433775	0.0362877	0.260195	0.268986	None	None
CNA03370	-0.042123	0.93875	3.82547	4.63953e-87	-1.46421	3.04349e-14	-0.439493	0.155636	2	2.4
CNA03380	-0.0596552	0.763581	-0.0473843	0.786516	-0.460001	0.0170106	-0.549259	0.0321235	None	None
CNA03390	0.186646	0.35723	-0.374498	0.0509963	0.416173	0.0829269	1.14196	3.58781e-08	4	None
CNA03400	-0.309127	0.030024	0.345258	0.0243399	1.15816	1.79067e-13	1.10311	1.85445e-12	3	None
CNA03410	0.257724	0.114024	-0.795144	2.96592e-06	1.10398	9.62567e-09	-0.0840229	0.72578	3	None
CNA03420	0.372239	0.00186399	-0.628442	3.12106e-06	-0.37762	0.0300859	-0.409782	0.0503673	None	None
CNA03430	0.0374152	0.853423	0.0933672	0.584218	-0.149227	0.493962	0.774773	8.92531e-05	None	None
CNA03450	0.119061	0.552891	-0.212242	0.226567	-2.26575	1.46468e-20	-0.199646	0.704538	None	None
CNA03460	0.188395	0.357782	-0.793587	0.000131004	-0.927559	0.00279207	-0.485694	0.299696	None	None
CNA03470	-0.421605	0.0205295	0.0441464	0.843435	-0.0671622	0.808352	1.05423	1.90377e-06	4	None
CNA03480	0.15664	0.262596	-0.861265	9.4908e-11	0.722004	2.00241e-06	0.309425	0.0797478	None	None
CNA03490	-0.218637	0.127361	-0.330384	0.0304775	0.0721296	0.750692	0.387116	0.0714678	None	None
CNA03500	-0.0615488	0.652983	0.0185955	0.893365	0.206645	0.166993	0.499843	0.00126641	None	None
CNA03520	0.00394838	0.990282	0.182607	0.38504	-0.646466	0.00632795	-0.174277	0.632056	None	None
CNA03530	0.135301	0.278609	-0.488605	9.58266e-05	-0.247144	0.13737	-0.102559	0.636301	None	None
CNA03550	-0.0252194	0.917573	0.497282	0.00339421	0.776502	9.90277e-06	1.10941	4.8005e-11	4	None
CNA03560	0.260737	0.119098	0.00308083	0.986996	-0.69673	0.00025996	-0.629447	0.0306049	None	None
CNA03580	-0.473773	0.00107915	-1.02156	2.3174e-08	0.784289	0.000762671	1.52463	1.18405e-15	4	None
CNA03590	0.416076	0.0312252	0.102805	0.620371	-0.292967	0.224558	-0.782012	0.00900073	None	None
CNA03600	-0.0830089	0.581292	-0.983966	2.34338e-14	-2.06554	6.52467e-27	-0.533184	0.136993	None	None
CNA03690	NA	NA	NA	NA	NA	NA	NA	NA	None	None
CNA03700	-3.16571	NA	NA	NA	NA	NA	NA	NA	None	None
CNA03710	NA	NA	NA	NA	NA	NA	NA	NA	None	None
CNA03720	-0.0857545	0.594092	0.0470922	0.760419	0.131736	0.504628	0.317608	0.107015	None	None
CNA03730	0.161245	0.190597	-1.12194	1.38161e-19	-0.856851	3.2101e-07	0.0848807	0.739739	None	None
CNA03740	-0.963757	1.32377e-23	-1.89561	1.80284e-41	0.320547	0.22809	-0.153135	0.618371	None	None
CNA03750	-0.0437424	0.878842	0.915685	7.00644e-07	-0.229625	0.341034	-0.624508	0.0275409	None	None
CNA03760	-0.0310386	0.896273	0.577513	0.000798261	-0.612174	0.00322202	-0.334111	0.29518	None	None
CNA03770	-0.0116571	0.95867	0.448072	0.00380197	-0.533151	0.00376493	-0.0514591	0.847629	None	None
CNA03780	-0.23795	0.200321	-2.78886	3.60091e-25	2.30219	0.00360441	0.0619317	0.891913	3	None
CNA03790	0.62932	1.23189e-05	-0.286157	0.0730258	-0.573152	0.00455329	-0.930119	0.000324344	None	None
CNA03810	1.19895	6.36034e-34	-0.740357	7.16396e-10	1.28206	1.7212e-22	0.563753	0.000386	1	None
CNA03820	-1.19078	3.88383e-13	-0.186388	0.416336	1.01231	4.34971e-06	1.84612	6.93074e-24	3	None
CNA03830	0.0652374	0.762461	-0.427253	0.0177491	-0.846977	0.000534378	-0.67772	0.0670151	None	None
CNA03840	0.368736	0.00359935	0.0630795	0.680795	-0.258882	0.131628	1.72221	2.18632e-28	4	None
CNA03850	0.0658316	0.858831	4.4665	4.61142e-222	-1.17868	1.39473e-15	0.599445	0.000894445	2	2.4
CNA03860	0.207103	0.279769	0.667799	2.53171e-05	0.0147216	0.953058	0.268577	0.246741	None	None
CNA03870	0.0452969	0.907288	1.91302	1.34697e-21	-0.022221	0.932508	-1.93138	6.97605e-11	2	2.3
CNA03880	0.111765	0.471076	-0.22106	0.152644	1.01403	2.80315e-10	-0.408956	0.018688	3	None
CNA03890	0.0523501	0.796496	-0.424702	0.0104163	-0.244035	0.292445	-1.58706	3.09146e-08	None	None
CNA03900	-0.243794	0.0329122	0.259202	0.0321651	0.0637252	0.709312	0.664798	6.48142e-06	None	None
CNA03910	-0.59074	3.28012e-05	1.27819	6.73892e-19	-1.87134	7.07607e-29	0.576763	0.0162045	2	2.4
CNA03930	0.35186	0.163929	2.28468	9.0885e-49	-0.00647841	0.974692	-0.012895	0.956928	2	2.3
CNA03940	-0.116693	0.63799	0.8659	7.83538e-07	-1.07888	3.82293e-07	-0.591673	0.0664295	None	None
CNA03950	-0.0767216	0.748195	-0.481144	0.0123136	-2.2383	1.73303e-13	-1.83138	0.0105258	None	None
CNA03960	0.558031	1.31745e-05	1.17682	3.03088e-19	-3.23916	4.30143e-76	-0.408417	0.20341	2	2.4
CNA03970	0.13296	0.531213	-0.153837	0.407657	0.849789	1.96581e-06	0.831349	1.523e-06	None	None
CNA03990	2.48755	1.65502e-87	-1.02234	4.01332e-14	-1.48712	1.44167e-13	-0.294541	0.410998	1	None
CNA04000	-0.0923059	0.498232	-0.348756	0.00622312	-0.639104	3.48659e-05	0.164538	0.402491	None	None
CNA04010	-0.263259	0.087674	-0.841605	2.54465e-06	0.0421281	0.89837	-0.340753	0.293704	None	None
CNA04020	-0.12483	0.769528	-1.71527	6.59569e-06	1.19348	7.81856e-09	0.383966	0.0566928	3	None
CNA04030	0.0519203	0.81555	-0.865883	2.779e-06	-1.57099	3.02168e-08	-0.817812	0.116507	None	None
CNA04040	0.220444	0.268118	0.252333	0.161651	-0.385202	0.0722766	-1.04343	0.000174053	None	None
CNA04050	-0.967744	1.68402e-22	-1.58894	4.80608e-42	-0.257396	0.0900404	0.0786072	0.675587	None	None
CNA04060	-0.3738	0.000131662	-2.67436	1.43808e-120	0.497543	0.0494425	0.750818	0.00140392	None	None
CNA04080	-0.326526	0.0657052	-0.307219	0.124727	-0.703996	0.00612875	-1.53648	0.000165353	None	None
CNA04090	0.259479	0.153589	0.0908459	0.636271	-2.47035	1.00248e-24	-1.01293	0.0571782	None	None
CNA04100	0.175404	0.312883	-0.769809	3.34536e-06	0.985911	2.7117e-07	0.471076	0.0179927	None	None
CNA04110	-0.110383	0.547653	0.284996	0.120598	-0.685356	0.00201969	0.434856	0.0628331	None	None
CNA04120	-0.0249967	0.898023	0.17652	0.257214	-0.380296	0.0332419	0.113583	0.643298	None	None
CNA04130	0.0307681	0.904487	0.534087	0.00506187	-0.838937	0.000304809	0.590314	0.0328864	None	None
CNA04140	-0.746298	7.86741e-07	-2.13308	0.000315347	1.40571	0.0934593	-0.134346	0.883923	None	None
CNA04150	0.25391	0.100773	0.406288	0.00535546	1.69228	5.32349e-34	1.53428	1.68844e-27	3	None
CNA04160	-0.0923451	0.726431	2.38152	5.51505e-58	-1.08742	1.22358e-11	-2.497	2.51745e-18	2	2.3
CNA04170	-0.516984	0.00032351	-1.24466	4.10875e-12	1.0091	3.80998e-06	-1.22647	2.5312e-06	3	None
CNA04180	-0.235677	0.432647	-0.00686371	0.98228	0.452288	0.148074	0.104736	0.786126	None	None
CNA04190	0.0887923	0.584699	0.254339	0.0747758	-0.783015	2.15059e-06	-0.87255	5.74673e-05	None	None
CNA04200	0.043462	0.873577	0.310216	0.12475	-0.554358	0.0218101	-0.546813	0.120067	None	None
CNA04210	-0.0823815	0.698854	-0.201524	0.295555	-0.261812	0.286655	-1.15528	0.00013121	None	None
CNA04220	-0.193428	0.250504	-0.536756	0.000954971	-0.0984009	0.692404	-1.01652	0.000250334	None	None
CNA04230	0.190475	0.357634	-0.203578	0.306895	0.69129	0.00113073	-0.904544	0.00022844	None	None
CNA04240	-1.12933	4.44264e-31	-1.75856	1.5613e-27	0.890808	0.0650611	0.797009	0.000150206	None	None
CNA04250	0.507667	0.000786578	3.57653	5.76195e-173	0.0880581	0.631748	-0.715821	5.65942e-05	2	2.3
CNA04260	-0.00243513	0.995864	1.26094	2.9175e-08	-1.6017	3.01764e-07	-0.552244	0.302825	2	2.4
CNA04270	-0.334092	0.00480067	0.280907	0.0339019	-0.121996	0.50061	0.886786	4.39397e-08	None	None
CNA04280	-0.312748	0.00243136	-1.50675	2.27707e-36	-0.228778	0.210206	0.851895	5.66845e-07	None	None
CNA04290	0.588336	3.94152e-09	-1.05733	3.30584e-20	-0.597078	0.000151363	-0.851741	1.5647e-05	None	None
CNA04300	-0.0699707	0.71552	-0.791817	3.16355e-06	1.54586	1.95308e-11	0.828999	0.000256598	3	None
CNA04320	-1.03592	2.78381e-28	-1.17259	4.73968e-21	-0.876965	6.94818e-08	0.288839	0.1729	None	None
CNA04330	-0.0285721	0.962414	6.82494	0	-1.14299	7.13542e-19	-0.427828	0.012452	2	2.4
CNA04340	0.0883073	0.865579	-0.793058	0.000257895	2.81919	6.53971e-61	0.561405	0.000427204	3	None
CNA04350	0.18121	0.276009	-0.461664	0.00434419	1.58185	1.4098e-15	-0.0202424	0.942807	3	None
CNA04360	0.90712	1.41788e-21	1.18071	1.97676e-26	0.615976	6.31012e-06	0.133852	0.407365	2	2.3
CNA04370	0.365604	6.96791e-05	-0.794157	8.55045e-14	2.17638	8.30803e-74	2.05556	1.04133e-41	3	None
CNA04380	-0.211218	0.178739	-0.749629	1.24483e-05	-0.547797	0.0192013	-0.379043	0.185751	None	None
CNA04390	-0.0749208	0.780492	-0.499463	0.018833	0.868156	0.000223561	1.66888	2.09607e-18	4	None
CNA04400	-0.587996	0.0228987	0.500336	0.0419495	0.17608	0.577072	1.44841	1.17335e-09	4	None
CNA04410	0.460699	1.17306e-05	-0.8546	2.96688e-12	0.0255605	0.896828	-1.80836	7.22437e-21	None	None
CNA04420	-0.569127	3.33343e-08	-0.734295	4.04318e-09	-0.884341	1.33895e-08	-0.390286	0.0981705	None	None
CNA04430	-0.251327	0.0301763	-0.517926	2.39506e-05	-0.460601	0.00342269	-0.297161	0.12347	None	None
CNA04460	1.41088	0.000306983	2.83717	7.99603e-45	2.52783	9.64164e-67	0.0714095	0.733845	1	None
CNA04470	0.384661	0.0559077	-0.603331	0.0016222	0.132619	0.635599	-1.38825	1.42663e-05	None	None
CNA04480	0.259886	0.212403	0.734491	7.58694e-06	-0.0137859	0.953058	-1.44535	2.27004e-09	None	None
CNA04490	0.311407	0.019682	-0.272008	0.0693943	0.229133	0.23443	-0.662657	0.00091538	None	None
CNA04500	-0.0560542	0.775301	-0.145334	0.439812	0.930799	1.70724e-06	0.616471	0.000963431	None	None
CNA04510	0.0901619	0.921105	-0.875813	1.14344e-05	0.379459	0.0422911	-0.0985969	0.679491	None	None
CNA04520	-0.319588	0.0463804	-0.702054	9.40023e-05	0.0766075	0.79143	0.427633	0.105564	None	None
CNA04540	0.00302372	0.991741	-0.764835	9.42679e-05	-1.19926	4.00046e-05	-1.18044	0.0185094	None	None
CNA04550	0.389921	0.00593292	-1.59187	1.82376e-22	0.0586823	0.846078	0.839456	0.000544829	None	None
CNA04560	-0.640586	0.0404406	0.772766	0.013338	1.51561	7.25377e-09	-0.641648	0.0183193	3	None
CNA04570	1.49155	2.54677e-34	-0.242654	0.104897	-1.32561	3.59855e-15	0.879767	3.81868e-06	1	None
CNA04590	0.543865	0.000152544	0.0639412	0.70445	-0.688874	0.000195528	0.0329246	0.910336	None	None
CNA04600	-1.2907	2.32254e-23	-1.14839	0.0164197	1.38878	0.0104196	0.950701	1.90872e-06	None	None
CNA04610	0.189998	0.124841	-1.76685	1.77612e-59	-0.644495	0.000260668	-1.24629	2.07866e-07	None	None
CNA04620	0.104766	0.725376	1.29569	5.77365e-12	1.91913	4.6335e-36	0.108178	0.569191	2	2.1
CNA04630	-0.0278918	0.989287	1.87123	0.0299989	0	0.00397145	-1.90319	0.00666095	None	None
CNA04640	0.208159	0.0927751	-1.0353	2.27857e-16	0.0465747	0.824917	0.787102	5.07515e-05	None	None
CNA04650	0.458667	2.4492e-07	-0.601424	3.35075e-08	-0.553214	3.04394e-05	0.398134	0.0110622	None	None
CNA04660	-0.0396535	0.873244	3.20072	4.64958e-142	-1.46219	1.50045e-24	0.220735	0.268906	2	2.4
CNA04670	-0.204761	0.577806	2.74277	4.21183e-47	2.9986	2.26596e-110	-0.305805	0.0504591	2	2.1
CNA04690	0.913495	8.05581e-05	1.14221	4.76758e-09	1.24871	4.19398e-12	1.11115	3.44585e-10	2	2.2
CNA04700	-1.62377	8.65049e-40	2.5555	3.94237e-86	-0.634814	8.64863e-07	0.301379	0.0519419	2	2.4
CNA04710	-0.15283	0.375285	-0.0342804	0.848467	0.743344	5.32288e-06	2.57424	4.80902e-58	4	None
CNA04720	-0.155178	0.449441	1.47717	6.62932e-23	-0.18585	0.340245	0.881787	4.15533e-07	2	2.4
CNA04730	0.116061	0.614419	0.141005	0.511857	0.160166	0.537806	0.608615	0.00297658	None	None
CNA04740	0.471532	0.109098	1.90386	2.85524e-23	0.462491	0.0131306	-0.28114	0.236928	2	2.3
CNA04750	0.192107	0.312701	-0.4851	0.00884885	-0.158214	0.577896	-0.913786	0.00318505	None	None
CNA04760	0.668618	0.000125238	2.49917	3.52611e-75	1.94554	1.27429e-51	-0.281744	0.080609	2	2.1
CNA04770	0.0169059	0.934485	0.963088	1.13486e-11	-0.725028	9.21978e-06	0.829286	1.32295e-06	None	None
CNA04780	-0.908332	1.55459e-12	2.40118	3.14514e-66	-3.00376	6.5579e-58	1.81956	3.10201e-16	2	2.4
CNA04790	-2.66088	0.123903	-2.50329	0.571007	NA	NA	NA	NA	None	None
CNA04800	-0.364484	0.470701	1.88918	1.52593e-09	1.24932	8.77633e-07	0.680056	0.00651173	2	2.2
CNA04810	-0.216103	0.623033	0.545092	0.120004	1.97823	1.60865e-14	0.790773	0.000307462	3	None
CNA04830	0.215879	0.090977	0.049786	0.73313	0.328487	0.0324123	0.836642	2.81019e-06	None	None
CNA04840	-0.131532	0.763007	-0.243198	0.511857	-1.21468	0.016695	-1.15706	0.227357	None	None
CNA04860	-0.197968	0.194734	1.25754	2.96796e-22	0.961499	1.12328e-12	0.916568	4.90821e-09	2	2.2
CNA04870	0.221668	0.161268	-0.618806	0.0001208	0.113375	0.64921	0.1199	0.675995	None	None
CNA04890	-0.0189313	0.945953	0.82821	1.86923e-06	-0.457096	0.0412111	-1.27375	1.08651e-05	None	None
CNA04900	0.212988	0.223686	0.523693	0.00050102	0.700409	5.25377e-05	0.164386	0.430992	None	None
CNA04910	0.0429554	0.851473	0.544107	0.000689613	-0.413202	0.0477512	0.362295	0.136032	None	None
CNA04920	-0.524351	6.43554e-08	-1.58017	1.24839e-38	-0.708095	2.57065e-05	0.12493	0.585203	None	None
CNA04930	-0.362263	0.0205295	-1.44949	1.48733e-14	-0.434699	0.196625	-1.89762	8.08442e-05	None	None
CNA04940	-0.778438	2.59939e-10	-1.50445	7.79696e-20	0.488854	0.0422781	-0.592902	0.0314861	None	None
CNA04950	-0.517419	2.92691e-06	-1.76599	6.68969e-20	1.41029	0.00909264	0.352743	0.181701	3	None
CNA04960	-0.0744003	0.739227	-0.42404	0.0186906	-0.272291	0.252417	0.121048	0.68933	None	None
CNA04970	-0.981994	0.0173538	-1.67592	0.0214641	4.1397	4.46427e-16	-0.116207	0.771564	3	None
CNA04980	-0.28527	0.215516	0.117826	0.635647	-0.393344	0.184211	0.572332	0.0585273	None	None
CNA04990	0.588032	2.97161e-07	-0.127445	0.384779	-0.457932	0.00563222	-0.449552	0.0191024	None	None
CNA05000	0.93053	4.01926e-11	-1.62102	1.10413e-22	-0.540537	0.0325909	0.0354163	0.927239	None	None
CNA05020	0.29806	0.00237724	-1.29082	1.45622e-31	-0.157572	0.317039	0.362049	0.0245088	None	None
CNA05030	0.210606	0.311897	0.956399	3.07711e-09	1.15623	2.48342e-13	1.09188	1.01603e-10	3	None
CNA05040	0.425124	0.2926	4.31808	2.11579e-135	3.57778	2.23801e-169	1.61868	2.88571e-32	2	2.1
CNA05050	-0.239621	0.128229	-0.302337	0.0693888	0.0120883	0.961898	0.237071	0.343262	None	None
CNA05070	-0.4421	0.000271745	1.24243	9.25849e-24	-1.37976	2.131e-23	0.350205	0.0607999	2	2.4
CNA05080	0.395194	0.395888	-0.00179639	0.996967	0.124018	0.806264	-0.627556	0.294527	None	None
CNA05090	-0.0614477	0.694978	-0.785445	3.08214e-09	-0.171633	0.375354	0.0411988	0.869413	None	None
CNA05100	-0.0060734	0.980086	0.452465	0.00347691	-0.0533693	0.806453	0.552404	0.00655287	None	None
CNA05110	-0.211254	0.0968751	0.118977	0.421494	0.222774	0.19981	0.560256	0.0011079	None	None
CNA05120	0.291417	0.145241	0.825438	1.28553e-06	0.000419073	0.998626	-0.934573	5.99733e-05	None	None
CNA05130	-0.0136078	0.942519	3.03871	2.09325e-109	0.740775	2.3159e-06	0.668489	1.38704e-06	2	2.3
CNA05140	-0.104519	0.453903	-0.302435	0.0191062	-0.215118	0.290329	0.360273	0.0804924	None	None
CNA05150	-0.165044	0.190415	-0.886619	1.39552e-11	0.292506	0.0973348	-0.10815	0.605026	None	None
CNA05160	-0.100526	0.573262	-2.40847	6.22204e-90	-0.820846	1.03445e-06	0.606366	0.00224956	None	None
CNA05170	-0.330556	0.017417	-1.08619	1.88907e-11	0.0508626	0.847626	0.580733	0.0155956	None	None
CNA05180	-0.170826	0.723137	-1.34927	6.79958e-14	-0.689785	0.000331618	-0.381644	0.152816	None	None
CNA05200	-0.80324	1.51354e-09	1.7725	3.25246e-37	-2.31406	8.13238e-07	2.38571	0.000375919	2	2.4
CNA05210	-0.238699	0.192587	-1.38533	2.81543e-15	0.273427	0.26788	0.24399	0.341045	None	None
CNA05220	-0.0963676	0.679479	-0.438109	0.0262729	-0.653363	0.0127256	-0.190427	0.621911	None	None
CNA05240	0.330387	0.34882	0.183546	0.5786	-1.72806	5.48293e-05	-1.40759	0.107015	None	None
CNA05250	0.213947	0.528914	1.98782	1.74482e-25	-0.205011	0.351755	-0.566109	0.0270849	2	2.3
CNA05260	0.18795	0.538608	0.195352	0.45052	-0.92697	0.00564827	-0.204775	0.698784	None	None
CNA05270	-0.950167	1.01992e-09	1.6875	5.30753e-26	-0.980288	5.42089e-10	1.28436	9.00188e-14	2	2.4
CNA05280	0.58702	0.181468	2.46002	9.41745e-26	0.412968	0.0670568	1.24512	2.84535e-10	2	2.2
CNA05290	0.159377	0.317582	-0.201926	0.199628	-0.0635611	0.774328	-0.682154	0.00232175	None	None
CNA05300	0.441263	0.00525153	2.84052	1.10736e-122	-0.413964	0.00314002	-0.564851	0.000479467	2	2.3
CNA05310	0.258058	0.109771	2.22641	8.02401e-66	0.0460441	0.792121	-1.06942	2.04049e-11	2	2.3
CNA05320	0.248116	0.281254	0.628478	0.00073485	-0.486876	0.0308241	-0.428555	0.154037	None	None
CNA05330	-0.0436443	0.792847	-0.0319519	0.830603	0.0518502	0.78381	0.906368	6.12027e-09	None	None
CNA05340	-0.112512	0.84355	1.00488	0.00530407	1.10467	0.00100177	-0.191182	0.634424	2	2.1
CNA05360	0.569647	0.000283605	0.964336	2.12326e-12	2.23929	2.44717e-55	-0.762299	8.15864e-06	3	None
CNA05370	0.25147	0.0951849	-0.113049	0.497415	0.844722	2.33492e-07	0.727716	1.83891e-05	None	None
CNA05380	0.467844	0.00864034	-0.416996	0.0281475	0.31522	0.188107	0.453266	0.0609174	None	None
CNA05390	0.179244	0.157727	-0.23776	0.0653371	-0.912527	3.17515e-09	0.779597	9.63407e-05	None	None
CNA05400	-0.107032	0.511379	-0.541785	0.000170436	0.256133	0.185043	0.875454	1.94156e-06	None	None
CNA05410	-0.00272764	0.991226	0.577873	3.9204e-05	0.0862056	0.644044	1.32094	7.04769e-18	4	None
CNA05420	0.449448	0.000421703	-0.701518	4.27868e-07	-0.26804	0.137826	0.645214	8.39706e-05	None	None
CNA05430	-0.113342	0.483345	-0.351878	0.0186634	0.0363898	0.877418	-0.672311	0.0032512	None	None
CNA05440	-0.0337519	0.852231	-0.834999	2.49348e-08	-0.784568	0.00022777	-0.726999	0.0138962	None	None
CNA05460	-0.20775	0.280251	0.0979464	0.630231	0.816947	1.56285e-05	0.588744	0.00236615	None	None
CNA05470	0.37705	0.000210365	-1.12104	5.67875e-24	-0.585241	3.88637e-05	0.732998	3.72941e-06	None	None
CNA05480	0.404965	0.0330437	1.09615	1.64844e-09	1.67333	5.67376e-21	0.183513	0.311787	2	2.1
CNA05490	-0.42356	0.000460716	-0.54435	0.000595304	0.00449849	0.985121	-1.02708	9.2222e-06	None	None
CNA05500	-0.3526	0.0068837	-0.867107	8.33682e-09	0.058971	0.810309	1.52568	4.12908e-17	4	None
CNA05510	1.13678	9.96013e-33	-0.707466	5.6437e-10	-0.780593	5.29584e-08	1.23495	1.94166e-15	1	None
CNA05540	NA	NA	NA	NA	NA	NA	NA	NA	None	None
CNA05560	-0.136075	0.552891	0.837039	1.09797e-06	-0.647594	0.000515618	-0.521456	0.0227541	None	None
CNA05570	-0.184728	0.250308	0.0700743	0.683311	0.855996	7.17112e-08	0.357482	0.0434747	None	None
CNA05580	-0.181621	0.127343	-1.67081	2.92259e-35	-0.970708	1.51154e-06	0.285739	0.353803	None	None
CNA05590	0.195676	0.165487	0.208401	0.134088	-0.319917	0.0599137	0.00054935	0.998148	None	None
CNA05610	-0.0833398	0.699576	-0.911262	2.85391e-07	0.942953	1.20922e-05	-0.86084	0.000524016	None	None
CNA05620	-0.261926	0.20318	-0.318213	0.185093	0.898057	0.000275891	0.767181	0.000541403	None	None
CNA05630	-0.243442	0.0526988	-1.17918	3.5132e-18	0.199421	0.318757	-0.675382	0.00808237	None	None
CNA05650	1.21796	7.69238e-36	0.966822	8.32696e-20	0.0225381	0.888612	0.0379166	0.839733	1	None
CNA05660	0.298684	0.0388035	-0.0549647	0.739833	0.0129589	0.953313	-0.478969	0.0229573	None	None
CNA05670	0.15232	0.257847	-0.711008	2.97827e-08	0.452185	0.00359294	0.135836	0.495492	None	None
CNA05680	0.45163	2.16582e-05	0.269591	0.0252804	0.165317	0.275697	-0.422333	0.0160501	None	None
CNA05690	-0.889835	5.62384e-08	-2.20216	1.09325e-19	1.9622	3.91905e-08	-0.230564	0.560029	3	None
CNA05700	1.08322	8.5424e-05	1.09873	2.87301e-07	-0.338647	0.198333	-0.931872	0.00520294	1	None
CNA05710	0.589677	0.0813165	3.16313	4.07248e-73	-0.232353	0.205018	-1.50889	7.98954e-12	2	2.3
CNA05720	0.933355	0.572182	7.35293	2.35251e-16	0.358783	0.0277711	-0.772443	5.24486e-05	2	2.3
CNA05730	-0.71494	3.49972e-08	-0.445875	0.00715736	-0.16662	0.487382	-0.714931	0.0113526	None	None
CNA05740	0.661176	8.88689e-05	-0.632546	0.000704691	-0.388189	0.140241	-1.30817	0.00022868	None	None
CNA05750	-1.15025	1.19579e-10	-0.0254622	0.928564	0.766246	0.00411828	0.0284763	0.935008	None	None
CNA05760	0.228414	0.0709462	-0.282012	0.0343307	-0.263369	0.130137	-0.000717654	0.997618	None	None
CNA05790	0.740376	0.000293879	3.16215	3.47816e-120	-0.104361	0.54302	0.0147926	0.94354	2	2.3
CNA05800	-1.22233	5.61932e-36	2.14492	3.77671e-82	-0.436059	0.00122894	-0.487227	0.00268616	2	2.4
CNA05810	-1.35444	1.73899e-11	5.46755	0	-1.38058	5.39596e-23	0.452796	0.00630889	2	2.4
CNA05820	-0.213577	0.181823	0.183254	0.266441	-0.0118623	0.96025	-0.833549	0.00045618	None	None
CNA05830	0.100036	0.468258	-0.979948	4.78737e-15	-1.21437	1.13225e-13	-0.632093	0.0078969	None	None
CNA05840	0.423252	0.0176167	4.30621	1.42963e-223	0.803027	3.02678e-08	0.506213	0.00277989	2	2.3
CNA05850	-0.337318	0.0010159	-1.24355	2.01885e-25	-0.374385	0.0273127	1.13705	2.60877e-12	4	None
CNA05860	-0.221983	0.0947652	-1.12035	1.59583e-13	0.542035	0.0299076	0.446785	0.0720477	None	None
CNA05870	0.297041	0.0741216	-0.140367	0.436956	-0.0462728	0.880784	0.410032	0.156521	None	None
CNA05880	-1.04649	7.60619e-19	-0.619782	8.91577e-05	1.48039	7.14426e-17	1.45367	1.49039e-17	3	None
CNA05890	-0.132054	0.471483	-0.0629386	0.734364	-0.351123	0.096548	-0.942839	0.000263145	None	None
CNA05900	-0.350838	0.0190023	-0.715645	5.68378e-05	0.523188	0.0433069	-0.315177	0.261266	None	None
CNA05910	-0.726629	3.99687e-09	-2.43659	6.41252e-48	-0.0758872	0.81991	-0.105349	0.791428	None	None
CNA05920	-0.115869	0.438102	-0.571203	1.94098e-05	-0.414369	0.0202209	-0.32987	0.13203	None	None
CNA05930	0.00033813	0.998436	-0.248476	0.0685205	-0.190776	0.324591	0.283495	0.163911	None	None
CNA05940	-0.311382	0.0230418	0.190465	0.21939	0.557579	0.00060543	2.04317	3.06308e-43	4	None
CNA05950	-1.03367	2.4415e-14	-1.16233	4.43881e-09	0.620427	0.0152428	-1.14675	0.000175934	None	None
CNA05960	-0.00898452	0.973437	-0.558104	0.00636456	1.18605	5.56434e-09	1.91717	1.18436e-31	3	None
CNA05970	-0.0022868	0.995864	-0.526415	0.0787113	0.292916	0.461046	0.607634	0.0921492	None	None
CNA05990	-0.100576	0.622511	-0.812539	2.78952e-06	-0.103779	0.723071	-0.815536	0.00960713	None	None
CNA06000	-0.595638	1.01298e-10	-1.8322	1.82264e-50	0.637245	0.000262046	1.88287	9.80201e-33	4	None
CNA06010	0.207564	0.26661	-0.779224	1.75785e-05	0.0906439	0.772029	-0.4534	0.153182	None	None
CNA06020	-0.565889	1.74711e-08	-1.9227	6.88227e-48	-0.887627	1.82591e-05	-0.773825	0.01043	None	None
CNA06030	0.314004	0.0485079	0.71269	1.0638e-07	-0.819	2.88827e-07	-1.8013	1.30027e-14	None	None
CNA06040	0.101067	0.601291	-0.664501	1.78765e-05	-0.188702	0.407039	-1.22689	4.54514e-06	None	None
CNA06050	-0.00199798	0.992957	0.801215	3.37976e-09	1.28509	2.83569e-20	0.717884	1.92857e-06	3	None
CNA06060	0.776407	4.31656e-13	-0.577586	1.79842e-06	1.06751	5.25116e-13	0.215048	0.249486	3	None
CNA06070	-0.209952	0.609898	-0.220186	0.571964	0.132488	0.801103	-0.0275952	0.962799	None	None
CNA06080	1.76859	2.07148e-19	0.158953	0.419105	-0.555582	0.0145806	-0.585256	0.0611639	1	None
CNA06090	0.016388	0.936903	0.547401	9.41318e-05	0.539179	0.000555738	0.026904	0.901182	None	None
CNA06110	-0.136279	0.268817	0.376325	0.00123643	1.16925	1.13713e-18	1.18588	3.95215e-16	3	None
CNA06120	0.620928	1.81477e-10	-0.960493	1.91733e-16	-0.940177	5.61624e-10	-1.21266	2.09502e-09	None	None
CNA06130	0.353528	0.0166597	-1.24699	6.49538e-15	0.0746197	0.834856	-0.483918	0.189797	None	None
CNA06140	-0.127765	0.394938	-0.14053	0.348332	-0.0941763	0.634128	0.418565	0.0267869	None	None
CNA06150	-0.0348917	0.834836	0.118377	0.435613	0.738455	2.84283e-06	-0.755353	8.67284e-06	None	None
CNA06160	-0.029841	0.888922	-0.612988	0.000728787	-0.413775	0.106125	-0.699511	0.0257453	None	None
CNA06170	0.616735	0.152925	4.83363	1.40829e-170	0.0900627	0.611908	1.54286	2.40107e-24	2	2.4
CNA06180	-0.155839	0.433672	0.767379	1.46434e-06	2.16701	1.31418e-46	0.663715	1.32555e-05	3	None
CNA06190	2.31191	6.20996e-29	0.273461	0.166656	-1.45698	3.53479e-09	0.35176	0.367367	1	None
CNA06200	-0.86466	2.24068e-15	-2.94515	1.28357e-113	-0.263056	0.111511	0.481848	0.00290531	None	None
CNA06210	-0.0870686	0.56067	-0.56239	2.64358e-05	-0.385614	0.0332145	-0.219447	0.319969	None	None
CNA06220	0.219603	0.257634	2.55289	1.51236e-83	-0.940962	1.19305e-10	0.558104	0.00131971	2	2.4
CNA06230	0.836782	9.4121e-09	-0.930162	3.11661e-06	0.813008	0.00676651	0.117599	0.718057	None	None
CNA06240	0.0807863	0.716262	0.509443	0.00202532	-0.196977	0.353626	0.00906047	0.974007	None	None
CNA06260	-0.098635	0.519973	0.484122	0.000141788	0.27512	0.0734636	-0.950528	1.88646e-08	None	None
CNA06270	0.394976	0.00267934	-0.0651338	0.697883	0.0917259	0.648345	0.731825	8.52464e-05	None	None
CNA06280	0.14528	0.602219	1.11234	9.17362e-09	2.60658	8.61042e-62	0.289358	0.0848639	2	2.1
CNA06290	-0.774274	1.91675e-14	-1.42876	2.72105e-28	-0.387813	0.0311358	0.135636	0.562074	None	None
CNA06300	0.248286	0.126875	0.361109	0.0312875	0.292425	0.138749	0.697879	5.40907e-05	None	None
CNA06310	-0.657504	5.57336e-06	3.13819	4.22828e-130	-1.91408	1.72108e-47	-0.76949	3.95469e-05	2	2.4
CNA06320	0.127426	0.433672	0.430102	0.00201059	-0.205015	0.239324	0.435605	0.0161203	None	None
CNA06330	0.136938	0.594924	1.75298	6.27147e-27	-2.95244	1.45584e-42	-0.251968	0.603423	2	2.4
CNA06340	-1.75381	1.40804e-07	-0.924238	0.131009	3.58225	9.41066e-20	0.71243	0.0139252	3	None
CNA06350	-0.95093	1.08258e-22	-3.34006	9.48252e-149	-0.63336	0.000131057	0.428533	0.0121152	None	None
CNA06360	-0.942609	5.38909e-23	-2.5692	3.8371e-109	-0.173184	0.300289	0.560456	0.000405359	None	None
CNA06370	0.208002	0.389972	0.112916	0.66063	-0.27959	0.362475	-0.366005	0.26032	None	None
CNA06380	-0.0255897	0.948508	0.27709	0.340468	0.612317	0.0350314	-0.67114	0.0663467	None	None
CNA06390	-0.170287	0.430711	0.663895	0.000192371	-0.696158	0.00126123	-0.708112	0.0162393	None	None
CNA06400	-0.13175	0.507882	-0.256145	0.167506	-1.12415	4.53443e-06	-0.382108	0.337262	None	None
CNA06410	0.811969	7.21291e-13	-0.581522	8.85281e-06	0.685756	1.40822e-05	0.245925	0.203678	None	None
CNA06420	-0.581363	0.00215604	0.301367	0.153055	1.18391	7.86763e-10	1.88275	2.62447e-30	3	None
CNA06430	-0.512171	3.5446e-06	-0.521129	0.000195164	-0.0887995	0.670973	0.561836	0.00322608	None	None
CNA06440	-0.120416	0.453121	0.0318331	0.850008	0.905514	5.61717e-09	0.739269	4.03805e-06	None	None
CNA06450	-0.00366813	0.989478	-0.524145	0.00349745	-0.312463	0.190636	-1.03963	0.000665459	None	None
CNA06460	0.213512	0.0889787	1.86659	4.08478e-64	2.65061	2.61233e-112	0.825612	3.34221e-07	2	2.1
CNA06470	-0.623839	1.99328e-06	-0.871124	6.72491e-08	0.113447	0.692138	0.195434	0.509632	None	None
CNA06480	0.480118	0.017815	-0.604377	0.00319083	-1.3321	1.24306e-05	-0.0381605	0.947537	None	None
CNA06490	-0.299491	0.0281267	-0.627858	1.46144e-05	0.537561	0.00218121	-0.843867	2.60579e-05	None	None
CNA06500	-0.860298	8.05794e-22	-2.65096	2.61971e-120	-0.683591	1.33768e-06	0.449431	0.00447184	None	None
CNA06510	0.104731	0.527036	-0.846725	1.36262e-08	-0.105516	0.655557	1.234	1.24229e-10	4	None
CNA06520	0.245777	0.187658	0.754585	1.32283e-07	0.695717	9.77946e-07	-0.0599795	0.753858	None	None
CNA06530	-0.204021	0.188079	-0.279436	0.0853376	-0.84243	3.62365e-05	-0.578626	0.0522003	None	None
CNA06540	0.325714	0.0694704	0.35051	0.0745037	0.143406	0.571681	0.406763	0.0495492	None	None
CNA06550	0.278612	0.0916134	-1.1723	2.81477e-11	-1.71358	1.71605e-08	-2.98059	0.000138082	None	None
CNA06560	0.419151	0.000356715	0.481695	0.000152537	-0.933904	1.42831e-11	0.957709	9.71816e-10	None	None
CNA06570	0.758364	0.00832407	7.3143	0	-0.495247	7.48304e-05	-0.715339	2.91836e-06	2	2.3
CNA06580	-0.252329	0.0922852	-1.34619	1.73939e-15	-2.82023	1.4461e-17	-1.05498	0.210874	None	None
CNA06590	-0.0161016	0.931752	-1.11903	3.20318e-14	-1.38531	7.31089e-10	-1.09991	0.00460965	None	None
CNA06610	0.163502	0.284742	0.74262	1.36256e-08	-0.34041	0.0407891	-0.662038	0.00137992	None	None
CNA06620	-0.0513025	0.79559	0.0859977	0.618165	0.187721	0.326025	0.993833	1.11239e-08	None	None
CNA06630	-0.243738	0.0337497	-1.44745	1.29255e-26	1.00194	1.31538e-09	-0.351631	0.0627269	3	None
CNA06640	0.201488	0.183768	-0.726263	1.9357e-06	0.535915	0.00536453	0.369641	0.095738	None	None
CNA06650	0.813694	8.27367e-13	1.45624	5.57623e-31	1.83844	3.72889e-40	0.0234736	0.906794	2	2.1
CNA06660	-0.155029	0.423141	0.303932	0.0787113	-0.359619	0.0879196	-0.98534	0.000134241	None	None
CNA06670	0.0530894	0.76838	1.37752	7.164e-28	0.0468443	0.794295	-0.280662	0.10433	2	2.3
CNA06680	-0.242793	0.0751504	-1.28165	1.20118e-16	0.0977283	0.7097	-1.06106	0.000214258	None	None
CNA06690	0.610586	0.000786538	0.891692	1.7919e-08	0.0489173	0.82217	0.282538	0.204728	None	None
CNA06700	0.0255132	0.910397	-0.479059	0.00647056	-0.426238	0.0777365	-0.627804	0.0508699	None	None
CNA06710	-0.172178	0.297073	0.172396	0.293946	-0.822294	1.50925e-05	-0.26927	0.336693	None	None
CNA06730	-0.370237	0.000362133	-0.806376	1.43752e-11	-0.535072	0.000567327	-0.133181	0.538969	None	None
CNA06740	-0.257284	0.284003	0.404311	0.0770551	0.369472	0.149028	-0.684764	0.0153141	None	None
CNA06750	0.826348	2.55776e-09	1.86422	4.33243e-52	0.383642	0.00603575	-0.798082	2.14618e-07	2	2.3
CNA06760	-0.0155822	0.933449	-1.15184	1.0132e-15	0.788687	8.4932e-06	0.589362	0.00126073	None	None
CNA06770	-0.232246	0.119959	0.55312	9.26789e-05	0.875495	2.90038e-09	0.513361	0.00142027	None	None
CNA06780	0.208285	0.548568	-0.157505	0.656465	-1.5079	0.001526	-0.350313	0.679111	None	None
CNA06790	-1.05249	9.26659e-30	-1.46236	7.46241e-37	0.136693	0.469615	0.131278	0.532198	None	None
CNA06800	-0.218827	0.0739889	-0.111675	0.428208	-0.380803	0.0201648	-0.0816865	0.719317	None	None
CNA06810	1.07722	4.54547e-11	0.926499	8.16937e-09	-0.511165	0.0325299	-0.492973	0.088683	1	None
CNA06820	-0.977988	8.44261e-20	-2.90785	6.14201e-110	-0.0913948	0.636539	0.474727	0.00349796	None	None
CNA06830	-0.171849	0.318677	0.528522	0.000476597	0.156928	0.413076	0.549673	0.00298869	None	None
CNA06840	-0.0810889	0.629765	-0.669899	1.8548e-06	0.000549911	0.99779	0.0363989	0.871007	None	None
CNA06850	-0.130062	0.45563	-1.33613	0.0129029	1.12968	0.0857308	0.00198516	0.99601	None	None
CNA06860	-0.524924	4.8335e-07	-0.947711	2.55356e-13	0.0353829	0.879786	-0.590361	0.0181011	None	None
CNA06870	1.32189	3.80781e-25	-0.904494	4.94314e-11	0.0468915	0.834856	-1.21207	5.18923e-08	1	None
CNA06880	0.284905	0.117286	-0.219565	0.241509	-1.29973	5.75948e-08	-2.26781	4.93784e-06	None	None
CNA06890	-0.245219	0.0391729	-1.23676	1.26426e-20	0.0501655	0.830881	1.2991	5.27659e-13	4	None
CNA06900	1.13574	2.01668e-09	0.997875	7.91381e-09	2.41337	7.98597e-57	0.577029	0.000404116	1	None
CNA06910	-0.432585	0.00476641	-0.115002	0.557811	0.535875	0.00809053	0.835115	5.31342e-05	None	None
CNA06920	0.579287	2.4053e-07	-0.856502	5.39944e-11	-0.508945	0.00466675	-1.27911	2.01973e-07	None	None
CNA06930	0.253805	0.140321	-1.40601	1.1783e-14	-1.56976	5.90476e-07	0.216772	0.6985	None	None
CNA06950	-0.704436	2.08533e-12	-2.27982	5.97223e-69	0.658027	3.06622e-05	0.745541	8.88448e-06	None	None
CNA06960	-0.0262985	0.92194	0.834195	1.00762e-06	0.658029	0.000222332	0.23611	0.270097	None	None
CNA06970	0.0964107	0.58632	-0.0793273	0.633999	-0.244335	0.211961	-1.13402	1.63474e-06	None	None
CNA06980	-0.716493	3.49052e-09	-1.22769	1.7414e-13	-0.218533	0.484609	-0.423759	0.239503	None	None
CNA06990	-0.0908717	0.639837	-0.278166	0.102997	-0.726821	0.000528563	0.855008	0.000583002	None	None
CNA07000	0.0632951	0.684868	-0.697866	2.07144e-07	-0.521097	0.00369514	-0.826148	0.000377736	None	None
CNA07010	-0.385511	0.00130242	-1.54486	1.57537e-25	-0.127472	0.618018	-0.0858489	0.783032	None	None
CNA07020	-0.566881	0.0148559	0.420008	0.103328	-0.443504	0.165418	-1.12529	0.0114866	None	None
CNA07030	0.112109	0.55214	-1.39685	9.90212e-16	0.122321	0.732222	-0.224221	0.566835	None	None
CNA07040	-0.452275	1.29729e-05	-1.09604	1.55029e-18	0.231907	0.206331	0.559136	0.00283223	None	None
CNA07050	2.22792	6.47586e-28	-0.0653243	0.773848	-2.50003	1.88387e-23	2.60224	1.19397e-21	1	None
CNA07060	0.640589	1.68745e-06	-0.71956	1.90152e-06	0.100461	0.646622	1.7441	1.22616e-25	4	None
CNA07070	0.0974626	0.803028	1.21231	2.16407e-07	-4.07096	5.93861e-24	-0.753876	0.567831	2	2.4
CNA07080	0.0142136	0.982427	2.38113	1.38397e-19	0.947394	1.659e-05	-0.499645	0.0363988	2	2.3
CNA07090	0.207448	0.0787937	-0.0441207	0.749645	0.779139	2.47579e-08	1.45268	1.95784e-25	4	None
CNA07100	-0.114164	0.639714	0.907757	1.05719e-07	1.76798	2.47539e-26	0.744669	9.29648e-06	3	None
CNA07110	0.604933	1.65608e-08	-1.28201	1.88174e-23	0.523195	0.00158476	-0.317918	0.103736	None	None
CNA07120	-0.605709	2.56468e-08	-1.22232	2.61737e-19	-0.200824	0.359314	0.443918	0.0477914	None	None
CNA07130	-1.4904	9.7562e-08	3.49828	1.76918e-83	-2.33964	1.80848e-34	0.427535	0.180688	2	2.4
CNA07140	-0.294766	0.0534373	-0.461568	0.0055635	-0.274033	0.198994	-0.496272	0.0541758	None	None
CNA07150	-0.129761	0.564699	0.0602253	0.776457	0.221544	0.364046	0.661395	0.00397473	None	None
CNA07170	-2.15448	7.18503e-63	-2.8791	8.88233e-24	-0.165041	0.831436	1.73029	0.00133056	4	None
CNA07180	-0.187516	0.169408	-1.36387	5.64746e-21	-0.694235	0.00209212	-1.30812	0.000106511	None	None
CNA07190	-0.495251	2.55618e-05	0.40557	0.00340427	0.665549	1.27204e-05	1.24136	1.15768e-16	4	None
CNA07200	-0.288443	0.00703918	-1.53657	1.89062e-35	-0.0480908	0.807688	2.46871	5.51861e-62	4	None
CNA07210	-0.0113289	0.954889	-0.472495	0.00142071	-0.774682	1.91973e-05	0.00121302	0.996684	None	None
CNA07220	-1.19931	1.61875e-28	-2.13053	4.8377e-41	0.298324	0.298958	1.12497	2.28763e-06	4	None
CNA07230	0.70503	2.96188e-05	-0.179484	0.371222	1.48949	2.25558e-16	0.390564	0.0388918	3	None
CNA07240	0.199399	0.0790866	-0.556322	2.89373e-06	0.49827	0.000422725	1.13102	1.17358e-12	4	None
CNA07260	0.186635	0.0932249	-1.59393	5.10985e-43	0.0445614	0.80775	-0.758047	1.19485e-05	None	None
CNA07280	-0.156552	0.444545	-1.60961	2.06863e-25	0.440441	0.0266885	-0.092737	0.715029	None	None
CNA07290	-0.156552	0.444545	-1.60961	2.06863e-25	0.440441	0.0266885	-0.092737	0.715029	None	None
CNA07300	-0.153542	0.655605	2.23497	1.46641e-33	2.08477	3.25957e-43	0.325668	0.0556688	2	2.1
CNA07310	-2.01314	3.13393e-58	-1.61334	2.07029e-17	1.1996	1.17465e-06	1.37433	2.2624e-10	3	None
CNA07320	-0.156201	0.395207	0.57237	0.000269412	-0.443406	0.0274741	-0.228998	0.400466	None	None
CNA07330	-0.0270501	0.864635	-1.19527	1.29e-22	-0.0340129	0.896873	0.944049	5.66033e-06	None	None
CNA07340	-0.357338	0.0340061	0.0451434	0.83069	0.114514	0.665182	-0.860239	0.00445781	None	None
CNA07350	0.0793286	0.70498	-0.527682	0.00249923	-0.321216	0.182901	-1.28822	3.92698e-05	None	None
CNA07360	-0.0505304	0.783349	0.271657	0.064701	0.197961	0.268795	-0.265441	0.190286	None	None
CNA07370	0.25971	0.0722467	0.43068	0.00336188	-1.55075	9.26756e-14	0.886151	0.000199474	None	None
CNA07380	-0.809873	0.0947652	1.22173	0.00409439	0.0734616	0.894966	-0.309751	0.624318	2	2.4
CNA07390	0.0330139	0.851473	-1.00003	5.25032e-11	-1.27471	7.36119e-09	-1.52783	1.34069e-05	None	None
CNA07400	0.720057	0.00145268	-0.605284	0.00959263	1.55968	2.23634e-10	1.34228	7.83682e-11	3	None
CNA07410	0.306732	0.160236	0.101111	0.649422	0.535352	0.0116061	-0.676738	0.00759026	None	None
CNA07420	-0.093885	0.598799	-1.28655	3.378e-12	1.61665	2.4336e-10	0.766608	0.000851686	3	None
CNA07430	0.545092	1.93704e-05	2.81728	5.11273e-129	-1.74751	1.92324e-40	-1.43718	4.74214e-18	2	2.4
CNA07450	1.60003	1.91451e-06	0.550928	0.0363416	3.1783	2.12081e-72	0.338826	0.0570323	1	None
CNA07460	-0.0483299	0.79604	-0.125032	0.442168	0.426948	0.0217505	1.28785	3.10593e-13	4	None
CNA07470	-0.242696	0.141469	0.22177	0.201723	0.554158	0.00156134	1.70086	2.00671e-29	4	None
CNA07480	0.184804	0.214048	-0.544497	7.02518e-05	-1.22161	6.35316e-11	-1.8123	2.00625e-08	None	None
CNA07490	-0.885478	1.4979e-19	-3.13141	2.06045e-142	-0.380712	0.0282794	-0.424064	0.0235005	None	None
CNA07500	-0.0715683	0.664132	-0.803622	2.18312e-08	0.284434	0.140147	1.00184	1.03857e-08	4	None
CNA07510	-0.461856	0.000710345	-0.611092	0.000136396	-0.406468	0.0667972	1.26832	1.32647e-09	4	None
CNA07520	-1.08635	1.7333e-29	-1.80284	3.04168e-43	0.451026	0.0237813	-0.071954	0.783755	None	None
CNA07530	-0.108599	0.552504	-1.84736	1.44383e-21	1.55323	1.89783e-08	0.144349	0.656335	3	None
CNA07540	0.356129	0.000334318	0.125012	0.296515	-0.837476	1.04017e-10	1.2485	2.58425e-17	4	None
CNA07550	0.0715654	0.664903	1.05246	1.27231e-17	0.530995	0.000158629	0.464104	0.00338633	2	2.2
CNA07560	-0.26977	0.0624011	0.863361	3.38976e-10	-0.618883	0.000148212	0.0529596	0.820435	None	None
CNA07570	-0.901659	1.69615e-22	-3.05461	1.18009e-114	-0.276233	0.15309	0.436218	0.0110882	None	None
CNA07580	-0.398005	0.039254	-0.122867	0.590531	0.0235972	0.943068	0.218684	0.493595	None	None
CNA07590	-0.105864	0.526475	-1.02612	1.83507e-11	-0.411894	0.0714368	-1.63193	1.14486e-07	None	None
CNA07600	0.0733956	0.806405	0.102954	0.684047	-0.712256	0.0189577	-0.933321	0.023724	None	None
CNA07610	0.728219	3.67043e-07	0.162971	0.31215	-0.735051	0.000191016	0.0748058	0.796114	None	None
CNA07620	-0.932721	8.24016e-24	-1.54312	6.41252e-48	0.0450664	0.82851	0.666477	0.00010166	None	None
CNA07630	-0.29415	0.163799	-1.03788	6.29636e-07	-0.0197375	0.95734	-0.336933	0.383531	None	None
CNA07640	0.0221205	0.914205	0.638793	2.62221e-06	-0.550039	0.00068778	-0.940577	1.49846e-05	None	None
CNA07650	-0.574945	1.16894e-08	-1.58098	2.61669e-38	-1.19314	1.71561e-07	0.869194	0.000244055	None	None
CNA07660	-0.510332	0.00109557	0.852871	1.23525e-07	0.560352	0.0013381	0.873771	1.02383e-06	None	None
CNA07670	-0.0732464	0.702111	0.624598	7.92127e-05	-1.41445	2.03836e-15	-0.303056	0.219587	None	None
CNA07680	0.254941	0.0666592	0.449197	0.000642406	-0.159019	0.375393	0.345426	0.059406	None	None
CNA07690	0.971713	0.0145888	0.510172	0.157417	1.36393	1.4125e-05	1.80283	3.32315e-16	3	None
CNA07700	-0.326762	0.0263238	1.0527	4.38124e-14	8.6303e-05	0.999812	-2.07751	4.69875e-26	2	2.3
CNA07710	-0.367967	0.00177261	-1.9942	8.45075e-42	-0.0108278	0.973945	0.391333	0.194123	None	None
CNA07720	3.43608	1.96858e-30	4.23593	9.72171e-157	-1.8593	1.5128e-30	-0.50706	0.00844132	1	None
CNA07730	-0.00296641	0.991741	0.515486	0.00166139	0.705141	0.000394736	1.09432	2.61231e-09	4	None
CNA07740	0.0762526	0.577806	2.30599	2.08632e-91	-2.44423	2.31395e-64	0.981719	5.89556e-10	2	2.4
CNA07770	0.260418	0.0110509	0.71136	2.59649e-10	-2.24554	1.91691e-61	-0.416601	0.0200143	None	None
CNA07780	1.04548	4.93323e-15	-2.04995	7.95004e-41	-1.21051	7.36051e-06	1.11448	0.000412741	1	None
CNA07790	-0.0367764	0.893669	0.058807	0.802585	0.806604	0.000230624	2.41393	2.77099e-46	4	None
CNA07800	0.0120918	0.951027	0.474023	0.000526718	1.05763	7.65108e-14	0.45824	0.00341021	3	None
CNA07810	0.236097	0.0935812	-0.635513	5.75796e-05	0.274964	0.19746	-0.974412	1.02061e-05	None	None
CNA07820	-0.218682	0.252537	0.527266	0.00165199	0.193364	0.386406	0.418971	0.0686935	None	None
CNA07830	0.103876	0.452781	-0.436623	0.000362094	-0.112651	0.488453	0.572818	0.000400042	None	None
CNA07840	-0.480141	0.0229602	2.46399	1.06601e-53	2.12275	5.44983e-44	0.202199	0.259039	2	2.1
CNA07850	-0.0442384	0.831714	-0.413273	0.00573069	-1.02752	5.37273e-10	0.620568	0.00296026	None	None
CNA07860	0.0543911	0.705903	-0.846477	7.24499e-08	1.62386	9.88442e-05	1.0836	1.6443e-07	3	None
CNA07870	-0.225667	0.301286	-0.61279	0.00410981	-0.203754	0.523025	-2.44483	5.62894e-08	None	None
CNA07880	-0.663974	1.00116e-08	-1.68002	6.51946e-26	-0.538917	0.0439262	0.0852913	0.846615	None	None
CNA07890	-0.0368551	0.835292	-0.136645	0.378021	-0.963392	8.80421e-08	-0.52628	0.0720191	None	None
CNA07900	0.545526	0.218425	1.43169	5.68847e-07	0.12182	0.723725	-1.47337	0.000188619	2	2.3
CNA07910	0.867438	0.540704	-0.953052	0.455331	-4.32374	0.130768	NA	NA	None	None
CNA07920	-1.54775	2.64606e-52	-2.26651	3.47864e-52	1.83358	0.000264373	0.865143	0.151366	3	None
CNA07930	1.04605	1.08173e-18	0.469598	8.21674e-05	1.12937	5.80551e-18	0.579607	0.000171522	1	None
CNA07940	0.448862	0.0122739	0.351917	0.0412182	0.283788	0.157447	-0.268192	0.249227	None	None
CNA07950	0.706315	1.95766e-07	-1.08411	4.00062e-12	0.157293	0.507853	1.31553	6.26045e-12	4	None
CNA07960	-0.563688	0.173895	-2.61624	1.46816e-13	0.52308	0.0163679	1.30032	9.37819e-12	4	None
CNA07970	-0.105465	0.572495	-0.98704	1.43171e-08	-0.566025	0.0331224	0.0556313	0.882107	None	None
CNA07980	-0.887441	2.06118e-16	-3.13494	7.91671e-139	-0.224147	0.218391	0.750854	2.57351e-05	None	None
CNA07990	-0.529394	1.76083e-07	-1.97487	3.99765e-48	-0.102855	0.686311	0.494678	0.0310879	None	None
CNA08000	-0.122309	0.602139	0.95922	3.15823e-08	-0.853554	0.000127044	-1.62587	2.42579e-07	None	None
CNA08010	-0.0212636	0.925724	-0.0686672	0.721192	-0.487505	0.0266211	0.697308	0.00259751	None	None
CNA08040	0.155184	0.349503	-0.801863	3.25846e-07	-0.447877	0.0547101	-0.698109	0.0324926	None	None
CNA08050	0.246559	0.433672	3.95957	6.82566e-155	-1.76697	1.74263e-31	1.31783	1.01759e-12	2	2.4
CNA08060	0.120806	0.693521	3.71132	1.99726e-144	-0.281081	0.0741972	1.20372	5.12292e-13	2	2.4
CNA08070	-0.17973	0.350572	0.853411	3.4806e-08	-1.58324	4.07691e-17	0.749699	0.00377787	None	None
CNA08080	0.488829	7.42494e-07	-0.171355	0.15745	-0.229829	0.11623	-0.23724	0.184885	None	None
CNA08090	0.227226	0.140314	0.611713	1.41956e-05	-1.02659	1.68152e-09	0.742748	0.000199474	None	None
CNA08100	0.192443	0.422219	3.27176	1.84165e-136	-2.11598	4.02433e-48	0.257909	0.309395	2	2.4
CNA08110	1.18605	6.07252e-13	1.53423	5.38677e-28	1.22246	2.31595e-17	-0.894377	7.39792e-08	1	None
CNA08120	0.0785851	0.777345	0.25638	0.245554	2.9134	2.29576e-67	0.606777	0.000219674	3	None
CNA08130	0.751666	4.95122e-07	0.428537	0.00371358	-1.6429	8.58056e-18	-0.599262	0.0517706	None	None
CNA08140	-0.0182514	0.932334	0.293036	0.0614913	-0.69707	0.000182764	-0.848878	0.000561393	None	None
CNA08150	-0.0866512	0.701186	-1.70601	1.27693e-15	-1.35866	0.000675662	-2.11841	0.00990413	None	None
CNA08160	-0.888935	7.17341e-09	-0.0714978	0.746327	-2.13948	2.37204e-16	-0.557092	0.339822	None	None
CNA08170	0.0728343	0.828249	0.848059	9.617e-05	-1.50439	4.79575e-08	-0.81912	0.107191	None	None
CNA08180	-0.139949	0.519806	0.596342	0.000579311	-0.444585	0.0376664	0.387749	0.119965	None	None
CNA08190	-0.566558	0.000781536	-1.14873	1.58371e-07	0.429658	0.180375	0.346148	0.317888	None	None
CNA08200	-0.289111	0.644484	1.86708	3.07911e-07	-0.558229	0.171919	-0.611051	0.291517	2	2.3
CNA08210	0.375401	0.632668	3.44261	4.41136e-32	-0.948864	0.000350136	-1.53839	0.000544783	2	2.3
CNA08220	-0.22095	0.145379	-0.598657	0.00207538	1.39008	3.04884e-10	1.34553	3.15579e-15	3	None
CNA08230	-0.00965775	0.965837	-1.02584	5.83706e-09	1.21217	1.51154e-06	0.789363	0.00105998	3	None
CNA08240	-0.370375	0.0238092	-0.292175	0.14472	0.124167	0.652101	-1.21672	6.4588e-05	None	None
CNA08250	0.238462	0.256871	1.30806	4.26523e-17	6.111	0	0.671112	6.16559e-06	2	2.1
CNA08260	1.45834	3.59363e-06	1.84476	1.0798e-19	-3.1573	1.29104e-27	-1.55325	0.0513629	1	None
CNA08270	0.107908	0.599296	-0.372364	0.03612	0.973395	1.75617e-07	1.18281	3.10523e-11	4	None
CNA08280	-0.526732	7.72247e-05	-0.981018	6.06087e-09	0.102771	0.707528	-0.318815	0.29219	None	None
CNA08290	1.483	5.75878e-38	-2.32327	3.97514e-67	-2.32837	7.23087e-27	0.116124	0.796663	1	None
CNA08310	0.00922852	0.973119	0.136757	0.507019	-0.880648	0.000246785	0.0589718	0.888822	None	None
CNA08320	0.245763	0.664132	2.71626	5.26699e-27	-0.0779864	0.783184	-2.31377	4.06632e-10	2	2.3
CNA08330	0.867438	0.540704	-0.953052	0.455331	-4.32374	0.130768	NA	NA	None	None
CNA08340	0.124618	0.878805	4.25178	3.71119e-59	0.11259	0.637021	-0.650785	0.01523	2	2.3
CNA08350	0.741729	0.73323	0.413151	0.789494	-1.52032	0.202595	-3.28332	0.000311365	None	None
CNA08360	2.93344	NA	-0.217452	0.946379	-2.08632	0.74667	NA	NA	None	None
CNB00010	NA	NA	NA	NA	NA	NA	NA	NA	None	None
CNB00020	0.0348666	0.943106	0.637694	0.0416162	2.42479	3.19951e-30	-0.787567	0.000409523	3	None
CNB00030	-0.591499	1.45005e-07	-1.35253	3.9559e-21	-0.524974	0.0165313	-1.60649	5.47795e-08	None	None
CNB00040	0.0279396	0.877348	-1.24329	2.13479e-11	0.777444	0.00707711	-0.157701	0.648119	None	None
CNB00050	0.0926259	0.650684	0.160634	0.340831	2.21484	6.57145e-49	1.47837	2.92988e-21	3	None
CNB00060	0.00623356	0.980086	-0.605206	0.000572294	0.0157382	0.956749	1.3328	5.92061e-10	4	None
CNB00070	0.20887	0.125027	-1.62419	1.04426e-31	-0.309761	0.13198	0.238877	0.360502	None	None
CNB00080	-0.00787725	0.974744	0.138147	0.440834	-0.128029	0.564035	-1.44683	4.47716e-09	None	None
CNB00090	0.816373	7.11504e-10	-0.414696	0.00936197	0.259959	0.204564	-0.15833	0.484701	None	None
CNB00100	1.03826	1.80028e-08	1.72895	1.03356e-31	2.76561	4.73596e-90	0.632231	5.3218e-05	1	None
CNB00110	-0.044987	0.817591	0.275473	0.0797635	0.99865	1.28954e-10	0.633928	7.32894e-05	None	None
CNB00120	0.0187813	0.932334	-0.0290916	0.876219	0.574897	0.00086894	-0.248328	0.235616	None	None
CNB00130	0.764051	0.0943293	3.06591	6.09068e-45	-0.733225	0.000675285	0.703045	0.00488574	2	2.4
CNB00140	1.91052	3.36179e-15	-0.324593	0.180349	-0.0674294	0.850391	-0.962942	0.0147081	1	None
CNB00170	0.403857	0.00137818	-0.4813	0.00337004	2.17786	3.7161e-40	0.434338	0.00504225	3	None
CNB00190	4.43082	8.92629e-87	-0.95749	8.45894e-08	-3.37063	2.78318e-24	-1.30336	0.162412	1	None
CNB00200	-0.279332	0.0390322	-1.60145	3.56309e-28	-0.745042	4.74152e-05	-0.0476843	0.847236	None	None
CNB00210	0.219949	0.0825238	-0.872401	3.86529e-10	-0.12586	0.582631	0.202284	0.381862	None	None
CNB00220	2.96158	2.22648e-64	1.45453	2.61191e-22	-5.41347	1.28281e-155	-0.620565	0.303101	1	None
CNB00230	3.9238	3.34959e-134	2.21659	2.85035e-46	-6.58838	6.33187e-56	-1.48275	0.00482104	1	None
CNB00240	-0.636985	1.84713e-07	-0.990846	1.32639e-11	-0.0177192	0.946709	1.51389	4.58253e-16	4	None
CNB00250	-0.796288	1.21535e-08	-1.7368	2.15948e-18	0.527428	0.0790378	0.113824	0.76167	None	None
CNB00260	0.261511	0.0189817	-0.535235	1.70481e-05	-0.990536	1.56226e-10	-0.627343	0.00145156	None	None
CNB00270	-0.0632934	0.741079	-0.255038	0.193116	-0.47971	0.0486112	0.120881	0.669535	None	None
CNB00290	0.223378	0.67327	1.64602	4.33484e-08	1.64145	1.23947e-13	-0.57934	0.0208922	2	2.3
CNB00300	-0.0440955	0.762327	-1.46915	1.67382e-37	1.08829	3.66967e-18	0.540428	0.00033002	3	None
CNB00310	-0.144663	0.48511	-0.539267	0.00509702	0.0186835	0.953058	-0.363908	0.269499	None	None
CNB00320	-0.770261	0.350957	2.29435	9.22219e-06	-0.403995	0.466443	-0.415738	0.594789	2	2.3
CNB00330	-0.113736	0.479346	-1.94488	1.22573e-49	-0.893763	4.34638e-08	0.0501198	0.84313	None	None
CNB00340	-0.047758	0.796879	-1.86206	1.37489e-22	2.08902	0.000111487	0.923032	0.0718697	3	None
CNB00360	-0.133995	0.437038	0.902801	4.11236e-11	0.632637	8.58658e-06	1.61178	2.61933e-26	4	None
CNB00370	0.931544	4.00586e-13	-1.59019	2.23171e-23	-1.43197	2.82292e-07	-0.14504	0.782499	None	None
CNB00380	-0.340947	0.0599974	-0.487791	0.0138133	-0.213262	0.460982	-0.993649	0.00834844	None	None
CNB00390	0.147373	0.423612	0.59106	5.01326e-05	-0.144011	0.455907	0.552619	0.00291056	None	None
CNB00400	-1.14821	3.9256e-10	0.219849	0.425133	0.866822	0.00235438	-0.698903	0.0280604	None	None
CNB00410	0.0843905	0.732243	1.5529	3.86061e-24	0.477617	0.00649636	2.0894	2.35331e-39	2	2.2
CNB00420	0.232031	0.123519	-0.485785	0.0015573	2.57364	3.6938e-69	-0.330206	0.065505	3	None
CNB00430	-0.148208	0.490983	-2.34374	6.92455e-29	1.68739	3.78416e-08	-0.333974	0.368134	3	None
CNB00450	0.151486	0.428554	-0.43692	0.0225895	0.50623	0.0420676	0.188478	0.486521	None	None
CNB00460	0.222316	0.810552	0.279395	0.703062	0.565841	0.468379	2.83317	2.58148e-12	4	None
CNB00470	-0.0984219	0.883054	0.665336	0.149066	0.351892	0.490509	2.97837	4.63377e-27	4	None
CNB00480	-0.738323	1.71058e-14	-1.22007	1.41269e-21	-0.864139	1.69869e-05	-0.366474	0.1718	None	None
CNB00490	-0.227832	0.0633575	-0.559457	7.84928e-06	-0.250141	0.134088	-0.314288	0.123554	None	None
CNB00500	-0.299952	0.00539413	-0.339948	0.00594955	-0.123627	0.463712	-0.905038	9.66636e-07	None	None
CNB00510	0.878152	2.0557e-08	-0.409654	0.0228896	-0.690306	0.000993501	0.242194	0.376454	None	None
CNB00520	0.935211	9.98711e-10	-0.12235	0.505416	-1.36121	1.1982e-14	-0.217962	0.45091	None	None
CNB00530	-0.318766	0.0763052	-0.545347	0.00553551	1.92076	1.15245e-24	0.778322	6.2159e-06	3	None
CNB00540	0.20109	0.165892	-1.15612	9.08291e-11	1.39202	8.4172e-08	0.355774	0.170268	3	None
CNB00550	0.120831	0.296803	-1.53152	3.8872e-46	-2.24541	4.80443e-67	0.313544	0.0835755	None	None
CNB00560	0.249419	0.0186637	-1.46146	3.17299e-39	-2.09714	1.32988e-57	0.559732	0.00149718	None	None
CNB00570	0.141662	0.214835	-1.67963	7.54081e-60	-4.12742	1.22678e-193	-1.11754	4.9323e-05	None	None
CNB00580	-0.0837611	0.66544	-0.744084	2.91023e-05	-0.0572806	0.846039	-0.577251	0.0733132	None	None
CNB00590	2.64337	1.2191e-75	-1.1805	4.35653e-15	-2.27698	1.07866e-21	-2.30424	5.41107e-05	1	None
CNB00600	-0.544007	3.92733e-06	-0.574159	0.000224627	1.12568	9.66567e-10	1.41747	5.11469e-19	3	None
CNB00610	-0.157912	0.328333	-1.04605	7.4489e-09	1.88405	2.97446e-05	0.785034	0.000265199	3	None
CNB00620	-0.168877	0.27678	-0.14159	0.402893	0.0772808	0.742868	0.107906	0.652992	None	None
CNB00630	-0.270772	0.0235873	-0.916042	1.62334e-12	-2.37224	4.04176e-27	-1.47461	0.000569771	None	None
CNB00640	0.0351268	0.873737	-0.177129	0.328484	0.21701	0.31179	-1.68385	8.17691e-11	None	None
CNB00650	0.157036	0.318706	-0.331821	0.0269333	0.365678	0.04557	-0.908373	1.35732e-05	None	None
CNB00670	0.0343776	0.873559	-0.654867	0.000353192	-1.1255	6.97378e-06	-1.39867	0.000610374	None	None
CNB00680	-0.403692	0.050608	-1.87295	1.46992e-12	0.23492	0.632091	0.291506	0.574682	None	None
CNB00690	0.363412	0.00445381	-0.98113	5.64241e-12	0.477876	0.0126216	0.361667	0.0780727	None	None
CNB00700	0.30518	0.0293487	0.560385	4.11138e-05	1.94228	4.15344e-47	1.82519	1.40487e-40	3	None
CNB00710	0.474265	0.320811	0.675766	0.0687193	1.25143	8.98928e-05	-0.088345	0.820946	3	None
CNB00720	0.149249	0.21709	0.0661836	0.639653	0.193598	0.24332	0.925918	1.13492e-08	None	None
CNB00730	-0.326268	0.180155	-1.2812	5.37794e-06	-1.09975	0.0320117	-2.74726	0.0196271	None	None
CNB00740	0.153622	0.307344	-0.282312	0.0501302	-1.75251	1.84502e-18	-1.24248	0.000251218	None	None
CNB00750	-0.0653736	0.857322	1.48436	1.94256e-13	0.986148	2.34971e-07	1.3106	2.32264e-13	2	2.2
CNB00770	-0.208859	0.407918	0.911808	2.2523e-06	0.134905	0.5825	-0.961223	0.000356	None	None
CNB00780	-0.375632	0.0161024	-0.901644	2.14594e-06	-1.0385	0.000559187	-0.890461	0.0605077	None	None
CNB00790	-0.325496	0.079293	-0.1658	0.446043	-0.293605	0.285381	0.0504498	0.896768	None	None
CNB00800	-0.0794458	0.609898	-0.0987893	0.49107	-0.457271	0.00210529	0.570262	0.000348577	None	None
CNB00810	-0.159469	0.707682	0.975849	0.00301484	1.91928	6.48972e-12	1.82231	7.37258e-21	3	None
CNB00820	-0.329689	0.00197688	-1.211	6.55828e-22	-0.368039	0.195575	1.28497	2.05314e-07	4	None
CNB00830	-0.496111	0.00157318	-1.18514	4.47061e-09	-0.237918	0.485947	0.62127	0.069282	None	None
CNB00850	-0.159436	0.414308	0.537557	0.00170247	0.410484	0.035051	0.205132	0.340503	None	None
CNB00860	-0.359098	0.0118279	-1.12958	1.60527e-11	0.816426	4.41678e-05	-0.322931	0.191221	None	None
CNB00890	0.181655	0.24406	-1.42998	7.85764e-21	0.075895	0.779562	-0.30597	0.318739	None	None
CNB00900	-0.484808	4.76283e-06	-1.4923	2.01372e-29	-0.112608	0.646622	-0.253844	0.372698	None	None
CNB00910	1.76447	2.04342e-44	0.132511	0.34198	1.56346	1.08226e-29	-0.0725436	0.711678	1	None
CNB00920	0.0667903	0.726138	0.00204288	0.991767	-0.251739	0.256557	-0.30974	0.217749	None	None
CNB00930	-0.0457828	0.819709	-1.61876	3.52095e-20	0.794334	0.000717973	0.667989	0.00374652	None	None
CNB00940	-0.290897	0.125011	0.739653	1.81392e-05	0.99062	7.4166e-08	0.374398	0.0634767	None	None
CNB00950	-0.342883	0.023348	-1.33095	1.18743e-12	-1.2615	6.45712e-05	-2.34171	0.000250043	None	None
CNB00960	0.242325	0.224751	0.694621	3.93572e-05	-0.202684	0.412792	-0.230134	0.409363	None	None
CNB00970	1.7693	3.88911e-15	1.41914	2.16484e-16	-2.32524	4.21077e-26	-0.308431	0.499221	1	None
CNB00980	0.226802	0.218391	0.0955192	0.610282	1.20013	2.19053e-14	-0.122035	0.547169	3	None
CNB00990	0.0660456	0.641155	-1.89712	7.34403e-60	0.939655	5.27243e-10	0.239555	0.173327	None	None
CNB01000	0.116673	0.640732	0.721455	8.60823e-05	-0.373203	0.0952894	-1.05495	0.00025426	None	None
CNB01010	0.313176	0.0139234	-0.58806	2.77726e-05	0.179152	0.36434	0.409138	0.03553	None	None
CNB01020	1.16925	1.93777e-12	2.19915	9.05772e-53	-3.30631	3.96988e-101	-1.3856	3.77443e-06	1	None
CNB01030	1.20771	2.02336e-38	0.65935	3.87551e-09	-3.65089	1.18348e-153	-0.684045	0.00398741	1	None
CNB01040	0.211175	0.208159	-0.339016	0.0463386	-1.0755	1.11256e-07	-1.00085	0.00189175	None	None
CNB01050	-0.289781	0.00510623	-1.83353	1.44905e-40	1.21678	0.0112612	0.24032	0.686548	None	None
CNB01060	-0.563843	0.000232999	-1.18521	1.06808e-07	1.59712	4.85206e-09	1.12827	3.0167e-08	3	None
CNB01070	0.140995	0.444885	-0.55329	0.000436552	0.798931	7.81835e-06	1.16709	1.35592e-11	4	None
CNB01080	-0.154571	0.502583	-0.424111	0.0439241	-0.791781	0.0106807	-0.542509	0.231667	None	None
CNB01090	-0.248972	0.0206939	-0.633937	6.43479e-08	-0.325356	0.0507884	0.70651	8.20075e-05	None	None
CNB01100	-0.117268	0.693814	0.24633	0.308987	-0.566417	0.0460608	0.511636	0.131913	None	None
CNB01110	-0.0785054	0.794124	0.645817	0.0017005	-0.178241	0.509913	-0.576067	0.064178	None	None
CNB01120	0.0927965	0.762327	-0.203169	0.434666	1.08012	5.12573e-06	0.346548	0.214641	3	None
CNB01130	-0.165931	0.412313	0.291004	0.110918	0.556203	0.00350707	0.660308	0.000524016	None	None
CNB01140	-0.31426	0.00197591	-0.20709	0.0897719	0.41512	0.00354137	1.62541	5.6428e-31	4	None
CNB01150	-1.02053	3.83102e-25	-1.38858	4.92842e-27	-0.0882385	0.662346	-0.0920721	0.701341	None	None
CNB01160	-0.00118671	0.997421	0.249449	0.249121	0.531869	0.0169119	0.274006	0.273288	None	None
CNB01170	-0.334013	0.00733114	-0.112469	0.462823	0.929161	6.15042e-09	0.46134	0.00790525	None	None
CNB01190	-0.662601	0.0874445	0.51487	0.203172	-1.87692	0.000701941	0.661724	0.469143	None	None
CNB01200	0.565188	0.000300254	0.886636	1.35032e-09	-1.14538	1.87774e-11	0.53469	0.0145168	None	None
CNB01210	0.242377	0.273443	0.0595059	0.775843	-0.386224	0.12641	-0.667446	0.0270849	None	None
CNB01220	-0.0164996	0.940145	-0.215528	0.226633	-0.539229	0.0136785	-0.920105	0.00125334	None	None
CNB01230	-0.230056	0.0364945	-1.91013	1.09066e-58	0.336381	0.0265841	1.38346	5.78493e-18	4	None
CNB01240	-0.463317	0.000264123	0.46941	0.0010715	-0.587658	0.000636282	-1.31725	7.18809e-09	None	None
CNB01250	1.08431	3.35165e-12	-0.201022	0.255891	-2.28985	1.70772e-21	-0.486624	0.334118	1	None
CNB01260	-0.725092	1.04867e-10	-1.13698	0.00824909	1.38125	0.0282952	0.954425	0.0404769	None	None
CNB01270	0.398698	0.057272	0.0481986	0.836658	0.407289	0.0805719	-0.0306999	0.923707	None	None
CNB01280	0.183942	0.23174	-0.155116	0.325155	-0.332679	0.075533	-1.06493	3.26811e-06	None	None
CNB01290	0.186312	0.0633724	-0.955415	6.68969e-20	-0.43378	0.000981921	0.593952	6.00869e-05	None	None
CNB01300	0.2028	0.237529	-0.209421	0.233721	0.295226	0.161766	-1.09225	2.79521e-06	None	None
CNB01310	-0.250066	0.0180107	-1.07817	1.19401e-18	-0.664949	1.64089e-05	1.2608	6.21068e-16	4	None
CNB01320	1.03306	0.470225	2.12153	0.00163762	-1.06794	0.151265	1.12377	0.183449	2	2.4
CNB01330	0.593479	0.00340329	-0.240226	0.279937	0.644342	0.00581943	-0.996442	0.000470048	None	None
CNB01340	0.00479253	0.988608	-1.3634	2.00665e-10	2.4373	1.31439e-30	-0.271536	0.203808	3	None
CNB01350	-0.168059	0.526475	0.0827449	0.706599	-0.510293	0.0308207	-0.774751	0.0146154	None	None
CNB01360	-0.12366	0.592238	-1.41897	5.85519e-09	1.11767	0.00113614	0.146527	0.6985	3	None
CNB01370	-0.425239	0.00920329	-0.740882	5.93852e-05	0.12975	0.643708	1.01188	8.84857e-06	4	None
CNB01380	0.0123466	0.959137	0.551373	0.000447021	1.89609	5.38076e-38	0.953497	1.92007e-10	3	None
CNB01390	0.18864	0.174428	0.306162	0.0364523	1.1431	3.91441e-13	0.425981	0.00913855	3	None
CNB01400	0.648318	4.21321e-05	0.704299	2.66731e-06	-0.242332	0.207505	-1.28377	1.71023e-08	None	None
CNB01410	0.102204	0.605604	0.257027	0.107725	-1.11725	3.90626e-09	-0.4025	0.165529	None	None
CNB01420	-0.247041	0.0233034	-1.31519	6.18013e-29	-0.519845	0.00562155	-0.064875	0.807995	None	None
CNB01440	0.283229	0.0153608	-1.43011	1.25236e-31	-1.69099	2.61016e-11	0.415569	0.20291	None	None
CNB01450	0.464936	3.57628e-06	-2.04533	2.91397e-54	1.33449	0.0378021	0.437149	0.574377	None	None
CNB01460	-0.20726	0.184414	-1.76032	2.59737e-24	-0.319285	0.272575	0.210054	0.568942	None	None
CNB01470	-0.305456	0.0803745	-1.54907	2.1011e-13	0.337956	0.32079	-0.185953	0.656335	None	None
CNB01480	0.318587	0.00400508	-0.604796	1.68273e-06	0.0650777	0.740351	-0.75269	3.56566e-05	None	None
CNB01500	-0.568441	0.00044892	-1.14218	4.79742e-08	0.0917802	0.801315	-0.446246	0.274033	None	None
CNB01510	-0.0137876	0.988725	1.5788	0.000166498	2.25947	2.137e-17	-0.688991	0.0167774	2	2.1
CNB01520	1.02736	4.62441e-20	-0.637189	5.17241e-06	-0.0113201	0.958349	1.32053	3.31371e-17	1	None
CNB01530	0.545536	0.0169114	-0.291924	0.238232	-0.382595	0.2443	0.305056	0.442411	None	None
CNB01550	0.10402	0.593088	-0.228289	0.187836	0.276717	0.185945	0.151686	0.569606	None	None
CNB01560	-0.0742433	0.626001	0.131138	0.354061	-2.30282	9.16281e-44	-0.00673766	0.983391	None	None
CNB01580	0.0356113	0.882715	0.524667	0.00235779	-0.391679	0.0623841	-0.507159	0.0527183	None	None
CNB01590	-0.217719	0.260706	0.0641988	0.756765	0.700268	0.000447376	-1.62403	3.86251e-11	None	None
CNB01600	-0.13061	0.519382	-0.0579413	0.770727	1.10187	1.46677e-08	-0.343744	0.128456	3	None
CNB01610	0.214358	0.231661	-0.773826	1.20485e-06	1.27649	5.26311e-13	0.409901	0.0359884	3	None
CNB01620	0.166752	0.333365	0.0233828	0.897788	0.0755126	0.732969	-0.780767	0.000414284	None	None
CNB01630	0.669425	5.45065e-07	0.401729	0.00444994	0.228645	0.188741	-1.50537	5.58014e-15	None	None
CNB01640	0.0516212	0.798581	-0.333546	0.0529647	0.245687	0.264906	-0.689277	0.00327791	None	None
CNB01650	-1.61707	3.08794e-31	3.74869	1.15884e-148	-1.12982	6.04847e-19	-0.0305547	0.872158	2	2.4
CNB01660	-0.0650945	0.878011	3.71554	2.38003e-87	2.74107	2.01259e-71	1.49002	9.77846e-25	2	2.1
CNB01670	0.936874	1.81445e-08	0.388356	0.0132643	0.685239	3.95798e-05	0.797965	9.54267e-06	None	None
CNB01680	0.428196	0.00227001	-0.23094	0.153094	1.64984	7.39946e-27	1.79741	1.28389e-36	3	None
CNB01690	0.0910455	0.594217	0.167536	0.285501	0.0195512	0.930821	0.548405	0.00233422	None	None
CNB01700	-0.251486	0.401035	-1.01001	0.00169588	-0.617174	0.24593	-0.801405	0.302432	None	None
CNB01710	0.169261	0.468258	0.547261	0.0050455	0.141903	0.627051	-0.958202	0.000891779	None	None
CNB01720	-0.0763736	0.696338	0.604758	0.000117951	-0.378634	0.0543024	0.119053	0.622505	None	None
CNB01730	-0.0838259	0.586054	-1.19491	2.07103e-24	0.443018	0.00690376	-0.359406	0.0557429	None	None
CNB01740	-0.375446	0.00343013	-1.32216	2.90474e-15	1.69759	1.57526e-18	0.106457	0.673853	3	None
CNB01750	0.506746	0.0258354	0.348161	0.134351	1.99858	8.21741e-25	-0.946217	1.03321e-06	3	None
CNB01760	1.8453	6.28913e-44	1.5145	9.02361e-31	1.70405	4.0502e-33	-0.250775	0.0987069	1	None
CNB01770	0.192438	0.27181	0.917157	2.01802e-10	-0.837143	1.81621e-06	-0.579333	0.0139429	None	None
CNB01780	-0.0505659	0.733973	-0.554229	7.37293e-06	-0.236527	0.154861	-0.308841	0.111654	None	None
CNB01790	-0.0505659	0.733973	-0.554229	7.37293e-06	-0.236527	0.154861	-0.308841	0.111654	None	None
CNB01800	0.0746676	0.578098	-0.457892	5.59109e-05	-1.48696	2.41269e-33	-0.683927	2.4294e-05	None	None
CNB01810	0.0945785	0.61153	0.844762	1.00746e-09	-0.723599	5.80596e-06	-1.19315	2.35904e-08	None	None
CNB01820	-0.00975695	0.955457	-0.85122	3.37678e-10	0.496157	0.00472922	-0.601156	0.00204781	None	None
CNB01830	-0.371359	0.0384959	0.38231	0.0387966	0.124974	0.60252	-0.540746	0.0333608	None	None
CNB01850	-0.124356	0.596742	0.677926	0.00011803	0.0124893	0.96025	1.29396	9.16625e-12	4	None
CNB01870	0.107873	0.663559	0.948354	2.20088e-08	0.293171	0.131337	0.802368	1.64939e-05	None	None
CNB01880	-0.650093	1.81173e-11	-0.734221	1.55499e-09	-0.788441	5.64861e-07	-0.573712	0.00678789	None	None
CNB01890	0.292548	0.0485533	-0.371243	0.0164703	0.0669634	0.771261	1.03783	1.94584e-08	4	None
CNB01900	0.030647	0.930906	0.897385	2.28411e-05	0.277301	0.324553	-0.265059	0.41722	None	None
CNB01910	-0.469315	0.000398355	-1.45833	3.24951e-17	-0.211385	0.472174	-0.299312	0.413628	None	None
CNB01920	-0.228638	0.132311	-0.603094	0.000140031	1.0834	6.58634e-10	1.04746	4.67797e-10	3	None
CNB01940	-1.94419	3.04258e-05	0	0.000154291	0.64955	0.176598	-0.446685	0.421621	None	None
CNB01950	-0.970362	4.56137e-11	1.98853	1.00393e-43	-0.913468	6.96566e-09	-0.123634	0.606679	2	2.4
CNB01960	0.21778	0.277812	0.473786	0.00410882	-1.01538	1.46383e-07	-0.890556	0.00460004	None	None
CNB01970	0.104118	0.447014	-0.445816	0.000402247	-0.45616	0.00811261	1.37909	5.65478e-15	4	None
CNB01980	-0.435576	0.00603171	-0.0190654	0.927279	-0.383557	0.112513	-0.733634	0.0196271	None	None
CNB01990	-1.27348	1.56792e-36	-1.29331	3.00543e-18	0.418939	0.0324727	-0.609667	0.00205915	None	None
CNB02000	0.274876	0.0854435	-0.507896	0.00190865	-0.581519	0.00939428	-1.6181	6.35134e-07	None	None
CNB02020	0.458783	0.000384291	1.40302	4.39981e-25	2.31422	5.4194e-59	0.0751596	0.685111	2	2.1
CNB02030	-0.199296	0.106862	-0.783965	2.7729e-10	-0.180873	0.303533	0.775487	3.80558e-06	None	None
CNB02040	-0.37331	0.00971222	-0.169528	0.327376	-0.0572159	0.818921	1.59374	1.09162e-17	4	None
CNB02050	0.169563	0.45161	1.1193	6.19802e-12	-1.27099	1.79359e-11	-0.742522	0.011898	2	2.4
CNB02060	0.169563	0.45161	1.1193	6.19802e-12	-1.27099	1.79359e-11	-0.742522	0.011898	2	2.4
CNB02070	-0.55234	7.72247e-05	-0.804118	8.97155e-06	1.08149	6.29183e-07	0.90583	1.67675e-05	3	None
CNB02080	0.113711	0.562202	0.118558	0.515414	-1.5751	2.69508e-13	-1.14172	0.00168026	None	None
CNB02090	-0.382868	0.0297324	1.19654	3.56073e-14	-1.0426	1.39872e-08	0.144936	0.607924	2	2.4
CNB02100	-1.10993	9.74346e-11	0.908654	2.00241e-06	0.869862	2.11199e-06	1.31563	1.32517e-14	4	None
CNB02110	0.0947408	0.61127	0.21924	0.193663	-1.34274	1.70291e-12	-2.1922	2.03773e-12	None	None
CNB02120	-0.0688857	0.71431	-0.568315	0.000336242	-1.53012	2.95148e-12	-0.591721	0.113271	None	None
CNB02130	-0.419445	0.0448665	0.775461	9.08979e-05	-3.61381	4.27298e-30	-1.35376	0.15605	None	None
CNB02140	-0.374306	0.193532	0.0872442	0.78989	0.924746	0.00113717	-0.381504	0.241102	None	None
CNB02150	-0.0797169	0.694925	0.379947	0.00968356	0.575254	0.00035794	-0.0581476	0.78791	None	None
CNB02160	-0.416555	0.350545	-0.664879	0.172748	-1.32816	0.092822	0.402324	0.752443	None	None
CNB02170	-0.585817	0.00373563	0.490079	0.0153733	1.01915	9.79539e-08	1.16834	3.90626e-11	3	None
CNB02180	-0.165653	0.45438	-0.00605388	0.978515	0.0994728	0.720803	-0.0153455	0.961474	None	None
CNB02190	0.13678	0.354853	-1.01015	1.23361e-12	-0.231929	0.25357	0.830498	1.76095e-05	None	None
CNB02200	-0.464915	1.09753e-05	-1.33342	1.76864e-24	0.134589	0.489706	0.546312	0.00239707	None	None
CNB02210	-0.291578	0.0635655	-0.36205	0.0369174	-0.372335	0.117032	-1.31926	3.11539e-05	None	None
CNB02220	-0.737707	1.47314e-12	-1.58087	0.000134976	1.29297	0.0301109	-0.235673	0.701618	None	None
CNB02230	-0.49751	1.27823e-05	-1.22724	1.93821e-20	-0.0602398	0.778599	0.413297	0.0308201	None	None
CNB02240	0.233455	0.0692151	-0.219085	0.114321	0.484367	0.00383947	0.910917	3.90427e-07	None	None
CNB02250	-0.438325	0.00149024	0.674233	3.96911e-06	1.23436	4.17278e-17	1.48422	3.45524e-25	3	None
CNB02260	0.150808	0.767861	1.53422	6.46555e-08	2.84241	2.23545e-50	0.953361	6.0757e-08	2	2.1
CNB02270	-1.2903	1.63602e-17	2.0655	3.9156e-42	-0.457158	0.00774402	2.95621	8.60243e-85	2	2.4
CNB02280	-0.014865	0.942231	-1.41376	4.05849e-18	-0.00672513	0.980769	0.462018	0.0764296	None	None
CNB02290	0.0460692	0.851473	0.527282	0.00258341	1.23407	1.1729e-13	-0.848254	1.40117e-05	3	None
CNB02300	-0.780105	1.71839e-09	-1.0239	1.15615e-08	0.645154	0.0157138	1.93693	2.39014e-20	4	None
CNB02310	-0.16274	0.58085	1.23067	7.39453e-10	-0.847479	0.000322594	0.151277	0.669167	2	2.4
CNB02320	0.338131	0.0614946	0.471741	0.00702245	-0.905843	1.99022e-05	-0.917413	0.00211262	None	None
CNB02330	-0.583589	3.01703e-05	-1.18092	1.31464e-09	0.141614	0.657373	-0.00576967	0.988042	None	None
CNB02340	1.86885	2.2648e-51	0.56019	2.23186e-05	-1.04744	6.46216e-11	0.869655	1.22909e-06	1	None
CNB02350	0.27914	0.0654379	-0.716961	5.63634e-06	2.2441	1.2962e-46	1.46949	4.03169e-23	3	None
CNB02360	-0.725964	6.50312e-13	-2.65482	3.79241e-116	-0.389536	0.00382632	1.62067	2.11249e-23	4	None
CNB02370	-2.49215	0.11301	-1.41142	0.679938	1.28688	0.787039	-1.89662	NA	None	None
CNB02380	0.0673859	0.646476	-0.619844	4.95758e-07	-0.408845	0.0118006	-0.414739	0.0357824	None	None
CNB02390	-0.895627	3.48846e-08	-0.159729	0.539075	-0.635909	0.0686064	-0.721182	0.119362	None	None
CNB02400	0.352	0.581259	0.0615471	0.911739	-2.64968	0.00149972	-2.72807	NA	None	None
CNB02410	2.28908	0.010161	3.41757	3.23212e-25	-1.14106	0.000100094	-0.319967	0.534997	2	2.4
CNB02420	-0.841888	9.18831e-22	-3.35264	4.65988e-179	-0.517036	0.00116354	-0.200115	0.27971	None	None
CNB02430	-0.597852	8.57997e-09	-0.441572	0.000435871	0.527899	0.000717922	0.140115	0.467074	None	None
CNB02440	0.309833	0.20851	0.855854	6.44285e-06	1.14557	1.07205e-09	0.233484	0.29424	3	None
CNB02450	0.142284	0.536632	-0.531303	0.00877848	-0.20949	0.501272	-0.351387	0.316768	None	None
CNB02460	0.277552	0.0822227	0.3511	0.0324768	-0.124782	0.575887	-0.563173	0.0080962	None	None
CNB02470	0.112667	0.677797	1.05616	3.27101e-08	0.569235	0.00723403	1.02905	4.5319e-08	2	2.2
CNB02480	0.265615	0.0597055	-0.0990613	0.538099	-0.804527	5.92886e-06	-2.11791	5.94669e-15	None	None
CNB02490	-0.326742	0.806405	1.23974	0.153074	1.11781	0.116358	-1.84004	0.0460826	None	None
CNB02510	-0.134088	0.481387	0.517357	0.000549256	-0.0793727	0.702514	-1.05782	9.06037e-07	None	None
CNB02520	1.75955	0.180624	-1.37918	0.270852	-0.97845	0.689927	0.951767	NA	None	None
CNB02530	0.590747	0.0148576	1.68939	1.99544e-21	-0.590931	0.00351681	-0.10501	0.71937	2	2.4
CNB02540	-0.338342	0.232766	0.423623	0.120115	1.06898	1.26696e-05	-1.63083	5.55177e-08	3	None
CNB02550	-0.0942561	0.58786	-0.645535	2.6983e-05	0.180787	0.408715	-1.31385	8.69714e-08	None	None
CNB02560	0.0216739	0.906807	-0.866903	1.36262e-08	-0.0109688	0.964887	-0.333732	0.182141	None	None
CNB02570	-0.224768	0.0592595	-0.918442	5.30365e-09	1.37608	1.22357e-10	0.846387	1.746e-05	3	None
CNB02600	0.212013	0.543299	-0.0259263	0.933938	-0.238557	0.593086	1.34014	0.00015427	4	None
CNB02610	0.619725	2.7892e-09	0.572607	7.55834e-07	0.579	1.75939e-05	1.06279	2.00991e-13	4	None
CNB02620	-0.258393	0.0984487	-0.983433	2.19163e-08	-1.00237	1.84751e-05	-0.71521	0.0479502	None	None
CNB02640	0.00204447	0.991872	-0.334881	0.0153733	-0.429788	0.0127831	-0.995147	3.14767e-06	None	None
CNB02650	0.326891	0.0165583	-0.22765	0.114072	-0.05159	0.80507	0.940646	3.93522e-08	None	None
CNB02660	0.140401	0.221488	-1.19407	4.01737e-26	1.18172	5.00741e-19	-0.158671	0.367542	3	None
CNB02670	0.488473	0.000110601	0.866928	4.6858e-11	3.19555	1.38037e-118	1.98121	5.15042e-37	3	None
CNB02680	-0.380423	0.00271464	1.54991	1.47177e-37	-0.258773	0.0760154	-0.39491	0.00842153	2	2.3
CNB02690	-0.461255	2.55368e-06	-1.01341	4.97326e-19	0.325222	0.0179599	-0.119996	0.484758	None	None
CNB02700	-0.1589	0.21313	0.923573	2.52583e-15	1.01629	2.86614e-13	1.09821	1.47944e-13	3	None
CNB02710	-0.181781	0.452876	-0.575793	0.0122359	-0.0977309	0.779419	-0.394771	0.306158	None	None
CNB02720	0.160273	0.577806	0.815073	5.01041e-05	1.23416	3.37697e-11	1.63563	3.72751e-23	3	None
CNB02730	-0.00869891	0.970963	0.0729891	0.707	1.17112	3.27678e-11	0.997204	3.59679e-09	3	None
CNB02740	-0.560296	0.000216789	-1.23653	3.77665e-10	0.0892929	0.791667	0.757342	0.00658204	None	None
CNB02750	-0.910465	1.93101e-20	-2.78252	2.86623e-122	-0.142045	0.388	0.515838	0.00220178	None	None
CNB02760	0.215308	0.187972	0.337451	0.0399348	-1.74383	2.97308e-14	-1.17043	0.00088708	None	None
CNB02770	0.0299274	0.930624	3.6914	5.7307e-138	4.24137	2.19261e-229	-0.0127464	0.951134	2	2.1
CNB02790	0.47243	0.000545048	0.951106	5.07839e-13	0.924839	3.35357e-11	0.579029	0.000291386	None	None
CNB02810	-0.0259635	0.849918	-0.721679	2.16128e-10	-0.232953	0.120556	0.284608	0.149228	None	None
CNB02820	0.388637	0.0296708	0.0278148	0.897585	1.14053	1.44485e-08	1.72492	2.62204e-24	3	None
CNB02830	-0.920022	2.39476e-14	-1.03381	4.55204e-08	0.991342	0.0469617	0.383211	0.120871	None	None
CNB02840	-0.205356	0.107519	0.673288	1.26863e-07	0.35916	0.0202209	0.960514	4.01383e-10	None	None
CNB02850	0.0894902	0.640413	-0.0784829	0.667366	0.379605	0.0514663	-0.122012	0.613281	None	None
CNB02860	-0.241282	0.247411	-0.370461	0.0886957	0.165019	0.582699	-0.609422	0.0648722	None	None
CNB02870	-0.201171	0.163747	-0.341132	0.0243782	-0.0620512	0.783955	-0.0854299	0.745007	None	None
CNB02880	0.355185	0.283932	1.58974	3.26636e-14	2.53559	2.49939e-60	-1.00744	5.89108e-09	2	2.1
CNB02890	-0.224746	0.163571	-0.454555	0.00586377	-0.872871	8.22674e-05	-1.58929	1.32581e-05	None	None
CNB02900	-0.169344	0.340277	-0.488482	0.00241553	0.500033	0.00806604	0.0159927	0.951181	None	None
CNB02940	NA	NA	NA	NA	NA	NA	NA	NA	None	None
CNB02970	0.867438	0.540704	-0.953052	0.455331	-4.32374	0.130768	NA	NA	None	None
CNB02980	0.000384128	0.998436	-0.093023	0.557495	1.79961	6.92781e-36	0.758202	8.10555e-07	3	None
CNB02990	0.379683	0.0156317	0.748048	3.22131e-07	1.50561	2.17607e-24	0.431271	0.00790177	3	None
CNB03000	1.51805	4.15309e-53	1.31556	4.70509e-33	-0.463206	0.000471893	-0.145833	0.41625	1	None
CNB03010	-0.510979	0.000236591	-1.11399	8.68372e-11	1.09117	2.19613e-08	1.65471	4.81631e-22	3	None
CNB03020	1.40295	4.51982e-26	0.055193	0.721247	-1.4289	7.2915e-17	0.247474	0.332589	1	None
CNB03030	-0.801859	1.11376e-17	-1.37128	5.04901e-29	-1.15341	3.02855e-11	-1.55398	7.90272e-09	None	None
CNB03040	0.141818	0.319783	-0.162267	0.275237	0.309941	0.0666004	-0.205248	0.281404	None	None
CNB03050	-0.202004	0.147619	-1.7167	2.21527e-38	-0.495233	0.0122474	-0.0970763	0.71556	None	None
CNB03060	-0.518414	0.00165196	-0.0973619	0.658903	0.13273	0.618018	0.72016	0.00241698	None	None
CNB03070	0.618194	2.31033e-08	-1.01202	1.54746e-16	-1.09987	4.61351e-12	0.866558	1.35449e-06	None	None
CNB03080	-0.92464	2.49949e-15	-1.76462	0.000232526	1.61944	0.00771284	-0.141695	0.645939	3	None
CNB03090	-0.0716659	0.703321	0.363155	0.0325165	-0.853114	2.79877e-05	0.0179743	0.951134	None	None
CNB03100	0.648732	4.91375e-11	-3.18956	1.49197e-155	-1.25579	1.88461e-12	-0.716505	0.00687409	None	None
CNB03110	-0.245728	0.0893649	-1.31207	2.23784e-14	1.27892	6.15449e-08	0.21835	0.411298	3	None
CNB03120	0.0579377	0.808311	0.809768	2.33206e-06	-0.00106031	0.996464	-0.790523	0.000446094	None	None
CNB03130	-0.791712	5.13366e-09	-3.07648	8.86093e-36	0.950335	0.0303227	0.167319	0.737444	None	None
CNB03140	0.227164	0.196375	0.329703	0.0510127	0.450231	0.0169813	0.971775	2.08928e-09	None	None
CNB03150	0.399032	0.0481887	0.515715	0.0064765	1.79458	1.60442e-27	0.452201	0.0135939	3	None
CNB03160	0.145174	0.444085	-0.102781	0.565989	0.71978	1.61882e-05	1.13043	3.28169e-12	4	None
CNB03170	-0.280746	0.0904937	0.776019	2.01762e-07	0.0674181	0.737537	0.320548	0.0962429	None	None
CNB03180	1.62447	1.44957e-19	0.145097	0.436956	-1.11948	2.47417e-07	0.349481	0.265463	1	None
CNB03190	0.362788	0.039599	0.692362	1.17851e-05	-1.19935	1.12103e-09	-0.971377	0.00148788	None	None
CNB03200	1.07157	0.646339	0.425009	0.794865	-1.88233	0.421511	0.636767	NA	None	None
CNB03210	0.146282	0.293435	0.00140941	0.993161	-0.186786	0.285929	0.532104	0.00476776	None	None
CNB03230	0.844113	2.68471e-06	0.858792	3.64282e-07	-0.0214579	0.931515	2.2428	2.8408e-33	4	None
CNB03240	-0.373642	0.00764638	1.34844	1.53872e-24	-0.133641	0.454019	-0.498079	0.00806284	2	2.3
CNB03250	0.333761	0.349956	3.11003	4.99695e-65	0.455967	0.0119085	-0.0657848	0.770603	2	2.3
CNB03260	0.0224092	0.976782	5.73093	8.18574e-192	-0.12243	0.462769	-0.978834	9.61229e-09	2	2.3
CNB03270	0.0224092	0.976782	5.73093	8.18574e-192	-0.12243	0.462769	-0.978834	9.61229e-09	2	2.3
CNB03280	-0.159871	0.348094	0.0200262	0.902367	0.707374	3.89144e-06	0.721061	9.34459e-06	None	None
CNB03290	-0.27937	0.0788366	-0.305992	0.0804048	0.122746	0.607453	1.12757	1.22859e-08	4	None
CNB03300	-0.276937	0.0193944	1.20352	5.47467e-24	-0.925987	2.52978e-11	1.12483	5.82414e-14	2	2.4
CNB03330	-0.224448	0.157156	0.95509	2.1407e-11	-0.473259	0.00575829	-0.72417	0.000464242	None	None
CNB03340	-0.0112423	0.965837	1.01592	1.88966e-10	-0.568206	0.00283679	-1.94835	1.77424e-12	2	2.3
CNB03350	1.98863	2.17672e-66	-1.87699	1.96367e-35	-0.462391	0.099323	-0.201469	0.553567	1	None
CNB03360	-0.178478	0.297073	-0.121177	0.512706	0.255278	0.22577	-0.211636	0.383531	None	None
CNB03370	-0.11668	0.484071	1.34058	9.43023e-24	1.4508	1.94375e-24	1.59815	1.49783e-32	2	2.2
CNB03380	0.51767	0.0270351	1.19138	1.13578e-10	-1.67138	4.26424e-14	-1.19638	0.00226206	2	2.4
CNB03390	-0.271952	0.0864419	0.196809	0.250381	0.314095	0.116675	1.52302	2.67133e-18	4	None
CNB03400	-0.135178	0.425238	-0.14805	0.374554	0.091978	0.679249	1.02109	9.81234e-08	4	None
CNB03420	-0.0893015	0.70851	0.0427374	0.844204	-0.23724	0.342672	0.21112	0.49812	None	None
CNB03430	-0.102937	0.451967	-1.13988	8.23596e-21	0.32185	0.0425298	0.914945	5.83116e-08	None	None
CNB03440	0.0831122	0.638271	0.0502258	0.757758	-0.58244	0.000840638	0.303184	0.184692	None	None
CNB03460	0.591505	2.29998e-10	1.81765	9.81751e-60	-1.13408	8.64441e-18	-0.0244734	0.903368	2	2.4
CNB03470	0.100474	0.548568	-0.340264	0.0104163	-1.32637	3.50752e-10	-0.524689	0.105025	None	None
CNB03490	-0.12553	0.369341	0.369937	0.00360279	0.695788	6.08067e-07	0.539438	0.000377301	None	None
CNB03500	-0.305398	0.0371597	-1.47464	1.48767e-23	-0.32928	0.0723431	0.126074	0.591684	None	None
CNB03510	-0.0332668	0.847166	-1.24687	5.90151e-19	0.105068	0.643837	0.409559	0.0605077	None	None
CNB03520	-1.2105	1.30473e-33	-2.04937	5.66003e-56	0.317728	0.189575	0.445521	0.058817	None	None
CNB03530	0.302056	0.0275748	0.0940797	0.54689	0.446467	0.0072545	0.185715	0.366104	None	None
CNB03540	-0.120899	0.63664	1.27409	3.25809e-13	2.74406	1.29569e-62	0.0219934	0.920975	2	2.1
CNB03550	-0.0788753	0.793308	0.785757	0.000349289	0.806456	0.00139716	0.436518	0.0721296	None	None
CNB03570	-0.122352	0.529579	-0.702724	0.000109925	0.51931	0.0207877	1.1947	1.09641e-09	4	None
CNB03580	0.127028	0.614023	0.345615	0.0968079	-0.159764	0.556129	-1.06764	0.000363052	None	None
CNB03590	0.067216	0.71552	-0.627668	5.47861e-05	-0.886944	3.88637e-05	-1.00939	0.00190671	None	None
CNB03600	-0.239612	0.191089	-0.296438	0.132487	0.0204531	0.946709	-1.10612	0.00118268	None	None
CNB03620	-0.120306	0.486306	-0.136734	0.422712	-0.285506	0.170028	0.00424545	0.988178	None	None
CNB03630	1.52834	0.0225408	5.30412	1.25381e-15	3.50445	1.4147e-124	0.130851	0.433883	2	2.1
CNB03640	-0.789694	0.00155708	-0.402276	0.233925	1.74805	3.2344e-08	0.379858	0.21637	3	None
CNB03650	-1.00368	8.93513e-15	0.9701	9.7954e-11	-0.458774	0.0114865	-0.54129	0.0157093	None	None
CNB03660	0.204645	0.0819248	-0.145469	0.251733	0.00728833	0.968027	-0.9568	9.58583e-09	None	None
CNB03670	0.204645	0.0819248	-0.145469	0.251733	0.00728833	0.968027	-0.9568	9.58583e-09	None	None
CNB03680	-0.249277	0.131779	-1.55797	9.30328e-17	0.341877	0.289256	-0.949687	0.00786077	None	None
CNB03690	0.100602	0.663921	1.64573	4.93001e-27	2.93867	8.73198e-94	0.967524	6.22616e-11	2	2.1
CNB03700	0.0727584	0.77256	0.429496	0.017502	1.87867	2.77162e-34	0.040891	0.843416	3	None
CNB03710	-0.0847137	0.758829	2.19905	9.50242e-44	2.42245	3.8938e-64	0.3054	0.0713556	2	2.1
CNB03720	0.53927	0.000181974	0.418	0.00431381	-0.485282	0.00648068	0.190009	0.412813	None	None
CNB03730	-0.0105421	0.954677	0.0461034	0.776219	0.460645	0.00521449	1.47459	2.39413e-23	4	None
CNB03740	-0.183576	0.243386	-1.08921	1.54419e-11	-0.0173642	0.951864	-0.839157	0.00552602	None	None
CNB03750	0.014114	0.944217	-0.447369	0.00466035	-0.347495	0.126075	-0.428584	0.108684	None	None
CNB03760	-0.108756	0.495182	-0.337244	0.0196764	0.298642	0.0917273	-1.28704	2.87987e-10	None	None
CNB03770	-0.278017	0.52236	2.01896	4.17965e-15	1.40273	3.28233e-11	-0.00934045	0.970625	2	2.1
CNB03780	-0.241349	0.100595	-0.634761	7.07269e-05	-0.361821	0.108111	-1.43608	1.23434e-06	None	None
CNB03790	-0.773982	1.22722e-16	-2.16511	2.74018e-78	-0.233471	0.166262	1.44931	4.39053e-20	4	None
CNB03810	-0.0801881	0.794508	0.788453	0.000181529	-0.263777	0.292715	-0.699407	0.0213378	None	None
CNB03820	0.072301	0.716262	-0.159962	0.348507	-0.135165	0.539172	-0.42566	0.0809718	None	None
CNB03850	-0.157567	0.429304	-1.37835	1.85233e-11	1.15094	5.85383e-06	0.490948	0.0411453	3	None
CNB03860	-0.677146	5.96226e-10	-1.72901	1.89655e-27	0.395738	0.0898096	-0.192673	0.471775	None	None
CNB03870	0.42544	7.66209e-05	-1.54173	4.00447e-33	0.725207	9.86572e-06	0.216056	0.25572	None	None
CNB03880	0.232972	0.0890697	-0.31717	0.0252282	0.401539	0.016056	-0.0106215	0.961474	None	None
CNB03890	-0.492729	0.0132407	-0.101881	0.690887	1.18686	6.49793e-08	1.46384	5.47194e-15	3	None
CNB03900	0.213842	0.185078	-0.81308	1.88888e-07	-0.683905	0.00361941	0.823743	0.00396539	None	None
CNB03920	-0.312855	0.0143453	-0.589911	4.52883e-05	0.45743	0.0102219	1.69962	2.63104e-22	4	None
CNB03930	0.162107	0.197839	-1.53421	4.6088e-39	-0.610093	0.000167621	0.023626	0.927774	None	None
CNB03940	0.00847004	0.967438	-0.992446	1.0014e-08	-0.408067	0.105699	0.527358	0.0440653	None	None
CNB03950	-0.192566	0.24406	0.401925	0.021282	-1.7355	2.25252e-14	-0.606518	0.08817	None	None
CNB03960	-0.399591	0.00743972	0.148124	0.414899	-0.437342	0.0369941	-0.583317	0.027421	None	None
CNB03970	0.118332	0.663317	0.388156	0.0834991	-0.211745	0.549867	-0.440185	0.236649	None	None
CNB03980	-1.10478	2.41488e-22	0.345393	0.0147183	1.90257	4.48943e-47	1.76412	1.80885e-34	3	None
CNB04010	0	1.52084e-09	1.92751	1.15047e-22	-0.741631	0.000595969	-0.652919	0.0368553	2	2.4
CNB04020	-1.35869	7.56009e-12	-0.945566	0.00255034	-0.684293	0.197331	0.579334	0.359466	None	None
CNB04030	0.0637219	0.767642	0.832271	1.23616e-06	0.0213909	0.932257	0.630931	0.000363958	None	None
CNB04040	0.671074	7.88905e-05	-0.950121	5.40294e-07	0.221183	0.433866	-0.453636	0.195719	None	None
CNB04050	0.61221	1.03184e-11	-1.90526	6.15032e-60	-0.7094	4.22756e-06	-0.453983	0.0275341	None	None
CNB04060	-0.206034	0.17419	-0.60692	7.24095e-05	-0.123292	0.591317	-0.305252	0.230924	None	None
CNB04070	-0.321715	0.0192245	0.728424	4.94707e-07	-0.397922	0.0255767	-0.600995	0.00295191	None	None
CNB04080	-0.307051	0.12339	-0.333693	0.119184	0.0808889	0.798622	-0.524988	0.112474	None	None
CNB04100	-0.475988	1.86095e-06	0.0479639	0.72477	0.449012	0.0124773	-0.371791	0.0530794	None	None
CNB04110	-1.20976	5.89101e-08	2.004	5.94095e-20	0.326702	0.162934	0.426827	0.0799678	2	2.4
CNB04120	-0.287557	0.170597	-0.372098	0.122315	-0.326527	0.34401	-1.68876	0.000279431	None	None
CNB04130	0.292558	0.152592	-0.508664	0.0105723	-1.89076	9.33968e-10	-1.48153	0.0262445	None	None
CNB04140	-0.188566	0.390314	-0.109936	0.624474	-0.465391	0.0735704	-1.09119	0.0025589	None	None
CNB04150	-0.838968	1.12133e-16	-1.51565	1.16197e-28	-0.208805	0.327497	0.0200672	0.944	None	None
CNB04160	-0.254958	0.165514	-0.843951	1.2237e-05	0.0821762	0.788811	0.738699	0.00698254	None	None
CNB04170	0.241046	0.0931283	-0.37304	0.00971321	-1.21653	6.69077e-11	-1.26819	1.93286e-05	None	None
CNB04180	0.12685	0.586054	0.427996	0.0175078	-0.798218	0.000423638	-1.55701	3.24487e-06	None	None
CNB04190	-0.338818	0.000579141	-1.21513	1.29117e-26	0.44945	0.00269778	1.18359	8.34822e-16	4	None
CNB04200	0.000968902	0.997421	0.00922712	0.96687	0.304051	0.201716	0.444313	0.0557447	None	None
CNB04220	0.390584	0.000393031	0.701089	6.32622e-09	0.226128	0.137826	-0.403681	0.012119	None	None
CNB04240	0.516933	1.59838e-07	-0.234257	0.0499271	-0.4639	0.000806866	0.774087	1.65766e-06	None	None
CNB04250	-0.615951	0.0252062	3.90078	9.67496e-122	-1.7899	4.88604e-24	-0.309473	0.19076	2	2.4
CNB04260	0.109248	0.534558	-0.518439	0.0011825	0.818669	6.82031e-06	1.41938	3.79328e-17	4	None
CNB04270	-0.337826	0.0134378	-1.22362	8.34374e-13	0.849657	0.000787209	0.551127	0.0354262	None	None
CNB04280	0.224771	0.0485533	-2.01476	3.37787e-54	-0.98718	4.42905e-06	-0.388914	0.240906	None	None
CNB04290	-0.137562	0.349798	0.0128074	0.932706	0.680094	4.26363e-06	0.982811	1.53071e-10	None	None
CNB04300	-0.0113671	0.962734	0.381975	0.0304909	-0.430856	0.0424579	0.254165	0.301758	None	None
CNB04310	-0.391781	3.5645e-05	-2.02825	3.87546e-70	0.304385	0.0730263	1.93606	1.27231e-38	4	None
CNB04320	-0.0867234	0.681906	-0.764072	8.91577e-05	-0.218834	0.460982	2.08462	1.38848e-23	4	None
CNB04330	0.239042	0.153671	-0.268692	0.111897	0.887614	1.45759e-05	0.412503	0.0533635	None	None
CNB04340	0.0311055	0.841061	0.0329025	0.812388	-0.261506	0.0832409	0.125563	0.499323	None	None
CNB04350	0.0311055	0.841061	0.0329025	0.812388	-0.261506	0.0832409	0.125563	0.499323	None	None
CNB04360	-0.273078	0.0399976	-1.16799	3.6467e-15	-1.13072	1.15909e-05	0.0643978	0.875659	None	None
CNB04370	-0.27763	0.0108496	-0.311546	0.0116359	0.280433	0.069158	1.00836	9.75542e-12	4	None
CNB04380	-0.939592	2.21338e-16	-1.09139	8.17546e-13	0.158097	0.475783	1.19869	8.49314e-11	4	None
CNB04400	0.661123	2.68541e-06	0.594072	3.37611e-05	-0.602914	0.000949626	-1.45421	4.92336e-10	None	None
CNB04410	-0.168286	0.376047	-1.37218	2.39685e-12	1.02327	2.85173e-05	-0.328183	0.25549	3	None
CNB04420	-0.073169	0.694925	-1.18574	0.0123448	0.229854	0.516297	-0.0104731	0.972825	None	None
CNB04430	0.235642	0.103917	0.647767	1.15921e-06	-0.0276529	0.891015	-1.283	2.15681e-11	None	None
CNB04440	0.162999	0.401007	0.186875	0.29946	-0.498365	0.00890762	-2.39575	1.74117e-18	None	None
CNB04450	-0.73539	1.28589e-12	-1.93263	4.41319e-39	-0.634827	0.0071526	-0.179042	0.602191	None	None
CNB04460	0.410503	0.0111065	1.04376	2.74448e-12	1.41883	8.56441e-21	-0.535394	0.000730941	2	2.1
CNB04470	0.357033	0.00124311	-0.985155	8.89001e-16	0.989668	1.92668e-12	1.12163	9.50412e-15	4	None
CNB04480	3.70788	0	-1.2007	6.63225e-28	-3.87717	1.19102e-131	-1.45876	7.52226e-05	1	None
CNB04500	-0.387249	0.00281308	-1.84039	4.37641e-28	0.359746	0.200138	0.132095	0.688507	None	None
CNB04510	-0.270627	0.0402804	-0.979954	3.352e-11	-1.76435	4.06672e-14	-1.05225	0.018688	None	None
CNB04520	0.199511	0.421306	0.160524	0.468529	-0.323666	0.202472	-1.26497	0.000326678	None	None
CNB04530	0.202056	0.24959	-1.00151	0.0392945	1.46775	0.0169565	0.711096	0.00321206	None	None
CNB04540	-0.104292	0.493602	-0.908262	3.60305e-12	-1.15907	5.60027e-11	0.691521	0.00240417	None	None
CNB04550	-0.120252	0.570139	-0.647629	0.000576341	-0.503019	0.0574582	-1.67642	9.11333e-06	None	None
CNB04560	0.244233	0.113804	-0.181482	0.228698	1.51628	1.33556e-25	0.180453	0.313448	3	None
CNB04570	-0.242341	0.0432814	-1.2555	1.96517e-18	-0.492232	0.0147331	-0.463986	0.0582932	None	None
CNB04580	-0.205644	0.0588216	-2.06691	3.27749e-78	-0.775885	2.66006e-08	0.71432	3.32989e-05	None	None
CNB04590	0.123726	0.325884	-0.912596	2.68719e-14	-0.643451	6.12478e-05	0.289571	0.139773	None	None
CNB04600	1.88842	7.84225e-06	0.29958	0.41692	0.30858	0.453022	-0.0861923	0.864676	1	None
CNB04610	-0.115723	0.602219	-0.637308	0.00189828	-0.697439	0.0180754	-0.889787	0.0567047	None	None
CNB04620	0.0719915	0.813747	2.16424	1.88878e-40	0.840964	1.40689e-07	0.491497	0.0102356	2	2.2
CNB04630	0.370091	0.100177	1.58777	4.62352e-24	0.865057	2.37393e-08	-1.01788	6.8613e-08	2	2.3
CNB04640	-0.491245	0.000680126	-1.93483	6.08273e-28	1.07733	0.000478379	-0.172445	0.632048	3	None
CNB04650	-0.0188677	0.930187	-0.639269	8.51138e-05	1.22522	2.66147e-11	0.658016	0.000510202	3	None
CNB04660	-0.0557597	0.806274	-1.76985	4.96167e-14	-3.61238	5.88661e-11	-2.42112	0.221794	None	None
CNB04670	0.164891	0.482124	0.474497	0.00654884	-0.243906	0.260145	0.224429	0.369684	None	None
CNB04680	-0.0276622	0.896064	-0.856598	4.57996e-07	-0.428555	0.113343	0.0543761	0.886225	None	None
CNB04690	0.179307	0.279455	0.674742	1.68375e-06	-0.480492	0.00576828	-0.217396	0.338888	None	None
CNB04700	-0.198299	0.326163	0.849575	1.2843e-06	-0.0697182	0.779419	0.0340529	0.901393	None	None
CNB04710	2.11093	1.29493e-89	-0.675509	2.3423e-08	-0.116357	0.469567	0.879577	3.85862e-08	1	None
CNB04720	-0.607755	0.0723186	-0.93338	3.94389e-07	1.0611	1.50907e-08	1.80512	2.80074e-32	3	None
CNB04730	-0.658586	1.63446e-09	-1.27071	1.3833e-20	-0.240169	0.230381	-0.0441845	0.876042	None	None
CNB04740	-0.00143564	0.994516	-0.811808	7.79734e-10	1.34665	2.43011e-20	0.608928	0.000183991	3	None
CNB04750	-0.174837	0.370233	-0.220536	0.254138	-0.606107	0.0128085	-1.71365	2.11807e-06	None	None
CNB04760	-0.192932	0.242002	0.0520836	0.776271	-0.775362	0.000136113	-1.08545	0.000232049	None	None
CNB04770	-0.138408	0.440929	0.468254	0.0020041	0.744195	4.14428e-06	-0.519386	0.00498875	None	None
CNB04780	0.421412	0.0144195	0.678862	1.54812e-05	0.851443	1.57659e-07	-0.465981	0.0137436	None	None
CNB04790	-0.0931254	0.649478	-1.06616	8.17202e-12	-1.04477	4.17874e-07	-1.22456	0.000190762	None	None
CNB04800	0.28982	0.212702	1.1231	6.67359e-11	0.222713	0.357713	0.0296695	0.924702	2	2.3
CNB04810	-0.171523	0.200042	-0.335519	0.00678859	0.352466	0.0442982	1.69132	6.21182e-26	4	None
CNB04820	-0.322976	0.0335114	0.66104	1.08927e-05	0.311656	0.0792826	-0.169762	0.421226	None	None
CNB04830	0.0160825	0.977668	1.26539	1.64898e-05	-0.0273828	0.942907	0.332172	0.357734	2	2.4
CNB04840	-0.201885	0.341286	-2.09221	1.06292e-15	0.000202834	0.999812	0.263646	0.633197	None	None
CNB04850	0.356635	0.000773421	-1.4316	3.37764e-34	-1.113	1.25533e-12	-0.759749	0.0013023	None	None
CNB04860	0.756813	5.92836e-12	-0.851475	1.03363e-11	-1.10388	3.30603e-09	-0.623147	0.0160307	None	None
CNB04870	1.84373	1.09922e-51	1.27676	1.54354e-20	-1.12225	2.91354e-12	0.126736	0.521103	1	None
CNB04880	-0.951577	2.96848e-22	-2.69285	4.77195e-110	-0.31311	0.0449117	0.489785	0.00172591	None	None
CNB04890	-0.951577	2.96848e-22	-2.69285	4.77195e-110	-0.31311	0.0449117	0.489785	0.00172591	None	None
CNB04900	-0.234131	0.623214	3.72002	1.87919e-68	-1.77147	7.59205e-18	-0.420442	0.206896	2	2.4
CNB04910	0.195621	0.0692603	-0.404375	0.0004246	-0.574304	4.83223e-05	-0.679708	6.17341e-05	None	None
CNB04920	-0.269409	0.0568319	-1.29777	3.44295e-18	0.6294	0.00231146	0.728401	0.000307194	None	None
CNB04930	-0.755431	0.0638761	-3.57564	8.45349e-117	-0.24517	0.213973	0.866947	4.10385e-06	None	None
CNB04940	0.362426	0.216141	0.597023	0.0117325	0.124128	0.680485	-0.486591	0.157304	None	None
CNB04950	-0.41943	0.00643737	-0.482793	0.00652656	1.71496	1.62207e-22	0.680876	0.000134035	3	None
CNB04960	0.360464	0.00122647	-1.31728	3.07036e-25	-0.466909	0.00810518	-0.116717	0.629576	None	None
CNB04980	1.71574	6.79404e-10	0.272515	0.28951	-0.620639	0.0480813	1.0683	0.000877341	1	None
CNB04990	0.016448	0.937076	-0.0610533	0.719929	1.32926	7.47369e-18	2.79666	7.55997e-82	3	None
CNB05000	0.0474935	0.819356	-0.347507	0.0422893	-3.04547	1.85482e-34	0.0571139	0.924702	None	None
CNB05030	-0.906429	7.18569e-23	-2.28972	1.65783e-69	-0.639329	0.000185258	-0.612648	0.000758234	None	None
CNB05040	-0.186573	0.250973	0.00960938	0.956681	0.497969	0.0082939	1.89306	9.816e-31	4	None
CNB05050	-0.220157	0.109198	0.0426907	0.789001	-0.324706	0.0678355	2.26043	1.42181e-46	4	None
CNB05060	-0.900994	0.000103688	0.681335	0.016963	2.12118	2.71218e-20	-0.0968571	0.707519	3	None
CNB05080	0.57468	0.0185059	1.82227	2.77526e-26	1.94673	2.73164e-40	-1.33368	8.67142e-15	2	2.3
CNB05090	0.240891	0.182253	0.0193051	0.921584	-0.858022	6.81433e-05	-1.68264	1.11941e-06	None	None
CNB05100	1.9878	0.0996432	0.88604	0.416414	0.964927	5.00195e-05	0.0103624	0.970625	None	None
CNB05110	-0.0838452	0.543299	-0.52615	5.65542e-06	0.266805	0.0767681	0.769537	1.52294e-05	None	None
CNB05120	1.90782	6.15463e-65	0.366661	0.00334793	-2.4733	2.2952e-59	-0.0125359	0.964773	1	None
CNB05130	-0.196686	0.388429	0.0915045	0.695042	-0.515489	0.0558449	-0.633097	0.0842201	None	None
CNB05140	-0.0687909	0.61493	-0.787887	9.7588e-11	0.143401	0.405947	1.3988	1.83156e-21	4	None
CNB05150	-0.0694483	0.678768	0.463106	0.000486302	0.316693	0.0364891	-0.00854739	0.966107	None	None
CNB05160	0.352275	0.0295715	-0.598946	0.00053364	1.12917	7.09465e-09	0.0258279	0.922522	3	None
CNB05180	0.516067	0.0645127	2.79327	1.04764e-66	0.362119	0.0298189	-0.229783	0.231151	2	2.3
CNB05190	-0.618066	6.68211e-09	-1.22662	3.85148e-10	1.21053	8.19795e-07	1.0966	1.29677e-09	3	None
CNB05200	-0.00147831	0.995864	-0.890956	2.32763e-06	0.3137	0.243648	0.397833	0.155888	None	None
CNB05230	-0.390682	0.00155068	-0.209347	0.0921105	1.41485	8.00113e-27	1.37058	1.91583e-22	3	None
CNB05240	-0.185102	0.281675	-0.311023	0.0667314	-0.932168	1.99224e-05	-0.0492549	0.909514	None	None
CNB05260	-0.384723	0.439162	0.955936	0.0145228	4.11753	9.63479e-83	0.578165	0.00108477	3	None
CNB05270	0.142308	0.414259	-1.1431	5.94392e-11	0.81485	0.000688045	0.313652	0.220115	None	None
CNB05280	-0.544511	1.05752e-05	-1.99578	1.95314e-29	0.358539	0.221458	0.583245	0.0362952	None	None
CNB05290	0.114254	0.529451	-0.893335	7.31848e-08	-0.433848	0.0902712	0.0951956	0.784574	None	None
CNB05310	-0.0879503	0.663787	0.0057763	0.975745	-0.317429	0.150738	-0.699844	0.0153141	None	None
CNB05320	0.168515	0.180514	-1.01152	2.25416e-15	-1.006	1.90008e-08	-0.696047	0.00688152	None	None
CNB05330	0.103384	0.569841	-0.696012	1.34322e-05	-0.105257	0.692804	-0.786043	0.00811184	None	None
CNB05340	-0.121765	0.453903	-1.56371	9.31582e-30	-0.490357	0.00626244	0.15273	0.515175	None	None
CNB05350	-0.195101	0.256253	-0.460276	0.0113282	-0.689864	0.00515074	-0.839114	0.0161646	None	None
CNB05360	-0.110693	0.484366	-0.566113	0.00028015	-1.33699	9.71744e-09	-1.03198	0.00307206	None	None
CNB05370	0.0648537	0.753429	-0.0772856	0.758207	1.29207	5.64861e-07	1.02328	2.26043e-07	3	None
CNB05380	-0.286884	0.00514622	-1.12771	1.43995e-24	0.514034	0.000291349	1.55756	1.13929e-25	4	None
CNB05390	0.158003	0.573061	0.523651	0.0136693	-0.848326	0.00146144	-2.17768	1.95559e-06	None	None
CNB05400	-0.150059	0.425575	-0.746268	2.53506e-05	-0.2145	0.468674	-1.28386	0.000429055	None	None
CNB05410	0.46669	0.000649344	0.648635	4.55559e-06	-0.320243	0.623508	0.781468	0.22014	None	None
CNB05430	0.815053	0.0241319	1.07446	5.52408e-05	1.68465	7.06418e-12	0.0130639	0.966083	2	2.1
CNB05440	-0.403335	0.532584	1.95406	4.93479e-07	1.73052	1.13482e-10	0.4197	0.097299	2	2.1
CNB05450	0.120167	0.480044	-0.726735	2.487e-05	1.24454	4.99036e-07	1.007	4.92596e-06	3	None
CNB05460	-0.161376	0.452933	-0.838084	4.81872e-06	1.96429	1.79115e-25	0.532347	0.00519883	3	None
CNB05480	-0.123158	0.358583	-2.26438	3.15181e-66	0.0682132	0.776264	2.22457	2.47646e-35	4	None
CNB05490	0.280759	0.251055	-0.0730019	0.768729	-0.853304	0.00535492	-1.16669	0.0284032	None	None
CNB05500	0.119178	0.446183	-0.448495	0.000688822	-0.534809	0.000259541	-0.131274	0.54321	None	None
CNB05510	-0.951725	1.12212e-20	-2.45009	2.49402e-81	-0.179837	0.351248	0.696715	0.000149748	None	None
CNB05520	-0.156146	0.277335	-0.639798	4.3796e-06	0.92959	1.2575e-09	1.37303	2.80408e-20	4	None
CNB05530	0.344863	0.0377696	0.62695	5.90087e-05	2.48889	4.83118e-69	0.163094	0.334388	3	None
CNB05540	0.240152	0.0498582	-1.08188	1.0759e-17	-0.480617	0.00564249	0.459598	0.026788	None	None
CNB05550	-0.952303	1.3681e-17	-1.71896	8.56813e-05	1.42678	0.0148573	0.423716	0.0973938	None	None
CNB05560	0.151235	0.409664	-0.576969	0.000283925	0.81232	7.65786e-06	0.715473	0.000278402	None	None
CNB05570	0.262486	0.011876	-1.05605	3.4056e-20	-0.831633	1.39148e-08	-0.606376	0.000853232	None	None
CNB05580	-0.164421	0.242573	-1.3911	6.45946e-14	1.52652	0.00272734	0.188486	0.738468	3	None
CNB05600	0.366494	0.00382949	-1.37952	3.76217e-18	0.228518	0.321659	-0.295681	0.191762	None	None
CNB05610	-0.230254	0.096344	-0.892972	2.35964e-09	-0.874737	0.00021448	-1.20361	0.000387893	None	None
CNB05620	-0.0545393	0.732957	-2.17106	2.37751e-44	0.432103	0.0685075	1.18408	1.6387e-09	4	None
CNB05630	-0.0701461	0.791873	0.168443	0.412073	0.404225	0.062796	0.321667	0.175037	None	None
CNB05640	-0.775432	2.67237e-15	-1.54052	2.34072e-31	0.0441606	0.859602	-0.350357	0.214014	None	None
CNB05650	0.123775	0.515153	-0.164961	0.344365	-0.158052	0.494957	0.137677	0.625683	None	None
CNB05660	1.96322	1.7249e-14	0.984557	6.34621e-06	2.41092	1.50165e-45	0.502056	0.00416199	1	None
CNB05670	2.41745	2.03252e-104	-0.614432	7.28485e-07	-1.64931	7.13465e-27	0.346252	0.118013	1	None
CNB05680	0.331613	0.00820737	-0.999178	9.58715e-15	-0.828261	2.40413e-05	-0.927936	0.000482916	None	None
CNB05690	0.347137	0.0998403	1.62388	7.26333e-24	1.93517	1.20084e-33	0.58894	0.000179442	2	2.1
CNB05700	1.65264	4.46439e-15	-0.485807	0.0297602	-1.09942	0.000945098	0.893719	0.0135891	1	None
CNB05710	-0.342648	0.0325151	2.14956	9.52119e-53	-0.878963	4.69452e-09	0.134497	0.492299	2	2.4
CNB05720	-0.342648	0.0325151	2.14956	9.52119e-53	-0.878963	4.69452e-09	0.134497	0.492299	2	2.4
CNB05730	-0.00563457	0.989773	1.81971	1.46721e-20	-3.04674	9.78817e-30	-0.730278	0.265443	2	2.4
CNB05740	-0.204796	0.407114	1.87414	2.53302e-31	-1.12531	1.63266e-10	-0.923452	0.000450648	2	2.4
CNB05750	0.722787	0.000103798	3.84277	4.24315e-212	-2.98312	1.13546e-104	0.405111	0.101888	2	2.4
CNB05760	0.57274	0.0189501	2.46018	8.49943e-56	-2.84296	6.13632e-50	-1.55617	0.000220567	2	2.4
CNB05770	0.118716	0.582505	0.882696	1.59124e-08	2.28949	3.61464e-58	0.472972	0.00209792	3	None
CNC00020	1.30105	9.66592e-09	1.47106	6.93756e-17	-0.0936209	0.684026	-0.714887	0.00211492	1	None
CNC00030	0.126893	0.488238	-0.744735	9.81336e-06	1.44616	1.20859e-14	1.16492	2.16047e-11	3	None
CNC00040	0.280464	0.0675913	0.421906	0.00167731	-0.398916	0.0142695	-0.60504	0.0028399	None	None
CNC00050	0.205927	0.153671	0.945738	1.44747e-13	-1.0679	5.1217e-12	0.678775	0.000200768	None	None
CNC00060	0.616539	8.20765e-10	-2.97958	9.0364e-110	-0.966165	3.6965e-05	-0.713009	0.0370476	None	None
CNC00080	0.402852	0.101601	0.961102	2.12163e-06	1.67795	3.93089e-21	0.0349449	0.881126	3	None
CNC00090	1.6227	3.87861e-07	0.95525	8.7518e-05	1.76756	9.21637e-19	1.7596	1.83688e-26	1	None
CNC00100	-0.337074	0.0288175	-0.902904	7.9219e-08	0.313761	0.181186	0.677542	0.0048956	None	None
CNC00110	-0.412689	5.19558e-05	-1.08382	6.10177e-18	0.235868	0.167115	0.631924	7.79871e-05	None	None
CNC00130	-3.91439e-05	0.99975	-0.204471	0.225125	-1.16155	2.82619e-08	-0.97584	0.0029898	None	None
CNC00140	0.108086	0.588162	-0.693491	7.59574e-05	-0.527738	0.0350254	-0.936668	0.00882407	None	None
CNC00160	0.108133	0.386068	-1.06512	2.7021e-22	-0.119655	0.410763	-0.201151	0.234447	None	None
CNC00180	-0.37256	0.0202773	-1.18727	8.35946e-10	-0.317962	0.32597	-1.75191	0.000137349	None	None
CNC00190	0.528734	0.00147217	1.06893	1.70603e-17	0.257873	0.0841008	-0.951835	5.26456e-10	2	2.3
CNC00200	1.88103	4.9184e-13	-0.801059	0.00197748	-1.17551	0.00521673	-1.71766	0.0282482	1	None
CNC00210	-0.717189	9.20348e-06	2.76832	1.74334e-87	-0.219663	0.20118	1.36628	1.8851e-17	2	2.4
CNC00220	-1.1452	2.78381e-28	-3.67432	7.18433e-103	1.41969	5.40023e-06	-0.280058	0.40591	3	None
CNC00230	0.162729	0.186068	-0.652812	4.68671e-08	-0.291649	0.0526538	0.0879699	0.645331	None	None
CNC00240	-0.232154	0.0948081	-1.50353	4.11274e-14	1.37179	7.974e-07	0.67761	0.00378284	3	None
CNC00250	-0.186797	0.166755	-0.128071	0.374447	-0.00916266	0.96333	-0.941423	8.74145e-07	None	None
CNC00260	-0.0950919	0.597712	-0.0243613	0.889247	-0.044165	0.843932	-0.333223	0.141559	None	None
CNC00270	-0.206926	0.117508	-0.147541	0.339657	-1.24621	3.54177e-09	2.74124	3.9586e-48	4	None
CNC00290	-0.328281	0.358583	1.70157	1.18931e-12	2.3835	1.31115e-44	0.228192	0.231803	2	2.1
CNC00300	-1.19376	3.25177e-21	2.30287	2.97946e-67	-0.207295	0.194549	0.831877	1.33234e-07	2	2.4
CNC00310	2.51172	0.0244021	5.19401	1.42428e-09	3.32432	5.3754e-91	-0.30226	0.0458584	2	2.3
CNC00320	-0.370948	0.0355417	0.145116	0.498496	-0.306378	0.228537	-0.868601	0.00432923	None	None
CNC00330	-0.50772	0.000311624	-0.266249	0.192155	0.727496	0.00214986	0.779672	0.000167102	None	None
CNC00340	0.718803	0.000442956	0.780258	4.07577e-05	1.48459	2.4721e-17	0.560684	0.00103185	3	None
CNC00350	-0.923787	4.27892e-22	-2.35764	7.36707e-69	-0.366521	0.0509996	0.417841	0.0185704	None	None
CNC00360	0.0755339	0.586054	-1.09222	4.10775e-20	0.734023	4.90575e-07	1.15182	6.2699e-15	4	None
CNC00370	0.00216344	0.995864	-0.973943	0.000127718	0.325754	0.379085	-0.605164	0.16742	None	None
CNC00380	0.407687	0.316756	1.96611	8.98048e-18	-1.59626	7.51939e-10	-1.53382	0.00212462	2	2.4
CNC00390	-0.00283625	0.988608	-1.62892	7.22198e-39	0.0993615	0.613917	1.16472	1.03546e-11	4	None
CNC00400	0.537412	0.00030788	-1.04722	1.70516e-12	-1.13466	5.98101e-08	0.979999	8.56476e-05	None	None
CNC00410	0.328709	0.0371661	-0.931307	2.26927e-08	-1.46469	8.05852e-09	-1.0344	0.023867	None	None
CNC00420	0.138719	0.385592	0.10151	0.516241	-1.2005	2.21098e-15	0.767165	2.24237e-05	None	None
CNC00430	-0.113523	0.528589	-1.76784	8.04992e-24	1.82158	2.07811e-19	1.18036	1.84207e-11	3	None
CNC00440	0.42425	0.070393	-1.44768	3.37305e-09	-1.08288	0.012219	-2.49208	0.00491225	None	None
CNC00450	-0.149645	0.577806	-0.042428	0.873646	-0.703602	0.0218253	-0.95363	0.0428819	None	None
CNC00460	0.169139	0.323772	-0.890689	4.72193e-08	-0.059779	0.827492	-0.344662	0.244361	None	None
CNC00470	-0.724302	8.45477e-13	-0.742649	3.13452e-08	0.234172	0.203794	0.679779	6.44186e-05	None	None
CNC00480	-0.388976	0.0264625	-1.86855	8.88483e-17	-3.98553	1.14822e-09	-1.031	0.647018	None	None
CNC00490	0.493103	0.00293668	-0.00193857	0.992556	1.8298	4.4631e-28	-0.0444908	0.841977	3	None
CNC00500	0.177623	0.518256	0.120177	0.625697	-0.786335	0.00268729	-0.895511	0.0258359	None	None
CNC00510	-0.105606	0.680788	-1.34465	1.9662e-08	-0.939283	0.0282115	-0.983351	0.16435	None	None
CNC00520	0.0219785	0.906759	-0.258122	0.0886108	-1.26941	2.55214e-11	-2.04908	5.43274e-10	None	None
CNC00550	-0.347733	0.0562557	-0.295705	0.158659	-0.0152951	0.96025	-0.174573	0.588345	None	None
CNC00560	0.413229	0.360898	2.01876	1.24088e-15	0.160451	0.591957	-2.01081	1.06277e-08	2	2.3
CNC00570	-0.0598862	0.701995	-0.186564	0.186837	0.401841	0.0147017	0.0843454	0.686865	None	None
CNC00590	0.362702	0.000734127	-1.09026	4.08239e-19	-0.984788	2.27815e-09	-0.964403	4.05561e-05	None	None
CNC00600	-0.093588	0.572251	0.871806	4.72276e-10	1.81497	4.97648e-35	2.81533	1.68798e-93	3	None
CNC00620	-0.249641	0.0889787	-0.0693478	0.688221	-1.03751	3.76308e-08	-0.290764	0.317333	None	None
CNC00630	0.26756	0.107577	-0.612808	0.000245445	-0.843494	7.39482e-05	-0.377874	0.224547	None	None
CNC00640	-0.219645	0.731628	5.37823	1.59842e-142	-2.96804	6.92492e-55	-0.097887	0.821708	2	2.4
CNC00650	0.161473	0.45196	0.542235	0.00142253	0.358447	0.0632583	0.260414	0.230097	None	None
CNC00660	-0.910021	1.69155e-16	1.30479	1.37244e-25	-0.124781	0.416802	1.14441	2.77483e-16	2	2.4
CNC00670	-0.421821	0.00165649	-0.832589	4.60112e-07	0.574639	0.00907	0.441203	0.0633183	None	None
CNC00680	-0.274444	0.0461211	-0.450598	0.00340585	0.0210463	0.931733	0.387467	0.0745017	None	None
CNC00690	0.382085	0.0107508	0.647374	5.32857e-05	1.02248	1.41259e-09	1.30213	3.65091e-17	3	None
CNC00720	-0.424971	0.00352571	-0.027699	0.887981	0.67325	0.0101134	-0.319512	0.293558	None	None
CNC00730	0.584912	2.83245e-07	0.719718	6.85283e-09	-0.204649	0.16043	0.0778467	0.649874	None	None
CNC00740	-1.58064	NA	NA	NA	NA	NA	NA	NA	None	None
CNC00760	0.109228	0.394938	1.41511	1.42616e-32	-2.54717	1.53811e-57	-0.643712	0.00128186	2	2.4
CNC00780	0.113857	0.429222	-0.250109	0.0752666	-1.08925	1.00132e-09	-0.474512	0.0521459	None	None
CNC00790	-0.41955	0.00082038	-1.55225	0.000195312	1.69456	0.00516462	0.093662	0.884894	3	None
CNC00800	0.824035	8.32764e-10	-0.376436	0.0136719	-0.253275	0.224223	-0.0799569	0.769781	None	None
CNC00810	-0.57689	0.000360995	-0.182605	0.395278	-0.659162	0.0122829	-1.64512	5.25598e-05	None	None
CNC00820	2.47001	5.96398e-57	0.254065	0.087331	-3.06476	1.02543e-50	-0.0358066	0.947537	1	None
CNC00830	-0.241639	0.0249245	-1.16637	4.47348e-22	-0.172554	0.325006	0.883613	7.04788e-08	None	None
CNC00840	-0.115337	0.55105	0.403132	0.0111517	-0.754825	0.000260445	-0.378895	0.188237	None	None
CNC00850	0.426441	0.114162	0.366206	0.120115	-0.39993	0.165215	-0.943431	0.0295363	None	None
CNC00860	1.29771	1.36183e-11	0.0705615	0.743762	-2.02212	6.17259e-15	-1.20268	0.0212677	1	None
CNC00870	-0.426726	0.00402521	-0.411136	0.0293774	-1.47922	3.98997e-09	-1.4818	0.000486206	None	None
CNC00880	-0.327109	0.022277	-0.352761	0.0262213	-1.37181	2.88344e-12	-0.74796	0.018101	None	None
CNC00890	-1.1346	4.53692e-19	1.18291	1.01436e-14	0.401448	0.0452619	1.35542	1.12015e-14	2	2.2
CNC00900	0.0233886	0.889981	0.00553423	0.969901	1.52847	5.17483e-31	0.331416	0.0318743	3	None
CNC00910	0.400474	0.00127826	0.204707	0.130095	1.00096	1.18423e-12	0.853773	1.7712e-08	3	None
CNC00920	0.534311	1.57644e-09	-1.54658	1.80773e-50	-0.33263	0.671204	-2.11252	0.00463046	None	None
CNC00940	-0.0166753	0.9341	0.0425213	0.793728	-0.250819	0.178822	0.589591	0.00200008	None	None
CNC00950	-0.17048	0.272919	0.242247	0.116561	-0.247041	0.217203	-0.408901	0.0759224	None	None
CNC00960	0.0685069	0.656522	-0.507057	0.000116006	0.855757	3.3319e-08	0.731651	6.9748e-06	None	None
CNC00970	3.09063	0.0137667	4.76602	1.6829e-49	2.84517	8.11472e-65	-0.112245	0.603601	2	2.3
CNC00980	0.380467	0.530809	2.37231	5.73578e-15	4.16661	5.50883e-94	0.819617	3.91515e-08	2	2.1
CNC00990	-0.198027	0.0729421	-1.80997	9.85204e-56	-1.04622	2.55008e-12	-0.0438854	0.848325	None	None
CNC01000	-0.408792	0.000375697	-0.96869	1.55493e-12	0.0622268	0.78034	0.14345	0.549937	None	None
CNC01010	-0.114693	0.819119	2.85984	2.6041e-32	4.9792	7.33254e-188	-0.0728697	0.681112	2	2.1
CNC01030	-0.279492	0.109044	-1.17158	6.94375e-11	0.831845	0.00021448	1.54462	2.81193e-16	4	None
CNC01040	-0.0567102	0.772439	0.172148	0.29187	-0.477868	0.0121538	-1.34486	3.34221e-07	None	None
CNC01050	1.7029	7.80829e-56	-0.547828	3.02094e-05	-2.62377	2.7227e-47	-1.96483	2.26413e-07	1	None
CNC01060	-0.288698	0.0309757	-0.882467	4.02867e-07	1.17958	3.73349e-07	1.18727	1.49988e-09	3	None
CNC01070	0.0829051	0.584098	-0.737533	1.18783e-08	-1.01669	2.33951e-05	0.127485	0.6985	None	None
CNC01080	-0.426875	0.00692531	0.294859	0.099304	-0.154357	0.501804	-0.251972	0.338653	None	None
CNC01090	-0.449104	0.00078104	-1.16788	2.31973e-10	1.13113	1.44361e-06	0.76271	0.000350679	3	None
CNC01110	-1.03259	4.01186e-25	-1.37081	1.71058e-23	0.671709	0.000381395	0.932403	2.83763e-07	None	None
CNC01130	-1.38445	7.35407e-24	-0.891295	1.07008e-06	0.682927	0.000748735	0.460715	0.032156	None	None
CNC01140	-0.0561247	0.84388	1.03191	9.09171e-09	0.301653	0.149083	0.73665	0.000441957	2	2.2
CNC01150	-0.258971	0.113935	0.252148	0.139221	-0.67364	0.000768195	0.0770006	0.809673	None	None
CNC01160	-0.66658	2.19947e-11	-0.237093	0.0633832	-0.774128	6.7062e-07	0.794203	6.60404e-06	None	None
CNC01170	0.915924	1.90974e-06	0.542626	0.00252259	0.966502	4.69596e-08	-1.07255	4.28066e-06	None	None
CNC01180	0.793661	0.0137667	0.647467	0.0310053	2.26904	2.21746e-20	-0.265525	0.257383	3	None
CNC01190	3.60808	0.335801	1.50682	0.367074	-0.755075	0.70391	-0.238138	NA	None	None
CNC01200	-0.325422	0.0301763	-0.878075	4.54375e-07	0.640399	0.00261322	0.259038	0.281389	None	None
CNC01210	0.183124	0.335234	-0.895766	5.40537e-07	0.560046	0.0175572	0.0748358	0.822076	None	None
CNC01220	-0.771986	9.01879e-13	-1.23101	1.11515e-17	-0.546698	0.0101791	-0.472727	0.0882993	None	None
CNC01230	-0.0718753	0.700983	-0.233487	0.145713	0.505202	0.00321995	0.113967	0.595544	None	None
CNC01240	-0.789335	0.00548855	1.06145	0.00011756	-0.52956	0.121514	0.0374903	0.940245	2	2.4
CNC01250	0.522982	0.40636	1.7643	4.90669e-07	0.428671	0.219253	0.256605	0.494449	2	2.3
CNC01260	1.0017	7.18326e-08	2.1474	1.17713e-53	-0.921352	3.61965e-09	-0.237897	0.283208	1	None
CNC01270	-0.11427	0.578252	1.09818	4.04206e-14	0.294521	0.0787254	-0.646616	0.00040165	2	2.3
CNC01280	-0.0661739	0.739736	-0.986914	1.68194e-09	0.348632	0.115639	-0.0253422	0.932986	None	None
CNC01290	0.365511	0.0692603	-0.457822	0.0262819	1.85435	3.45193e-20	0.195775	0.407259	3	None
CNC01300	0.034425	0.854124	-0.493373	0.000613398	-0.00427758	0.984777	-0.0247678	0.925285	None	None
CNC01310	0.0423998	0.835346	-0.0917054	0.589578	-0.0578214	0.794232	0.616118	0.00178825	None	None
CNC01320	0.00374384	0.991741	0.149354	0.546948	1.11679	8.13826e-08	1.68439	9.84405e-22	3	None
CNC01330	1.99811	2.61145e-34	-0.459057	0.00612883	-1.03824	6.79598e-06	-0.207546	0.584544	1	None
CNC01340	-0.31864	0.0399996	-0.990102	3.39475e-08	0.309885	0.228865	0.417777	0.119704	None	None
CNC01350	-0.173537	0.823688	1.80291	0.000283847	4.14457	1.89916e-195	1.48826	2.87181e-27	2	2.1
CNC01360	0.0672424	0.830942	-0.710607	0.00577256	1.10341	3.66894e-05	-0.324507	0.333229	3	None
CNC01370	-0.370195	0.0112982	-1.10553	1.33906e-09	1.1539	9.4592e-08	0.470836	0.0231181	3	None
CNC01380	-0.58891	0.000332987	-0.418229	0.0430957	-0.325993	0.239875	-0.874492	0.0142102	None	None
CNC01390	-0.229813	0.0962154	-0.341436	0.0270028	-0.28935	0.170613	0.525647	0.0144343	None	None
CNC01400	0.66528	1.77484e-06	-0.802119	1.26663e-06	-1.83625	2.58974e-15	-1.25887	0.00295191	None	None
CNC01410	-1.01511	4.46439e-15	-2.65862	3.39465e-69	-0.269388	0.170703	0.290381	0.164922	None	None
CNC01420	-0.481119	0.000998373	-1.6161	1.17375e-15	0.770162	0.00785467	0.137711	0.679111	None	None
CNC01430	-0.300508	0.057196	-0.727935	4.1947e-05	-0.471749	0.0680514	-0.417551	0.209783	None	None
CNC01440	-0.216358	0.195771	-1.00951	1.1249e-08	0.190138	0.490275	0.283565	0.346707	None	None
CNC01450	0.179628	0.424413	-0.324803	0.097831	1.16459	1.83639e-09	-0.699323	0.00196912	3	None
CNC01470	-0.444321	0.000427764	-1.16728	2.13425e-14	0.534862	0.0186031	0.829993	0.000160621	None	None
CNC01480	0.394828	0.323177	5.24001	1.36003e-247	-1.44465	9.32101e-26	0.447709	0.01202	2	2.4
CNC01490	-0.287517	0.034869	-1.75531	6.04574e-26	-0.160607	0.595584	0.545596	0.0735503	None	None
CNC01500	0.246182	0.0370536	-0.540991	3.89062e-05	-1.10185	3.09877e-11	-1.8528	1.02168e-15	None	None
CNC01510	0.0297716	0.877348	-1.29432	5.70773e-15	-1.45317	2.9213e-08	-0.768172	0.0877955	None	None
CNC01520	-0.768	3.52986e-12	-2.08241	1.3729e-36	0.92396	0.00185524	-0.010779	0.976226	None	None
CNC01530	0.0839586	0.728168	1.60267	2.53076e-27	1.37044	4.81128e-22	1.67524	5.67178e-32	2	2.2
CNC01540	-0.465913	4.37363e-05	-1.45603	6.58197e-26	0.672841	0.0177208	0.110376	0.894311	None	None
CNC01550	0.0352797	0.845656	0.831432	5.00152e-11	-0.259581	0.145292	-0.130048	0.553263	None	None
CNC01570	0.0394855	0.816882	-0.128374	0.376673	-0.383364	0.0308207	0.0805028	0.730385	None	None
CNC01580	-0.648245	0.0628006	0.292474	0.441359	-0.0819521	0.869086	1.02054	0.0106278	None	None
CNC01590	0.231246	0.150636	-0.677864	1.36923e-05	-0.990102	3.95086e-06	-0.608638	0.0627341	None	None
CNC01600	0.137389	0.37034	-0.873367	1.17164e-09	-0.0516427	0.823837	-0.271383	0.257227	None	None
CNC01610	0.266794	0.0149251	-1.00642	4.23323e-19	-0.940644	3.45453e-12	1.69323	3.73298e-28	4	None
CNC01620	-0.00897419	0.964817	0.351809	0.0162303	-0.30173	0.0904303	-0.836234	7.9886e-05	None	None
CNC01630	-0.498442	0.000144564	-1.31868	6.57341e-15	0.00754837	0.980148	-0.399601	0.236403	None	None
CNC01640	0.469336	0.24959	4.57693	2.76722e-143	-2.75722	2.4396e-60	-2.01597	1.42661e-09	2	2.4
CNC01650	-0.196936	0.170928	2.58912	1.16392e-78	0.316172	0.151184	0.111459	0.641929	2	2.3
CNC01660	-0.196936	0.170928	2.58912	1.16392e-78	0.316172	0.151184	0.111459	0.641929	2	2.3
CNC01670	-0.8598	8.11117e-10	1.3864	1.81876e-20	-0.594103	0.000532433	1.70496	8.72365e-21	2	2.4
CNC01680	0.130742	0.357528	-0.60627	7.5361e-06	0.145129	0.444305	0.475895	0.00781508	None	None
CNC01690	-0.0529003	0.837478	-1.41883	2.22614e-10	-3.88068	2.51069e-13	0.0730899	0.96146	None	None
CNC01700	-0.18933	0.127874	0.021803	0.884071	-1.28453	5.70372e-15	-0.606749	0.00199903	None	None
CNC01710	0.488272	0.00481596	0.170186	0.352124	-0.776085	0.000242969	-0.814417	0.00798671	None	None
CNC01720	-0.0312258	0.909755	-0.591998	0.00922725	0.196962	0.549131	0.147354	0.69005	None	None
CNC01730	-0.106397	0.655358	-0.856272	5.31865e-05	-0.434614	0.194193	-1.02738	0.0222257	None	None
CNC01740	-0.264513	0.192693	0.438469	0.0183258	-0.48793	0.0296866	-0.113553	0.72578	None	None
CNC01750	-0.254824	0.0684798	-1.09978	3.68794e-13	-1.02815	1.30721e-06	-2.02132	3.17023e-08	None	None
CNC01760	-0.00697455	0.985459	-0.210386	0.434021	0.445942	0.148418	-0.138031	0.739739	None	None
CNC01770	-0.26671	0.10123	-1.79042	4.23506e-26	0.203654	0.454382	-0.53776	0.0519419	None	None
CNC01780	-0.380092	0.0127998	-1.1015	5.10693e-09	0.33736	0.215374	1.26855	3.30918e-08	4	None
CNC01790	-1.02218	0.0983141	1.87879	0.000150441	-0.825329	0.139653	0.113965	0.894267	2	2.4
CNC01800	0.209223	0.162175	-1.37131	1.0043e-18	-0.713759	0.00362147	0.135311	0.720865	None	None
CNC01810	-0.158164	0.62874	0.0715487	0.819876	0.975437	0.000352603	2.19508	6.85644e-30	4	None
CNC01820	-0.0928657	0.758395	4.0965	8.26015e-203	-1.29391	8.48101e-22	1.50921	2.66248e-24	2	2.4
CNC01830	1.28824	0.00114888	3.17605	7.58733e-58	-1.43138	1.09451e-10	0.136234	0.722106	1	None
CNC01840	0.247473	0.0827372	-0.256434	0.0994175	-0.389055	0.0484587	-0.193114	0.434672	None	None
CNC01850	0.366873	0.223472	1.15572	8.00547e-07	-2.12176	4.01219e-12	-1.04411	0.0873343	2	2.4
CNC01860	0.645298	3.04127e-05	2.96255	1.65887e-123	-1.79255	3.1666e-42	0.12259	0.543617	2	2.4
CNC01870	-0.0554588	0.800959	-0.951859	2.76728e-08	1.19284	8.13238e-07	0.847609	0.00019572	3	None
CNC01880	-0.0247709	0.899245	-0.52939	0.000676682	-0.421456	0.0473446	-0.300727	0.290651	None	None
CNC01890	-0.108636	0.463535	-0.0594427	0.702919	1.07137	1.56866e-12	1.36678	2.72238e-21	3	None
CNC01900	-0.209152	0.0744919	-1.50991	4.7787e-30	0.213438	0.353806	0.790625	7.64068e-05	None	None
CNC01920	-0.20817	0.0894978	-1.55866	3.24081e-32	-0.267122	0.357713	0.831635	0.00367052	None	None
CNC01930	-0.429997	6.73718e-05	-1.3312	9.28792e-26	1.55222	2.24064e-27	1.26303	3.57446e-14	3	None
CNC01940	-0.13844	0.43147	-0.995232	1.33118e-12	1.76995	0.00010306	1.62799	0.00519872	3	None
CNC01950	0.956823	1.51261e-13	0.340533	0.0122323	0.749469	1.45177e-07	-0.563199	0.000911174	None	None
CNC01960	-0.0178898	0.921793	-0.591622	0.000205381	0.996148	2.54325e-07	0.295884	0.130143	None	None
CNC01970	-0.913239	2.08554e-19	-1.28552	1.25019e-18	0.81133	7.60684e-05	-0.0458447	0.862936	None	None
CNC01990	0.526487	0.11237	2.09083	1.61656e-26	4.46811	2.74354e-247	1.18342	1.49725e-17	2	2.1
CNC02000	0.224632	0.12031	-0.463505	0.00226955	0.400753	0.033488	0.93572	7.4115e-08	None	None
CNC02020	-0.16829	0.247745	0.226631	0.117822	0.0418379	0.836906	0.0777313	0.725642	None	None
CNC02030	-0.163515	0.632872	1.38223	7.67699e-10	-0.306445	0.348364	-0.748343	0.0458182	2	2.3
CNC02040	-0.415087	0.00122164	-1.01313	4.06337e-12	0.776713	1.96886e-05	1.42926	2.23143e-17	4	None
CNC02050	-0.0612766	0.739492	-0.615673	6.10639e-05	0.0994037	0.704546	0.526738	0.0212782	None	None
CNC02060	0.0889443	0.787747	0.451556	0.0610896	0.545102	0.033139	2.02027	7.95435e-25	4	None
CNC02070	0.269267	0.0168181	-0.762337	1.89185e-10	-1.21843	3.31998e-15	-0.785818	0.000340135	None	None
CNC02100	-0.0197391	0.943754	-0.385022	0.0920056	-0.261908	0.418074	0.118623	0.765125	None	None
CNC02110	-0.00816378	0.984225	1.54389	8.60076e-15	-0.062721	0.809404	-1.09784	0.000161705	2	2.3
CNC02120	0.194787	0.152766	-1.07144	8.78576e-19	-0.665193	0.00745366	0.626903	0.018826	None	None
CNC02130	-0.036263	0.842559	0.65577	6.72927e-07	-0.377641	0.019932	-0.953345	8.5157e-07	None	None
CNC02140	-0.327263	0.0527656	0.545057	0.00120868	-0.583492	0.00386599	-0.940702	0.000641961	None	None
CNC02150	-0.0897693	0.644419	-0.79804	2.70364e-10	0.281871	0.0924923	1.47377	4.67838e-22	4	None
CNC02160	0.184382	0.18739	-0.465778	0.000572294	0.785614	1.76425e-07	0.305732	0.0958756	None	None
CNC02170	-0.0489808	0.809111	-1.08479	1.61059e-10	1.53229	3.92611e-12	0.991112	5.23151e-06	3	None
CNC02180	3.8267	1.94741e-20	-1.23434	0.000157365	-2.25409	0.000797658	-0.401726	0.787267	1	None
CNC02190	0.0540662	0.735157	-1.38947	3.66601e-20	1.0929	5.29683e-05	0.0882785	0.89328	3	None
CNC02200	-0.114999	0.616147	0.368427	0.033242	-0.0747096	0.78381	0.172247	0.548552	None	None
CNC02210	-0.354419	0.0163038	-0.261687	0.13313	-0.312711	0.165894	0.64212	0.00565885	None	None
CNC02220	-0.299009	0.0778636	0.196751	0.296583	0.332382	0.107052	-1.1584	7.55802e-07	None	None
CNC02230	0.162548	0.808521	2.12207	4.87186e-11	-0.496445	0.148074	0.418665	0.311457	2	2.4
CNC02240	-0.239336	0.155187	-0.261885	0.149443	-0.642584	0.00711192	-0.680975	0.0489029	None	None
CNC02250	0.325617	0.0348544	-0.526336	0.000159719	0.980898	7.58882e-11	1.51063	2.67256e-25	4	None
CNC02260	0.355123	0.00266327	0.929605	8.31044e-15	2.54344	7.82448e-83	2.49427	2.78863e-65	3	None
CNC02270	0.126182	0.49837	-0.434459	0.00860611	-0.0739219	0.77864	-0.323218	0.240118	None	None
CNC02310	0.0577746	0.687082	-0.706089	3.1238e-09	-0.854223	9.3795e-08	-1.21924	4.30001e-09	None	None
CNC02320	-0.330253	0.000458985	-3.13739	1.78236e-184	0.697416	4.8342e-07	1.92954	2.25008e-41	4	None
CNC02330	0.48584	0.0292496	0.264352	0.212641	0.821454	0.000134252	-0.263665	0.311101	None	None
CNC02340	0.349455	0.0214531	-1.21543	1.6045e-12	0.512321	0.071081	0.337059	0.669874	None	None
CNC02350	0.0731586	0.728815	-0.16862	0.367529	-1.14095	6.45649e-06	-1.56062	0.000194229	None	None
CNC02360	-0.159989	0.484626	0.754691	2.17555e-05	0.464825	0.0200575	-1.37681	4.15133e-10	None	None
CNC02370	0.262685	0.0938405	-0.452288	0.00477318	0.645201	0.00212426	0.913535	1.23396e-05	None	None
CNC02380	-0.329184	0.00160565	-1.08019	3.783e-19	-0.780586	3.1427e-06	0.320994	0.116525	None	None
CNC02390	-0.113092	0.523194	-0.178481	0.259665	0.0869208	0.684915	0.95234	5.12953e-08	None	None
CNC02400	3.67322	1.12973e-31	4.17062	4.22201e-184	2.00411	2.74423e-44	0.814203	6.54935e-09	1	None
CNC02410	1.31536	8.40723e-33	-2.68294	2.88438e-82	-0.502552	0.0314671	0.915904	0.000126568	1	None
CNC02420	0.180814	0.450854	0.722406	4.58047e-05	0.568716	0.00353829	1.5248	1.04357e-18	4	None
CNC02430	0.06045	0.798581	0.923566	3.97231e-09	-0.840996	6.10387e-06	-1.07193	5.44951e-05	None	None
CNC02440	0.239139	0.0555945	-0.267732	0.0439241	-2.0948	7.33798e-35	-0.859163	0.00299701	None	None
CNC02450	0.160035	0.376411	-0.0285253	0.876947	1.57037	3.38189e-25	0.69728	2.32973e-05	3	None
CNC02460	0.847493	1.40239e-05	1.22652	2.45743e-12	3.77204	3.35777e-147	0.461889	0.0044163	2	2.1
CNC02470	-0.211757	0.143546	0.285804	0.0462939	1.09024	1.24929e-13	1.0064	4.61554e-11	3	None
CNC02480	0.435044	0.00212998	0.0389367	0.821648	1.83202	1.43508e-34	1.07068	6.08104e-13	3	None
CNC02490	0.120924	0.64664	0.380744	0.0588463	1.13054	3.0165e-07	0.446337	0.0517091	3	None
CNC02500	0.157347	0.409539	-0.566478	0.00114801	-0.919904	5.86079e-05	-1.25556	0.000450865	None	None
CNC02510	1.63901	6.63334e-54	1.69494	3.49004e-47	-2.07758	3.98363e-60	-2.1224	6.11653e-39	1	None
CNC02520	1.03579	4.80929e-17	1.07498	7.68722e-17	2.13623	7.83992e-63	-0.0472741	0.811653	1	None
CNC02530	0	0.00230852	4.95905	2.14719e-164	2.35382	1.62695e-70	0.539309	0.000817285	2	2.1
CNC02540	-0.0608749	0.676121	-0.898289	4.00855e-14	-0.382797	0.0103071	0.297042	0.0908485	None	None
CNC02550	1.56015	3.18357e-19	2.18958	7.89196e-44	3.59153	3.66714e-112	0.63961	6.01373e-06	1	None
CNC02560	0.218724	0.169408	-0.1331	0.420431	0.442587	0.0103708	-0.84024	1.43696e-05	None	None
CNC02570	-0.0315746	0.864635	-1.55194	8.43586e-21	1.19137	2.22729e-05	0.600015	0.0311695	3	None
CNC02580	-0.493842	0.000524867	-1.62275	1.32319e-15	1.2652	6.10723e-05	0.0414392	0.911568	3	None
CNC02590	-0.426236	0.0723123	2.29662	1.0803e-42	-2.10605	2.07205e-26	-1.26532	0.000641961	2	2.4
CNC02600	-0.253763	0.572777	1.54864	1.45344e-08	-0.23222	0.47476	-1.45995	0.000563808	2	2.3
CNC02610	-0.593272	0.0522193	3.08575	7.21168e-56	-1.4074	7.44109e-15	-0.0575228	0.868505	2	2.4
CNC02620	-0.416447	0.00900589	-0.469336	0.00556017	1.46583	3.60808e-23	1.36268	2.00953e-18	3	None
CNC02630	-0.272642	0.0938936	1.70454	4.23715e-37	-0.416599	0.00717383	-0.868266	4.27491e-06	2	2.3
CNC02640	0.688303	3.85816e-06	1.30969	2.19522e-22	-1.83739	8.14409e-27	-1.30457	4.08346e-06	2	2.4
CNC02650	0.481257	0.000716841	0.94464	2.73681e-13	-1.08729	5.53959e-13	0.488832	0.0104971	None	None
CNC02670	0.0745196	0.843808	3.12923	2.09084e-79	-0.924241	2.76085e-08	-0.123166	0.616519	2	2.4
CNC02680	-1.08196	2.85971e-19	-1.32535	8.16609e-15	-0.281811	0.293625	0.304155	0.326381	None	None
CNC02690	-0.0132471	0.938852	0.228021	0.0801244	-2.55246	5.98995e-64	-0.631953	0.0167146	None	None
CNC02700	-0.0639589	0.741761	-0.613363	0.000121405	-0.622337	0.00230877	1.28408	7.39801e-10	4	None
CNC02710	0.354608	0.0334948	-0.788531	4.38798e-06	0.096502	0.727034	0.746272	0.00129379	None	None
CNC02720	-0.0719346	0.624887	-2.12109	1.09214e-40	-1.03941	0.000169245	-0.452236	0.25298	None	None
CNC02730	0.224996	0.177923	0.5237	0.000316798	-0.208844	0.258797	-0.769075	0.000265909	None	None
CNC02740	0.126849	0.545473	0.0505874	0.788648	-0.338247	0.122195	-1.16382	1.94934e-05	None	None
CNC02750	1.99219	9.80216e-22	1.24588	1.40414e-12	-0.739029	2.83843e-06	0.500524	0.012517	1	None
CNC02760	0.89263	7.07726e-14	-0.124114	0.394267	-0.124486	0.501109	-0.824245	2.18409e-05	None	None
CNC02770	0.486546	0.000714019	0.655048	1.06185e-05	0.700343	1.86298e-05	-0.24601	0.178167	None	None
CNC02780	-0.0345615	0.881958	0.818782	8.3418e-08	0.812356	2.94684e-07	1.02416	3.90626e-11	4	None
CNC02790	-0.367758	0.000792962	-0.609588	8.82929e-06	-0.582802	0.00186179	-0.117599	0.635735	None	None
CNC02800	-0.040313	0.830303	-0.734323	1.22036e-06	-0.134539	0.55865	-0.543288	0.0307672	None	None
CNC02810	-0.00102453	0.997225	-0.571376	0.000512357	-0.479496	0.0421167	-1.31316	6.24857e-05	None	None
CNC02820	0.327002	0.0116854	-0.694416	1.01489e-05	0.72412	0.00272066	0.425003	0.0685502	None	None
CNC02830	0.23921	0.0976727	-0.323158	0.0280249	-0.31137	0.102385	-0.726864	0.00167871	None	None
CNC02840	-0.204721	0.234151	-0.0910912	0.640213	0.240753	0.275935	0.646236	0.00117284	None	None
CNC02850	0.326574	0.0365612	-0.322418	0.0700849	-1.85261	8.25033e-23	-0.194646	0.470384	None	None
CNC02860	0.163212	0.424978	1.52818	4.01685e-27	-0.327656	0.0505354	1.43327	8.46877e-19	2	2.4
CNC02870	2.07014	1.30076e-48	3.5521	1.59087e-231	0.0773293	0.616058	0.926585	3.41945e-09	1	None
CNC02880	-0.428209	0.00291019	-1.187	3.26967e-13	-0.0747927	0.836106	0.67578	0.0278146	None	None
CNC02890	0.35351	0.0208271	0.0747533	0.669167	-0.55493	0.00395134	-0.480581	0.0631622	None	None
CNC02920	-0.804371	4.61358e-10	0.0212993	0.907625	1.31231	1.73036e-15	1.74326	1.03508e-27	3	None
CNC02950	1.03429	5.56538e-05	2.30085	6.7011e-42	-0.806811	6.59251e-06	0.0139231	0.961257	1	None
CNC02960	-0.251434	0.058293	-0.887963	6.97996e-10	-0.33916	0.0950732	0.149776	0.568942	None	None
CNC02970	-0.142698	0.29361	-0.950741	1.35947e-12	-0.688888	0.000142577	-0.435977	0.0884687	None	None
CNC02980	-0.219186	0.199729	-0.148962	0.422794	-0.573854	0.010086	0.480516	0.067887	None	None
CNC02990	-0.663212	0.000115174	-2.5229	6.35164e-15	1.67308	0.000625093	0.333738	0.452629	3	None
CNC03000	-0.406465	0.00111693	-0.498818	0.000816314	-0.593136	0.00255559	0.462518	0.0410434	None	None
CNC03010	-0.742792	1.09721e-10	-1.32219	1.25154e-14	0.855143	0.000541471	1.37165	4.43355e-11	4	None
CNC03030	0.227382	0.0330073	-0.920426	4.06327e-15	-0.544686	0.000178117	0.324876	0.0645148	None	None
CNC03040	0.153	0.418413	0.605598	7.60868e-05	-0.0654225	0.763977	0.503592	0.0132742	None	None
CNC03050	0.0354206	0.845383	-0.4563	0.00221525	-0.410477	0.0367183	-0.626555	0.0119981	None	None
CNC03060	-0.56166	8.00497e-08	-1.6791	2.80121e-34	-0.298896	0.176647	0.443624	0.0654728	None	None
CNC03070	-0.627344	1.09464e-06	-1.35592	9.82286e-15	-0.0517924	0.864528	0.252113	0.365974	None	None
CNC03080	-0.125187	0.30045	-1.66444	3.08834e-44	-0.175791	0.297717	0.436489	0.0101722	None	None
CNC03090	0.270363	0.150702	0.670002	2.30472e-05	1.60868	2.56083e-27	1.38021	1.98399e-18	3	None
CNC03100	0.0630925	0.726627	-1.19792	7.3779e-15	-0.442701	0.057625	-0.792368	0.00929098	None	None
CNC03110	0.590889	1.6958e-07	-0.682101	3.6367e-08	-0.359666	0.0262672	-1.66126	1.2606e-17	None	None
CNC03120	0.0844185	0.534507	0.422165	0.000274314	0.37236	0.00592656	-0.301002	0.0585273	None	None
CNC03130	-0.103021	0.615977	-0.322507	0.0787761	0.991625	1.73214e-07	1.57573	5.29649e-21	4	None
CNC03150	-0.114832	0.58085	-0.502979	0.0053324	0.249526	0.345076	-0.0337195	0.920289	None	None
CNC03160	-0.0258935	0.907989	0.152923	0.392953	1.35131	5.75927e-16	0.892919	9.36801e-08	3	None
CNC03170	-0.0805527	0.652908	0.128201	0.436016	0.387573	0.0312796	-0.404588	0.0559579	None	None
CNC03180	0.0960724	0.607653	-0.650688	3.58627e-05	0.681053	0.00655051	0.308715	0.306434	None	None
CNC03190	-0.153598	0.474157	0.0902363	0.66708	-0.191804	0.447379	-0.435964	0.192113	None	None
CNC03200	-0.249176	0.0526988	-0.902545	3.42758e-11	-0.130213	0.572016	1.09585	1.23745e-08	4	None
CNC03210	-0.270737	0.0470732	0.234371	0.120399	1.69613	4.26032e-32	1.2194	1.60026e-17	3	None
CNC03220	0.199619	0.114102	0.726463	8.14227e-10	-0.876225	7.14076e-10	-0.499974	0.00780582	None	None
CNC03230	1.12789	2.68835e-06	-0.819808	0.00166599	-2.95449	7.75545e-11	-3.28258	0.0456391	1	None
CNC03240	0.295656	0.0086386	-0.450746	0.000224749	-0.455598	0.00347411	-0.756889	8.3504e-05	None	None
CNC03250	0.204292	0.108141	0.350118	0.00596709	-0.874014	5.8456e-09	-0.171459	0.413221	None	None
CNC03260	0.0544803	0.675051	-0.838032	2.3272e-14	-2.05445	1.49162e-44	0.814714	4.08833e-05	None	None
CNC03270	-0.179931	0.270684	-0.527532	0.00120153	0.201536	0.37566	-0.00452207	0.987378	None	None
CNC03280	-0.562833	1.66819e-05	-0.920261	2.29715e-08	-0.0502145	0.848313	0.295838	0.244214	None	None
CNC03290	0.158366	0.581259	0.401609	0.152805	-0.83093	0.0416314	0.0800411	0.882107	None	None
CNC03300	0.0109486	0.94513	-0.326353	0.00764889	-0.899495	3.2763e-09	-0.169731	0.412617	None	None
CNC03310	0.2562	0.105383	1.49987	3.60487e-28	3.09974	8.32382e-109	0.518428	0.000921697	2	2.1
CNC03320	-0.147198	0.519382	0.184276	0.364393	2.73254	5.07279e-66	0.505071	0.00216234	3	None
CNC03330	-0.262031	0.0351121	0.558581	1.00799e-05	0.867451	8.32648e-10	1.72734	5.24677e-33	4	None
CNC03340	0.139559	0.284003	0.256499	0.0386085	-0.738683	2.54875e-07	0.919468	9.21242e-09	None	None
CNC03350	1.07322	0.76492	2.54977	0.0696682	2.45092	0.000170876	-1.77484	0.0167146	3	None
CNC03360	-0.333708	0.00641786	-0.929518	4.44988e-11	-0.618669	0.00408292	0.0880612	0.774811	None	None
CNC03370	-0.216304	0.140669	-0.338991	0.0208106	0.240489	0.192215	-0.541806	0.00782841	None	None
CNC03380	0.325431	0.000848774	0.368094	0.000833481	0.729374	4.48596e-09	1.00301	4.25915e-11	4	None
CNC03390	-0.342471	0.0464816	0.0151306	0.934873	0.863252	3.10793e-07	0.943863	4.98751e-08	None	None
CNC03400	0.854173	0.000218593	0.344709	0.115366	1.5373	2.64679e-16	1.28613	5.56379e-14	3	None
CNC03410	-0.340971	0.0102106	-0.739774	1.03554e-06	-0.854401	6.92147e-05	-1.44549	2.14065e-05	None	None
CNC03420	-1.12171	1.26924e-36	-2.38362	3.07247e-89	-0.0576557	0.79758	0.26508	0.173775	None	None
CNC03430	0.330258	0.0508895	0.109111	0.552579	-0.707342	0.000549423	-2.61075	8.1844e-14	None	None
CNC03440	0.046004	0.833799	1.30975	4.22983e-21	-0.0986453	0.597369	1.0676	2.03453e-11	2	2.4
CNC03460	0.48964	0.0167404	2.34059	1.13755e-63	0.92282	1.49727e-11	-1.51021	7.43474e-22	2	2.3
CNC03480	-0.481866	8.33809e-06	-1.11367	2.32039e-11	0.744604	0.00113737	0.0832945	0.749049	None	None
CNC03500	-0.485604	1.70617e-05	-0.569748	7.5361e-06	-2.23711	4.47575e-52	0.483976	0.0222885	None	None
CNC03510	-0.0386838	0.842559	-0.435582	0.00607799	0.179916	0.415841	-0.934179	8.81799e-05	None	None
CNC03520	-0.0192551	0.942231	-1.68332	7.60897e-16	-4.41736	2.09687e-15	-0.642767	0.740449	None	None
CNC03530	0.36002	0.000531052	-1.23062	3.39278e-26	-1.31337	8.47994e-17	-0.722191	0.00182852	None	None
CNC03540	0.377682	0.00118726	0.114122	0.41304	-0.673441	5.16611e-06	-1.17105	3.61157e-10	None	None
CNC03550	-0.609894	0.000216238	0.207903	0.302232	-0.667164	0.0040449	0.802844	0.00212961	None	None
CNC03560	-0.0293382	0.891147	-0.160444	0.359346	0.290348	0.152687	1.21888	9.98668e-12	4	None
CNC03570	-0.0160678	0.935399	0.0662201	0.692268	0.0637625	0.764523	0.437467	0.0205803	None	None
CNC03580	-1.6355	3.82922e-71	-1.75808	4.80541e-39	-1.79677	2.35463e-15	0.0121076	0.978239	None	None
CNC03590	-1.08918	1.1086e-08	1.06726	3.31293e-07	-1.69256	1.19074e-10	-0.825025	0.0959705	2	2.4
CNC03600	-0.561696	0.0288836	1.16191	4.06703e-07	-1.42537	9.57816e-07	-0.889094	0.0839516	2	2.4
CNC03610	-0.325931	0.00412694	-1.67627	1.9547e-43	-0.403971	0.0137222	0.562065	0.00168841	None	None
CNC03630	0.159374	0.289471	-0.523273	0.000256105	-0.315943	0.110465	-0.541393	0.0232174	None	None
CNC03640	0.1831	0.21429	-0.564302	9.82461e-05	-0.403233	0.0380538	0.105212	0.692883	None	None
CNC03660	0.330324	0.115277	0.686043	2.49474e-05	-0.62003	0.00135095	-0.22976	0.394536	None	None
CNC03670	0.314286	0.0324704	0.70726	1.02565e-06	-0.415987	0.0250283	-0.679316	0.00190739	None	None
CNC03680	-0.0559282	0.758395	-0.470996	0.00288232	-0.630129	0.00251857	-1.04242	0.00110004	None	None
CNC03700	0.569062	2.1275e-10	-1.18051	3.82676e-24	0.528375	0.000227404	0.346789	0.0227739	None	None
CNC03710	-0.00127247	0.996157	-0.0435403	0.815793	-0.308361	0.160054	-0.0129809	0.966106	None	None
CNC03720	-0.282283	0.133808	-0.752331	0.000207733	0.550468	0.0245654	-0.0274599	0.9327	None	None
CNC03730	0.306487	0.558144	1.65081	1.16398e-08	3.99209	1.91737e-124	0.22186	0.204302	2	2.1
CNC03740	1.10075	1.81008e-05	0.317563	0.208524	0.861948	0.000208999	0.739934	0.000838045	1	None
CNC03750	0.189232	0.228284	-0.00878048	0.95887	1.7005	2.39225e-30	0.91808	2.90678e-09	3	None
CNC03760	-0.815861	0.0096736	-2.68813	1.63153e-70	-0.365425	0.012219	0.149982	0.425054	None	None
CNC03770	0.381193	0.0318558	-0.525182	0.00424563	-0.6882	0.00590164	-0.537951	0.104066	None	None
CNC03780	-0.175476	0.450171	0.242661	0.250429	-0.416603	0.110591	-1.32738	0.000187306	None	None
CNC03790	0.106866	0.578329	1.62155	1.30839e-36	-0.567582	0.000163768	0.634664	0.000232031	2	2.4
CNC03810	0.538461	2.84605e-06	1.22304	9.85224e-23	-1.6661	3.4537e-29	-0.919528	6.41908e-05	2	2.4
CNC03820	-0.136233	0.450273	-0.656069	0.000146453	0.157837	0.534038	0.376685	0.12522	None	None
CNC03830	0.0314039	0.835872	-1.89683	1.0537e-58	-0.536276	0.00131117	0.823936	8.85087e-06	None	None
CNC03840	-0.406552	0.316948	-1.70215	6.48963e-26	-0.697455	6.68259e-05	0.489214	0.0232621	None	None
CNC03850	-0.769346	1.40474e-11	-1.29206	2.55097e-19	-0.556564	0.00832596	-0.258448	0.37338	None	None
CNC03860	-0.973675	4.26565e-14	2.59286	9.56115e-93	-1.38752	5.70659e-24	-0.105442	0.620728	2	2.4
CNC03870	0.507148	0.0473988	3.08191	6.18374e-87	-1.53106	2.31598e-22	0.563943	0.00641963	2	2.4
CNC03880	-0.229131	0.242167	-0.292817	0.141683	0.336056	0.155958	0.585154	0.01059	None	None
CNC03890	0.00320252	0.990542	-0.599302	0.00123751	0.643999	0.00334097	-0.0750146	0.78823	None	None
CNC03900	-0.27168	0.118413	-0.633232	0.000796203	0.223075	0.399332	-0.408956	0.172532	None	None
CNC03920	-0.274709	0.0861713	-0.22076	0.220776	-0.328992	0.153437	1.25723	2.77942e-09	4	None
CNC03930	-0.212135	0.123235	0.431443	0.000970384	-0.462662	0.00372078	-0.690727	0.000436611	None	None
CNC03940	0.225981	0.0513692	-1.22108	2.98168e-18	0.166064	0.562359	-0.0489895	0.883097	None	None
CNC03950	-0.0302806	0.890294	1.02319	4.52409e-19	-0.366154	0.00788213	-0.951519	8.56675e-10	2	2.3
CNC03960	0.817626	1.67713e-10	1.11622	3.69601e-18	-2.99951	2.98568e-09	-0.53997	0.343961	2	2.4
CNC03970	-0.15124	0.357272	-0.971844	2.14277e-10	-0.356053	0.107842	-0.718429	0.0121057	None	None
CNC03980	-0.0256454	0.894502	-0.561478	0.000137881	-0.190134	0.36617	-0.138406	0.602274	None	None
CNC03990	1.93272	5.81902e-15	1.47312	4.03065e-15	0.200074	0.320895	0.253057	0.255986	1	None
CNC04000	-0.276618	0.0434783	-0.906729	1.77467e-08	0.0496186	0.850391	0.203295	0.412345	None	None
CNC04010	-0.457219	0.00319304	-1.26693	9.5996e-12	0.176786	0.539172	0.213947	0.505565	None	None
CNC04020	0.177204	0.432205	-0.0837214	0.699148	0.103523	0.701057	-1.02033	0.000513191	None	None
CNC04030	-0.411083	0.0120103	-0.699403	0.000139026	0.0926911	0.745507	-1.49016	3.66837e-06	None	None
CNC04040	0.0366068	0.857322	-0.2329	0.135702	-0.822327	4.24972e-05	-1.10658	0.000102977	None	None
CNC04050	-0.0283906	0.903548	-0.472184	0.00615203	-0.607615	0.00933152	-0.82588	0.0155956	None	None
CNC04060	-0.709096	7.03612e-06	0.706953	0.000159555	-0.02362	0.938895	0.317486	0.223572	None	None
CNC04070	0.237682	0.0943579	0.285737	0.0439946	-0.461018	0.00662051	-0.766103	0.000275033	None	None
CNC04080	0.618971	8.58963e-08	-1.20282	1.11216e-17	0.675285	0.000243513	0.71745	0.000231695	None	None
CNC04100	-0.260013	0.227451	-1.24734	9.23667e-09	0.375731	0.212267	-0.72514	0.0407623	None	None
CNC04110	-0.247846	0.139272	-0.912011	7.54143e-07	-0.219334	0.455237	-0.781417	0.0352382	None	None
CNC04120	-0.215348	0.131531	-0.87406	1.10286e-08	0.769139	3.21268e-05	-0.734422	0.000527504	None	None
CNC04130	-0.0519115	0.72872	-0.785598	2.18012e-08	-0.214959	0.281702	0.232482	0.240906	None	None
CNC04140	-0.205031	0.38609	0.0565902	0.813129	-0.0548816	0.843408	0.0861149	0.78791	None	None
CNC04150	-0.709221	1.83474e-11	-1.32338	5.88766e-22	0.868279	4.58032e-07	0.996503	6.72727e-09	None	None
CNC04160	0.433374	0.0116899	1.16399	1.2187e-13	0.321031	0.0721104	0.958954	2.30487e-08	2	2.2
CNC04170	-0.286552	0.0557415	-1.09844	4.97424e-11	-0.636676	0.0156872	-0.599683	0.101477	None	None
CNC04180	0.583766	1.84211e-05	2.36481	7.59912e-79	-4.54818	9.97041e-221	-0.724719	0.0161875	2	2.4
CNC04190	0.844325	1.58449e-10	1.11748	1.5954e-20	-0.0262839	0.894042	0.853595	3.80443e-08	2	2.4
CNC04200	0.137145	0.323892	-1.47514	2.58442e-33	-0.472383	0.00368306	0.848489	3.97809e-07	None	None
CNC04210	0.285308	0.49883	0.480237	0.141159	-0.00343844	0.993707	-0.683126	0.12657	None	None
CNC04220	0.448292	0.0844259	0.0950901	0.734038	0.748514	0.0169731	0.0800155	0.84078	None	None
CNC04230	0.537023	0.173573	2.18453	5.94109e-22	0.119287	0.651995	-0.163399	0.583147	2	2.3
CNC04240	-0.470576	0.000215838	-0.823002	2.42967e-08	1.629	1.06187e-25	1.26255	1.23072e-16	3	None
CNC04270	0.289146	0.157462	-0.612103	0.000395928	0.739198	0.000677084	-0.175524	0.517332	None	None
CNC04280	-0.603874	1.50458e-09	-1.83802	5.43634e-45	0.76847	0.000433234	0.43099	0.0632586	None	None
CNC04300	-0.244087	0.0664637	-1.16328	1.93575e-16	-0.398759	0.0413966	-0.17195	0.510926	None	None
CNC04310	-0.12915	0.375163	-0.564174	2.16308e-05	-0.87285	4.03244e-09	1.13629	8.47889e-12	4	None
CNC04320	0.508473	0.00289459	-0.223243	0.300639	3.51562	9.69273e-87	0.240563	0.156599	3	None
CNC04330	-0.34124	0.00390117	-0.63413	1.01034e-06	-0.181846	0.318071	-0.115983	0.60522	None	None
CNC04340	0.440317	3.14461e-05	-0.313154	0.00566765	-0.658612	6.97289e-07	0.284134	0.0800121	None	None
CNC04350	1.16693	9.18244e-23	-0.619804	6.20601e-06	-1.56157	2.02262e-17	-1.16709	7.79554e-05	1	None
CNC04360	0.0632302	0.774525	0.206794	0.240312	-0.445202	0.0304	-0.621723	0.0202167	None	None
CNC04370	0.114171	0.636358	0.115986	0.58995	1.91122	2.71286e-26	0.30803	0.124474	3	None
CNC04380	-0.269324	0.221488	-0.348962	0.138034	0.386709	0.183363	-0.276683	0.419334	None	None
CNC04390	-0.913805	6.92166e-12	-0.703826	3.18714e-05	0.84205	1.74675e-05	-0.303922	0.22732	None	None
CNC04400	0.032975	0.869341	-0.425435	0.00667019	-0.712506	0.000661381	-1.66246	2.00537e-07	None	None
CNC04410	0.0692282	0.741761	-0.827122	5.2482e-06	-0.431604	0.115659	-0.447982	0.214641	None	None
CNC04420	-0.549068	3.02805e-09	-2.08964	5.24814e-71	-0.792385	5.53138e-06	-0.513357	0.032024	None	None
CNC04430	-0.698182	2.0919e-07	-0.591657	0.000867732	-1.08599	0.000213025	-0.442933	0.325547	None	None
CNC04440	0.179458	0.215346	-0.579519	0.000117182	-0.00817298	0.971994	0.874617	1.65275e-06	None	None
CNC04460	0.143348	0.355664	-0.677583	2.47522e-06	-1.72059	4.35734e-15	-1.63596	4.75734e-05	None	None
CNC04470	0.893885	2.7946e-20	-1.80067	9.46222e-51	-3.53074	1.04495e-68	-0.755888	0.0998835	None	None
CNC04480	0.490419	0.133129	0.884118	0.00115367	1.35818	1.10838e-08	-0.395633	0.10074	3	None
CNC04490	-0.0371249	0.84842	-1.84178	6.67702e-34	-0.912835	2.36689e-05	-1.53703	6.6733e-06	None	None
CNC04500	-0.0236253	0.927082	1.43293	1.34272e-21	2.11689	3.25778e-48	0.982203	4.23098e-11	2	2.1
CNC04510	-1.16734	3.34921e-21	0.480811	0.00187759	2.22849	2.72115e-47	0.429553	0.00950588	3	None
CNC04520	0.205395	0.281053	-0.520495	0.00773228	0.203661	0.437218	-0.0664921	0.828147	None	None
CNC04530	0.0185936	0.940588	0.533588	0.00451715	-0.22092	0.360251	1.28613	1.89184e-11	4	None
CNC04540	-0.563983	3.26622e-07	-1.20105	2.12942e-17	0.0512304	0.831722	0.163711	0.510733	None	None
CNC04560	-1.1186	0.00155708	0.539033	0.212239	0.546844	0.247283	2.77824	9.44901e-22	4	None
CNC04570	0.476542	0.0035961	-0.356702	0.0573271	1.02474	1.78004e-07	-0.347194	0.0994704	3	None
CNC04580	-0.536547	3.00202e-06	-1.33482	3.40289e-17	0.290338	0.241114	1.043	1.07977e-06	4	None
CNC04590	1.36024	3.95214e-47	-0.417211	0.000228495	2.06338	1.36644e-62	0.587942	4.98428e-05	1	None
CNC04600	-0.150996	0.578098	-0.889891	4.92943e-05	0.0619753	0.860512	0.57289	0.0741933	None	None
CNC04610	-0.689322	4.68457e-09	-1.42984	7.81709e-18	-0.204214	0.467364	0.385887	0.188322	None	None
CNC04620	1.23853	6.39453e-06	2.19029	2.88977e-35	0.367893	0.0414537	-0.356183	0.0854885	1	None
CNC04630	0.341082	0.104576	0.0648599	0.773768	-3.17025	9.0278e-22	-1.11032	0.212113	None	None
CNC04640	2.26752	1.8209e-37	2.80664	4.77025e-94	-2.11995	8.78583e-44	-0.896311	5.82287e-05	1	None
CNC04660	0.251743	0.642342	0.711139	0.0601315	0.125135	0.80123	-0.807616	0.180609	None	None
CNC04670	0.268666	0.00736673	-1.34499	8.92594e-29	-0.214695	0.241705	1.52355	1.39942e-20	4	None
CNC04680	0.249158	0.0759961	0.514552	3.50357e-05	-0.0627081	0.721866	-0.71979	2.84283e-05	None	None
CNC04690	-2.50154	1.02771e-22	-1.0079	2.3869e-08	-0.246309	0.26548	1.57527	5.80836e-16	4	None
CNC04700	-0.611696	9.88858e-08	-0.946818	1.52917e-08	1.08286	9.30416e-07	1.03403	4.74467e-08	3	None
CNC04710	0.169402	0.226313	-0.523647	0.00010224	-0.72293	2.65553e-05	-0.980893	7.84434e-05	None	None
CNC04720	0.437994	5.88445e-05	-1.91924	1.61823e-49	-0.505491	0.0133242	-1.39397	7.387e-07	None	None
CNC04730	0.0589462	0.735839	-0.151799	0.316358	1.09112	7.7204e-12	1.28095	5.48659e-16	3	None
CNC04740	0.188903	0.248023	-0.570666	0.00036391	0.904646	3.14344e-07	0.825416	1.55908e-06	None	None
CNC04750	-0.726647	4.53292e-13	-1.79148	3.18174e-51	-0.566013	7.18725e-05	-0.139919	0.458526	None	None
CNC04760	-0.144165	0.406919	-0.19324	0.254549	0.347405	0.0718903	0.291408	0.165054	None	None
CNC04770	0.172515	0.133808	0.912241	6.0143e-15	-1.05454	1.57548e-14	-1.48096	2.29757e-23	None	None
CNC04790	-0.121868	0.601093	-0.894969	3.17331e-05	-0.482554	0.137455	-0.615123	0.16098	None	None
CNC04800	-0.198769	0.352995	-0.00761001	0.972573	-0.481653	0.0616934	0.549719	0.0770218	None	None
CNC04810	-0.145518	0.3888	0.196634	0.216372	-0.823943	1.33345e-05	0.82758	9.47606e-05	None	None
CNC04820	0.732259	3.08964e-09	-0.972001	2.1231e-13	0.309582	0.107664	0.0895104	0.696895	None	None
CNC04830	0.44776	0.0111688	-0.125851	0.499573	0.968152	2.17586e-06	1.81345	3.33862e-24	4	None
CNC04840	-0.21544	0.143108	-0.615157	0.000165545	-0.563884	0.0102452	0.24351	0.361262	None	None
CNC04850	-0.0126924	0.962741	-0.260238	0.196227	-0.19617	0.43918	-0.511454	0.0834084	None	None
CNC04860	-0.429883	0.0372966	-0.18373	0.45803	0.460042	0.138711	1.3181	3.89389e-07	4	None
CNC04870	-0.817419	7.46973e-07	0.520619	0.00908087	0.462699	0.0382596	2.232	1.32716e-37	4	None
CNC04880	0.431856	0.0281202	-0.962858	4.14853e-06	1.01057	0.000651759	-0.216733	0.541155	3	None
CNC04890	0.174047	0.148142	-0.248755	0.04986	1.04856	6.69713e-15	0.638535	4.68681e-05	3	None
CNC04900	0	0.00157374	3.16454	1.58986e-43	2.98776	1.09082e-74	-0.0155612	0.944809	2	2.1
CNC04910	-0.367445	0.0126401	-0.331888	0.0738791	-0.361404	0.146664	-0.356177	0.234642	None	None
CNC04920	-0.147696	0.318706	-1.03947	5.23307e-12	-0.397815	0.0751496	-0.117773	0.699165	None	None
CNC04930	-0.867962	1.3681e-17	-2.00419	1.73187e-57	0.299631	0.109684	-0.0745121	0.737034	None	None
CNC04940	0.492462	0.000546631	-0.55735	0.000504906	-1.06846	1.24751e-06	-0.545741	0.110281	None	None
CNC04960	0.528463	0.00067592	1.4614	1.9743e-26	0.0458795	0.81991	0.401742	0.0356816	2	2.4
CNC04970	-0.0268601	0.930187	-0.809987	0.000378536	-0.880885	0.00986077	-0.846843	0.119136	None	None
CNC04980	0.168612	0.183482	-0.480738	0.00034026	-1.28054	8.3742e-14	-0.167637	0.512778	None	None
CNC04990	0.297885	0.0196516	-1.18524	1.38677e-16	-0.551242	0.00821619	-0.0841756	0.776472	None	None
CNC05000	0.156661	0.260361	-0.414092	0.00373543	-0.446722	0.016293	-1.20656	1.56661e-07	None	None
CNC05010	0.341743	0.124442	0.775749	2.97058e-05	-2.30664	8.00009e-18	0.0833842	0.881432	None	None
CNC05020	-0.187858	0.691172	0.454713	0.219881	-0.959443	0.0411601	0.284042	0.685381	None	None
CNC05030	-0.486873	0.00407371	-1.278	4.37088e-10	1.02837	4.63463e-05	0.66037	0.0112218	3	None
CNC05040	-0.199534	0.145122	-0.845795	1.99725e-09	1.13486	2.75652e-13	-0.176857	0.345322	3	None
CNC05050	0.286177	0.14384	1.32825	1.05888e-16	1.37795	4.88847e-18	-0.823131	2.49385e-06	2	2.3
CNC05060	0.463991	0.0761685	1.91823	5.95871e-29	1.28793	2.80923e-17	-1.17051	2.35484e-11	2	2.3
CNC05070	0.0311949	0.873559	0.677285	6.59535e-07	0.732141	5.29723e-07	0.670073	1.66528e-05	None	None
CNC05090	1.13702	2.29039e-34	-1.46289	6.1467e-38	-0.30761	0.0546958	0.302745	0.0965437	1	None
CNC05100	-0.265908	0.0209627	-1.17634	3.79576e-19	-0.098872	0.637231	0.147112	0.51677	None	None
CNC05110	2.45812	3.32846e-50	-0.241637	0.16461	-2.1451	5.31954e-21	-1.00674	0.0271098	1	None
CNC05120	-0.199318	0.124841	-0.7893	3.94933e-09	-0.456886	0.00988394	0.836782	1.39231e-05	None	None
CNC05130	-0.582573	0.00254991	-0.231238	0.348332	-0.924585	0.00255015	-1.01269	0.0396481	None	None
CNC05140	-0.0333911	0.870343	0.379365	0.0109577	1.41212	2.4481e-20	1.28101	2.81834e-16	3	None
CNC05150	-0.101768	0.560531	-1.18101	8.64845e-13	0.8062	7.67111e-05	0.133161	0.57978	None	None
CNC05160	0.0375508	0.828239	-1.35076	3.67701e-21	-0.405829	0.062884	-0.51384	0.0872338	None	None
CNC05170	-0.242594	0.115019	-1.09461	1.26556e-10	0.0828316	0.779911	-1.25331	0.000302749	None	None
CNC05200	-0.106957	0.602219	0.397084	0.0176796	1.12786	2.18509e-12	0.445149	0.009591	3	None
CNC05210	-0.292067	0.192587	0.162297	0.482171	0.875483	1.53744e-05	0.81733	2.04494e-05	None	None
CNC05220	-0.0268893	0.880066	0.176853	0.231199	1.09999	8.69628e-13	1.52683	2.66233e-24	3	None
CNC05230	-0.406336	0.0331062	1.16161	1.82305e-11	-0.378773	0.0685055	1.15569	7.50114e-09	2	2.4
CNC05240	-0.497664	0.0016772	-1.31995	1.39995e-10	0.579807	0.0452981	-0.116904	0.752478	None	None
CNC05250	-0.310491	0.0337105	0.0955354	0.587902	0.456402	0.0133402	1.26146	1.62296e-13	4	None
CNC05260	-0.10617	0.592451	-1.06261	1.5518e-10	-1.90935	2.71511e-20	0.0444222	0.911105	None	None
CNC05270	-0.959085	3.0104e-19	-2.11413	5.78724e-52	0.0865992	0.7437	-0.0596215	0.84078	None	None
CNC05280	0.86584	1.45073e-15	-0.763886	1.77507e-10	-1.47945	3.65896e-26	0.866988	1.74397e-07	None	None
CNC05290	0.116882	0.497011	-1.29442	9.0332e-17	-0.849446	0.000262824	-0.581478	0.0915695	None	None
CNC05300	0.0506024	0.783487	0.619648	1.15062e-06	0.254997	0.0915009	-0.531001	0.00132922	None	None
CNC05310	0.0705263	0.686286	-0.593213	7.12268e-05	-0.764072	0.000138542	-0.796503	0.00720175	None	None
CNC05320	-0.812479	6.30402e-14	-1.25854	3.67252e-16	0.116825	0.642734	-0.544094	0.0220172	None	None
CNC05330	-0.183218	0.282088	1.03179	2.17545e-15	0.166347	0.283356	0.362107	0.0366627	2	2.2
CNC05340	-0.44774	0.00139543	-1.71808	8.78508e-31	-0.350709	0.0439442	1.21276	5.4028e-13	4	None
CNC05350	0.361469	0.00182146	-1.04142	3.38584e-15	-0.620763	0.000677084	-1.13874	6.01373e-06	None	None
CNC05360	-0.967172	3.98086e-22	-3.09053	5.98518e-150	-0.0844574	0.666575	0.284887	0.11652	None	None
CNC05370	-0.369907	0.00276544	-0.0464388	0.775339	0.908989	3.90059e-09	1.36157	4.18137e-20	4	None
CNC05390	-0.27008	0.116044	0.494936	0.00509702	0.261217	0.211181	0.0873002	0.717051	None	None
CNC05400	-0.461303	0.0637812	-0.799944	0.00797991	0.205779	0.671137	-0.157158	0.783509	None	None
CNC05410	0.145955	0.531688	0.187259	0.336132	0.890511	1.48808e-06	0.32421	0.1165	None	None
CNC05420	-0.475495	0.000720801	0.427305	0.00729593	1.42876	9.58904e-20	1.20428	1.68131e-14	3	None
CNC05430	2.71303	0.113437	2.21373	0.00133646	0.390872	0.56089	-1.10387	0.156561	2	2.3
CNC05440	1.49872	2.14339e-12	4.07048	1.25326e-222	0.261233	0.0620735	0.770629	1.00357e-07	1	None
CNC05450	2.77011	9.28324e-129	-3.37729	4.52484e-116	-2.97418	5.74939e-14	-0.0784907	0.938454	1	None
CNC05460	-0.358824	0.000939539	-0.0994685	0.467818	1.1041	7.87109e-14	1.05225	1.90157e-12	3	None
CNC05470	-0.0563407	0.689321	-0.98447	4.28449e-15	-0.693497	8.98928e-05	-0.847083	0.000174946	None	None
CNC05480	-0.0887903	0.563258	-0.28569	0.0300702	-0.903747	1.96658e-10	0.388335	0.0404095	None	None
CNC05490	-0.483357	2.40592e-05	0.654151	2.06009e-07	-1.60083	1.88088e-26	-0.272646	0.258415	None	None
CNC05500	0.12641	0.490815	0.859949	3.36222e-09	0.307678	0.06991	0.464276	0.00586275	None	None
CNC05510	0.350471	0.00654903	0.461948	0.00118499	1.05012	1.92079e-12	1.46081	6.18648e-26	3	None
CNC05520	0.617476	0.367634	-2.02979	0.00665401	0.821682	0.52362	-0.677082	0.655831	None	None
CNC05530	0.154108	0.241769	1.75777	4.51388e-56	2.501	3.08727e-77	0.763708	6.58458e-06	2	2.1
CNC05540	0.637621	0.0062353	1.11837	1.75374e-09	-1.20048	6.71426e-09	-0.554991	0.0930534	2	2.4
CNC05550	-0.70904	0.000292027	3.1182	1.44998e-99	1.3078	2.61501e-20	1.09376	1.58443e-13	2	2.2
CNC05560	-0.742378	3.37557e-11	-1.21111	2.25006e-14	1.32536	4.5143e-12	1.62104	3.79748e-21	3	None
CNC05570	-0.266968	0.143538	0.487586	0.00794109	-0.431058	0.0507454	-0.550928	0.0346115	None	None
CNC05580	-0.634691	2.48327e-10	-1.52746	1.8125e-33	0.262053	0.164794	-0.142468	0.526761	None	None
CNC05590	0.137451	0.365739	-0.467662	0.000936766	-0.0305776	0.889699	-0.476278	0.0273434	None	None
CNC05600	0.284446	0.21849	-0.118001	0.616227	0.57537	0.017009	-0.625778	0.027661	None	None
CNC05610	-0.418045	0.00140464	-1.52569	9.2693e-19	-0.0103859	0.973852	0.0575958	0.872434	None	None
CNC05640	-0.101015	0.664903	0.585443	0.00287933	-1.69701	1.099e-11	-0.209533	0.635298	None	None
CNC05650	-0.135993	0.353721	-0.894377	1.86195e-10	-0.247578	0.216384	0.567819	0.00492178	None	None
CNC05660	0.323223	0.00368692	-0.882971	1.86953e-13	-1.02372	8.79416e-12	-0.508803	0.0100635	None	None
CNC05670	-0.159076	0.431431	-0.535199	0.0133394	-1.12523	0.000158315	-1.58795	0.00046887	None	None
CNC05680	0.990127	0.000270676	0.275967	0.272071	-1.79165	9.57816e-07	-0.572787	0.406843	None	None
CNC05690	1.05072	3.59602e-20	-3.45214	1.14363e-119	-1.05555	0.00110625	-1.72618	0.00239707	1	None
CNC05700	1.78212	1.50725e-59	-4.21661	5.07681e-197	-0.551279	0.0654857	-0.67096	0.107683	1	None
CNC05710	-0.0965193	0.645869	-0.589203	0.00283288	0.891131	0.000136963	0.483179	0.0315142	None	None
CNC05730	-0.17813	0.221488	-1.05851	1.61919e-14	-0.166393	0.339479	0.586034	0.000677703	None	None
CNC05740	-0.0290242	0.907717	0.0256895	0.904942	-0.468046	0.0400632	-0.0626926	0.857363	None	None
CNC05750	-0.493236	0.00519002	0.98182	9.69457e-09	-0.360421	0.0832187	-1.11857	2.56115e-05	None	None
CNC05760	-0.57097	0.159163	1.16393	0.000586535	7.56246	0	-0.230404	0.14267	2	2.1
CNC05770	-0.212702	0.425351	0.977787	4.59504e-05	1.73511	4.08648e-14	-1.72455	3.73899e-16	3	None
CNC05780	0.514531	0.0329881	1.61495	1.46647e-19	-0.521384	0.0198742	-1.82042	6.61878e-10	2	2.3
CNC05790	0.996489	5.66279e-07	1.74001	1.44636e-29	0.85586	7.28151e-09	-0.417629	0.0164157	2	2.3
CNC05800	-0.0421368	0.830303	-0.11831	0.4802	-0.865094	1.21758e-05	-0.670844	0.0192725	None	None
CNC05810	-0.206112	0.254996	-0.876635	7.00644e-07	0.72259	0.00115845	0.637551	0.00729159	None	None
CNC05820	-0.139465	0.49247	-0.965248	1.20653e-06	0.267267	0.357147	0.181876	0.554141	None	None
CNC05830	0.129275	0.236311	-1.24618	1.94085e-31	-0.272553	0.058709	0.48941	0.00249078	None	None
CNC05840	-0.225769	0.141469	0.29907	0.0775311	0.563107	0.00238459	-1.02363	6.95096e-08	None	None
CNC05850	0.104646	0.56725	-1.06028	1.88008e-10	-0.423248	0.0921245	-0.325622	0.336693	None	None
CNC05860	-0.0138188	0.941959	0.108003	0.497078	0.9488	1.10406e-09	1.53473	7.24626e-23	4	None
CNC05870	1.14407	3.2764e-12	1.95537	2.56906e-49	0.356132	0.0216374	0.853539	1.51676e-07	1	None
CNC05880	-0.184559	0.607675	-0.444233	0.202894	0.283714	0.564079	-0.155241	0.78634	None	None
CNC05890	0.0200468	0.931827	-0.406578	0.0180373	-0.662495	0.00246448	-1.21283	0.000111276	None	None
CNC05900	-0.0122173	0.945953	0.208921	0.12093	-0.33102	0.0379649	-0.264205	0.196278	None	None
CNC05910	-0.137102	0.427875	-1.39904	8.22689e-18	0.837905	0.00216348	-0.493455	0.441565	None	None
CNC05920	-0.13966	0.341405	-0.447281	0.00298328	-0.396171	0.0471963	0.217383	0.352099	None	None
CNC05930	0.392901	0.0734267	-0.431749	0.0535473	0.00718774	0.983355	-1.1837	0.00131972	None	None
CNC05940	-0.240954	0.169327	-0.238424	0.171269	0.224192	0.24593	1.20052	1.04723e-12	4	None
CNC05950	-0.220377	0.292261	1.65006	5.24452e-29	1.98223	2.20862e-35	-0.291853	0.113696	2	2.1
CNC05960	-0.167471	0.507044	1.20619	4.20874e-11	-0.672321	0.000381336	-0.961877	9.00008e-05	2	2.4
CNC05970	0.0145852	0.942231	0.215071	0.158736	1.4278	3.95497e-23	0.490556	0.00172285	3	None
CNC05980	0.21362	0.0639316	-0.516693	4.586e-05	-0.860923	6.64244e-06	1.53666	3.1302e-17	4	None
CNC05990	0.170637	0.172405	-1.74175	4.31972e-47	-0.148264	0.378132	-0.0941664	0.703357	None	None
CNC06000	-0.434898	0.013623	-0.383333	0.0760961	-1.60498	3.87215e-07	-1.48991	0.0172048	None	None
CNC06010	0.0152744	0.936903	-0.307606	0.0347893	-0.480796	0.0102442	-0.681805	0.00495703	None	None
CNC06020	0.187457	0.119262	0.284793	0.0187792	1.35875	8.43233e-26	0.38036	0.0148637	3	None
CNC06030	-0.197449	0.136048	-0.404312	0.0027741	0.367563	0.0267252	1.17579	2.18378e-13	4	None
CNC06060	0.708424	2.33824e-05	0.0172655	0.930687	0.478431	0.0150694	-0.45191	0.0502985	None	None
CNC06070	-0.0851998	0.671595	0.067026	0.7211	-1.27733	2.71881e-09	-1.80137	2.9915e-06	None	None
CNC06080	-0.200653	0.140874	-0.637455	1.29759e-05	0.358233	0.063885	-0.931491	1.53645e-05	None	None
CNC06090	-0.130656	0.573262	-0.576157	0.00543976	0.301435	0.290997	-1.82977	2.97483e-07	None	None
CNC06100	-1.02869	1.83842e-21	-2.88129	1.0107e-110	-0.536879	0.000526317	0.23777	0.177316	None	None
CNC06110	0.745174	1.7203e-07	-0.344479	0.520111	2.21866	0.000134252	0.970292	2.15764e-06	3	None
CNC06120	0.155753	0.807582	1.93361	1.47711e-09	3.04641	3.6444e-45	2.14601	3.16513e-33	2	2.1
CNC06140	-0.305989	0.018889	-0.433736	0.00394848	0.519948	0.00261322	-0.391417	0.0494534	None	None
CNC06150	0.290931	0.0554058	-0.583153	0.000129525	-0.556537	0.0110844	-0.448562	0.123232	None	None
CNC06160	0.603673	0.000732679	-1.35525	1.4337e-09	1.93467	2.51471e-11	0.831558	0.00281949	3	None
CNC06170	-0.321686	0.356714	0.485637	0.116243	0.138142	0.740351	0.199906	0.647461	None	None
CNC06180	1.03333	0.00293412	1.78084	4.70637e-13	1.4332	4.50733e-17	0.478758	0.0089406	1	None
CNC06190	0.116033	0.604623	-0.497833	0.00926369	0.421516	0.0799164	0.940958	1.834e-05	None	None
CNC06200	-0.0700765	0.742429	-1.35955	1.1012e-11	-0.773435	0.0161828	0.102856	0.831283	None	None
CNC06210	-0.868163	1.12048e-06	2.95924	1.06967e-88	-1.64368	2.12066e-29	-0.0324995	0.89878	2	2.4
CNC06220	1.42549	1.94463e-07	-0.136062	0.669725	-1.80652	2.07808e-05	-2.00604	0.0245864	1	None
CNC06240	0.0542811	0.773478	0.43323	0.00301758	1.175	3.81717e-15	0.724409	4.18916e-06	3	None
CNC06250	0.173138	0.269605	-0.63458	3.55887e-05	-0.0924378	0.698537	-1.4081	2.19892e-07	None	None
CNC06260	1.05075	1.88118e-16	1.92937	1.60127e-44	2.52192	1.26299e-65	-0.0445378	0.811653	1	None
CNC06280	0.542734	2.42541e-07	-0.435542	0.000536538	0.032818	0.862895	0.0197658	0.922918	None	None
CNC06290	-0.317244	0.0401718	-0.444543	0.0108755	1.16656	1.33855e-10	0.217467	0.30979	3	None
CNC06300	0.0255088	0.899245	-0.155766	0.345354	-0.201951	0.354239	0.148522	0.553634	None	None
CNC06310	-0.23449	0.090448	-1.80907	4.93084e-27	-0.212797	0.474518	0.289191	0.365695	None	None
CNC06320	-0.00704014	0.983432	-0.705753	0.00228129	0.276339	0.398012	0.245785	0.475061	None	None
CNC06330	-0.480628	0.00613501	0.644386	0.000330982	0.790382	1.56021e-05	1.33368	2.34775e-15	4	None
CNC06340	-0.365651	0.0273768	-0.73302	0.000219949	0.168238	0.601028	-0.0913243	0.802167	None	None
CNC06350	-0.0709574	0.649918	-0.975737	2.06369e-13	0.0751152	0.730026	-0.0547262	0.83418	None	None
CNC06360	-0.184675	0.0896971	-1.22125	8.98346e-27	-0.167552	0.321348	0.46335	0.010128	None	None
CNC06370	0.597437	2.34926e-07	-0.460926	0.000658292	-0.926577	6.01536e-08	-0.99018	3.88954e-05	None	None
CNC06380	-0.0271885	0.938193	-0.455903	0.058963	0.647032	0.0190586	-0.895684	0.0100914	None	None
CNC06390	-1.04681	1.01902e-05	0.434766	0.155841	-0.393269	0.302954	-0.855291	0.0884687	None	None
CNC06400	-0.871947	3.29373e-19	-1.31406	5.69121e-24	-0.634911	0.000839496	-1.17187	1.98636e-05	None	None
CNC06410	-0.0378229	0.861804	-0.0784305	0.674277	0.845171	2.14183e-06	-0.166128	0.497326	None	None
CNC06420	4.71909	1.72364e-119	0.85444	4.07627e-10	-1.37224	9.14393e-18	-0.00311576	0.990681	1	None
CNC06430	0.390922	0.0337378	2.82979	2.39608e-92	-3.70131	3.39184e-147	-1.57332	9.23025e-08	2	2.4
CNC06440	1.03112	2.55369e-23	-0.0838967	0.56387	0.993846	0.0679272	-0.66508	0.226997	1	None
CNC06450	-0.756326	0.000186573	1.9456	1.65862e-27	-1.83085	4.47895e-17	-0.824638	0.036453	2	2.4
CNC06460	-0.30503	0.00607432	-0.15495	0.263128	-0.0207328	0.918541	1.13425	2.96526e-13	4	None
CNC06470	0.141352	0.409367	0.413606	0.00450999	-0.840221	3.26637e-06	-1.44277	2.40474e-08	None	None
CNC06480	-0.0644011	0.660226	-1.30554	2.29312e-22	0.338363	0.143047	0.515204	0.0223101	None	None
CNC06490	-0.00650907	0.979315	0.304407	0.0706333	-0.0820339	0.739841	-0.41093	0.092977	None	None
CNC06500	-0.0178604	0.938173	0.385797	0.011883	-0.0423216	0.848313	0.627786	0.00122811	None	None
CNC06510	-0.401867	0.0199584	0.0114131	0.95798	-0.240335	0.347846	-1.03493	0.00100138	None	None
CNC06520	-0.11901	0.423612	1.16478	1.16715e-19	-0.124248	0.488929	1.29997	1.47751e-17	2	2.4
CNC06530	-0.0545051	0.783847	0.289068	0.0669566	-0.22991	0.705753	0.0446761	0.952281	None	None
CNC06540	-0.353581	0.00636587	-0.596265	3.04182e-05	-0.171294	0.439922	0.233665	0.336409	None	None
CNC06550	2.76734	2.34308e-90	3.29308	4.84657e-165	-3.01708	3.7146e-51	-0.666567	0.00556845	1	None
CNC06560	0.244645	0.0582993	-0.316873	0.024789	-1.04286	9.03033e-09	0.143805	0.595708	None	None
CNC06570	-0.135293	0.518537	0.970027	4.29446e-10	-1.51124	1.42714e-14	0.110102	0.753999	None	None
CNC06590	0.133891	0.256871	-0.435156	0.000139812	-0.568769	5.1999e-05	-0.435332	0.0110486	None	None
CNC06600	-0.184809	0.308847	-0.0215383	0.913202	0.20842	0.332185	-0.57861	0.0134847	None	None
CNC06610	0.484577	0.125384	1.63063	1.0248e-14	3.493	6.28199e-101	-0.118515	0.57978	2	2.1
CNC06620	-0.188971	0.375163	0.00962263	0.965952	2.42141	2.17664e-48	-0.303639	0.0999285	3	None
CNC06630	0.70663	0.000238685	0.601506	0.000532142	0.346013	0.104595	0.233797	0.341622	None	None
CNC06640	-0.486856	0.0012587	-1.05251	2.75537e-10	-0.486692	0.0344755	-0.848328	0.00528293	None	None
CNC06650	-0.0407395	0.852714	-0.363551	0.0429309	1.09412	1.60148e-09	0.538399	0.00312566	3	None
CNC06660	0.313795	0.0105831	-0.452253	0.000495202	-0.582742	0.000404234	-1.24268	8.77545e-09	None	None
CNC06670	0.676403	0.00279309	2.50029	5.22724e-51	-2.81347	1.81686e-42	-0.224716	0.545542	2	2.4
CNC06680	-0.131787	0.502895	0.471106	0.00392466	-0.0128827	0.957142	0.0938852	0.706615	None	None
CNC06690	1.28801	9.51494e-44	0.372381	0.000719465	-3.69051	1.38124e-148	-0.25129	0.23649	1	None
CNC06710	0.0761683	0.676733	-0.310784	0.0501754	0.128847	0.554247	-0.17975	0.448536	None	None
CNC06720	0.118731	0.625683	-0.269402	0.245927	-0.0659035	0.849459	0.0326693	0.946423	None	None
CNC06730	-0.120044	0.476151	-0.503421	0.000830231	0.0233864	0.923659	-0.52337	0.0253701	None	None
CNC06740	-0.260607	0.204057	-0.562398	0.010791	0.0063633	0.985121	-0.260197	0.509632	None	None
CNC06750	0.161814	0.731792	1.65502	4.85636e-11	-0.0109806	0.973375	0.250005	0.451051	2	2.4
CNC06760	-0.122357	0.614817	-0.688852	0.00149163	0.257585	0.391987	-0.102082	0.783032	None	None
CNC06770	0.768961	0.165364	1.06358	0.00467134	0.386952	0.332935	-1.55943	0.00217188	2	2.3
CNC06780	-0.00650381	0.971962	-0.202217	0.146362	-0.164758	0.355055	-0.915676	2.82485e-06	None	None
CNC06790	-0.342024	0.0914269	-0.313756	0.17077	0.320478	0.251626	-0.573692	0.0865126	None	None
CNC06800	4.07033	5.16497e-22	-1.40756	1.90852e-05	1.20399	0.00293182	0.178554	0.686651	1	None
CNC06810	0.430415	0.181765	-0.111641	0.731347	0.379586	0.285288	-0.652589	0.121699	None	None
CNC06820	0.574714	6.10101e-06	-2.76399	3.26773e-68	-0.695431	0.0265935	-1.08385	0.0213507	None	None
CNC06830	0.968409	2.06785e-07	-1.24347	3.5045e-10	-0.342035	0.314816	-0.817578	0.059281	None	None
CNC06840	-0.615599	1.23992e-05	-0.986967	2.50879e-07	0.416409	0.103759	-0.466502	0.144954	None	None
CNC06850	0.405078	0.00975815	0.709652	8.86774e-06	-3.20386	2.20037e-50	-1.66131	0.000419132	None	None
CNC06860	0.83687	0.562071	0.729267	0.457789	-0.697452	0.578162	-0.0458984	0.978899	None	None
CNC06870	0.556215	0.548685	2.21482	3.05448e-08	-0.276191	0.523025	-1.32206	0.0209039	2	2.3
CNC06880	0.333221	0.00171968	-0.879295	8.82803e-14	0.663114	9.78565e-07	0.121861	0.493585	None	None
CNC06890	0.120774	0.528783	-0.563632	0.000603845	-0.607151	0.00907639	-0.476837	0.172964	None	None
CNC06900	1.15079	1.4505e-08	0.561945	0.00166527	-0.892853	5.19565e-05	-0.986296	0.00302961	1	None
CNC06910	0.641749	0.383086	3.20578	3.34737e-25	2.48416	2.207e-38	0.474535	0.0146037	2	2.1
CNC06920	0.713615	0.379824	-2.2001	0.00944785	0.641504	0.685585	1.63737	0.130062	None	None
CNC06940	-0.981002	2.95584e-21	-3.33709	9.44573e-151	-0.147666	0.453022	-0.0363112	0.872434	None	None
CNC06950	-0.449938	0.00222366	-0.98787	4.39604e-09	1.17745	2.00165e-09	0.204832	0.354637	3	None
CNC06960	-0.364039	0.00920785	-0.0933688	0.593108	0.377891	0.0556608	0.33363	0.115263	None	None
CNC06970	-0.0658648	0.673678	-0.662735	9.44236e-07	0.301346	0.136507	0.000271153	0.99894	None	None
CNC06980	-1.01899	6.12032e-09	1.98892	7.51615e-36	0.328589	0.0582317	1.21577	1.00667e-13	2	2.4
CNC06990	-0.965233	1.96433e-27	-2.34647	2.30659e-101	-0.227652	0.160093	0.615214	0.000158629	None	None
CNC07000	-0.449537	0.00975815	-0.942821	7.4476e-06	0.345515	0.245998	-1.37415	0.000166884	None	None
CNC07010	0.140346	0.508818	-0.412084	0.0286503	-0.146915	0.609312	-1.05512	0.000996694	None	None
CNC07020	-0.0315687	0.846585	0.000966869	0.99553	-0.61803	0.000169214	1.21397	3.21479e-13	4	None
CNC07030	-0.096538	0.554134	0.764696	1.7259e-09	1.53959	1.34115e-30	1.18454	1.39037e-16	3	None
CNC07040	0.0575663	0.696201	-1.89937	1.22398e-54	-0.595357	0.000758533	0.36961	0.0811777	None	None
CNC07050	0.915591	9.14341e-13	1.23176	1.50506e-18	-1.34237	1.04514e-16	-0.455109	0.0212169	2	2.4
CNC07070	0.099338	0.586054	0.297301	0.0443913	1.0483	1.22861e-12	-0.241507	0.178269	3	None
CNC07080	-0.379942	0.00583737	-0.674927	4.72882e-05	0.695865	0.000399609	0.338214	0.117236	None	None
CNC07090	-0.189949	0.106567	-1.6555	6.30564e-40	-0.616339	0.00133858	0.525771	0.0192161	None	None
CNC07100	1.30631	0.00228224	1.56221	1.07881e-07	-1.17682	0.000355357	-1.36321	0.0142398	1	None
CNC07110	0.28645	0.306306	0.627917	0.00786073	-0.244667	0.378799	0.719378	0.0130603	None	None
CNC07120	-0.390071	0.0132002	0.181173	0.325158	-0.769497	0.000244253	-0.244508	0.434993	None	None
CNC07130	-0.207037	0.230808	-0.47334	0.00739299	-0.324251	0.211825	-0.476255	0.141555	None	None
CNC07140	0.131099	0.494492	0.297931	0.0671006	0.214775	0.276012	-0.745458	0.000651012	None	None
CNC07150	-0.259598	0.223594	-0.123071	0.597602	-0.432652	0.142539	-1.27975	0.00248695	None	None
CNC07160	1.10575	0.0688079	-1.61887	0.00181046	0.471154	0.00575682	1.21468	3.67676e-13	4	None
CNC07170	-0.0392699	0.907422	0.516623	0.00797991	-0.237794	0.340665	-0.876725	0.00354256	None	None
CNC07180	0.165478	0.26097	-0.612986	2.12812e-06	-0.307339	0.0747958	-0.576606	0.00433269	None	None
CND00010	-0.785376	2.9315e-10	-2.05966	2.93091e-42	-0.213922	0.263593	0.701889	6.37619e-05	None	None
CND00030	0.599882	0.157965	1.66356	2.94286e-09	-0.0489407	0.884216	-1.98002	2.23183e-07	2	2.3
CND00040	-0.0012306	0.995864	1.10563	6.59353e-18	3.52493	1.00385e-182	-0.103081	0.532282	2	2.1
CND00070	-0.00593641	0.989033	2.16107	8.89252e-34	-1.19149	1.55165e-09	-0.179329	0.584025	2	2.4
CND00090	0.201198	0.199374	1.56416	7.11685e-37	-1.06588	1.37783e-12	0.21858	0.264473	2	2.4
CND00100	-0.626601	0.033384	1.61048	3.68101e-11	0.0177889	0.954225	-0.656167	0.032985	2	2.3
CND00110	0.0356652	0.878011	-0.0833482	0.661245	0.113448	0.632091	0.238708	0.325107	None	None
CND00120	0.385588	0.0299988	0.0547576	0.782133	3.31857	5.99017e-105	0.676399	1.22579e-05	3	None
CND00130	-0.949082	2.33331e-17	-1.29436	5.579e-15	1.25133	9.51573e-08	0.387178	0.124248	3	None
CND00140	-0.234306	0.23452	0.186061	0.325158	0.54664	0.00582221	1.48257	4.51703e-17	4	None
CND00150	0.686157	0.0066884	1.03507	3.31726e-07	-0.299366	0.2305	-0.182532	0.578108	2	2.4
CND00160	0.00758208	0.969659	-0.179979	0.238314	-0.525779	0.00454923	-0.707239	0.00320022	None	None
CND00180	-0.786784	2.98185e-12	0.453288	0.000288884	-0.234758	0.106117	-0.550726	0.000569303	None	None
CND00190	-0.470625	4.46251e-05	-1.07078	3.56091e-14	0.0428617	0.858494	-0.555523	0.0227945	None	None
CND00200	-0.650355	4.37363e-05	1.30856	4.54062e-16	-2.05544	5.26848e-24	-0.310674	0.432488	2	2.4
CND00210	-0.160718	0.341178	-0.083465	0.64061	0.381661	0.0430161	-0.695888	0.00126313	None	None
CND00220	-0.354361	0.669775	0.828158	0.17007	-0.0753015	0.923943	-1.63007	0.101518	None	None
CND00240	-0.788809	5.27137e-19	-2.26421	1.13007e-87	0.370508	0.0821283	1.19601	2.44813e-10	4	None
CND00250	-0.26082	0.399449	-0.465544	0.0916392	-0.323111	0.421221	0.353272	0.452694	None	None
CND00260	0.0771918	0.697653	-0.119781	0.481923	0.981615	2.72575e-09	1.02831	6.01881e-11	4	None
CND00280	-0.360813	0.168119	1.71076	9.21499e-19	-0.52653	0.0170579	-1.37446	9.95945e-06	2	2.3
CND00290	-0.308032	0.0355561	0.225001	0.163468	-1.89056	1.92374e-20	-1.05358	0.00435196	None	None
CND00300	-0.65121	2.311e-10	-1.33963	7.34115e-29	1.41811	1.54261e-16	0.658752	0.000191722	3	None
CND00310	-0.0566638	0.848096	-0.0469727	0.858663	-0.24071	0.445692	0.214602	0.595776	None	None
CND00320	0.665103	5.14687e-06	0.823831	1.5953e-09	0.57147	0.000151617	-0.219887	0.224746	None	None
CND00340	-0.0543719	0.904487	-2.1604	2.4828e-41	-0.789216	2.50031e-05	0.731454	0.000679339	None	None
CND00350	2.16617	2.62874e-101	-1.11297	6.96811e-17	-4.7888	9.58807e-135	-0.231593	0.614979	1	None
CND00370	0.349148	0.182253	1.22382	3.1194e-10	-1.96924	1.58173e-16	-0.64633	0.155888	2	2.4
CND00380	-0.509596	0.000132703	3.13805	6.08153e-143	0.779821	1.17874e-08	0.0944809	0.569864	2	2.3
CND00390	0.592512	0.082588	0.995581	6.21691e-05	1.24565	2.91749e-07	-1.83011	9.74998e-11	3	None
CND00400	-0.0517045	0.825399	-1.02921	6.75177e-06	1.19857	0.000158629	-0.493286	0.115806	3	None
CND00410	0.294859	0.473679	-0.235319	0.519305	1.54589	6.30975e-07	-0.445286	0.231649	3	None
CND00420	0.290571	0.21199	-0.0808405	0.742473	1.44622	3.18974e-13	-0.852829	0.000532503	3	None
CND00430	-0.0343474	0.898752	-0.450648	0.0362159	1.16586	8.53035e-07	-0.0382308	0.902076	3	None
CND00440	-0.37925	0.0026754	-0.23951	0.104128	0.81935	5.30526e-05	2.57332	2.27335e-48	4	None
CND00450	-0.0406263	0.934705	0.0196495	0.962094	2.20754	1.18093e-15	1.44099	3.09147e-13	3	None
CND00460	-0.0649228	0.692475	-1.38891	3.70628e-24	0.450665	0.0249719	-0.583665	0.0121057	None	None
CND00470	-0.118182	0.665986	1.36018	3.29683e-14	0.56947	0.00259517	0.16299	0.480639	2	2.1
CND00480	-0.254955	0.0487259	0.256073	0.0782852	-0.760315	7.06432e-06	0.973809	2.39706e-08	None	None
CND00490	1.06781	8.3678e-19	2.19245	6.35145e-67	-3.60069	7.59494e-153	-2.13402	7.81458e-23	1	None
CND00500	-0.769945	0.148164	0.80798	0.113372	1.25431	0.00262067	0.996152	0.00380166	3	None
CND00510	-1.16354	5.00875e-06	0.712657	0.0209445	-0.0886603	0.83023	0.588064	0.124753	None	None
CND00530	4.45587	0	-1.37071	9.9659e-27	-3.12688	7.96532e-09	-2.92909	3.61157e-10	1	None
CND00550	-0.126459	0.313238	-0.10496	0.421976	0.267794	0.139355	0.98635	2.75207e-09	None	None
CND00560	0.342434	0.438274	3.6211	2.48142e-18	-0.508855	0.0037377	0.288058	0.184885	2	2.4
CND00570	-0.337497	0.00844936	-0.892274	2.70848e-09	-0.0943659	0.704768	-0.0541246	0.859903	None	None
CND00580	-0.274099	0.104379	0.455494	0.00645912	0.157717	0.458236	1.40399	3.05772e-16	4	None
CND00600	-0.0342011	0.908317	-0.643307	0.00716192	-0.828717	0.0263944	-1.51861	0.0115362	None	None
CND00610	1.1944	6.41873e-15	0.260324	0.0768079	1.61825	1.04871e-26	-0.557853	0.00135276	1	None
CND00620	0.0433557	0.879846	0.205146	0.331646	0.574143	0.00422188	1.93562	1.61055e-28	4	None
CND00630	0.0781208	0.752724	-0.768046	0.00047454	0.445642	0.121171	0.282983	0.352206	None	None
CND00640	0.0840722	0.612687	-1.5526	3.815e-24	1.05266	1.2389e-07	0.626422	0.00249646	3	None
CND00650	1.54778	5.60804e-27	1.93036	1.1254e-49	-0.522484	0.00515106	0.26143	0.199534	1	None
CND00660	0.496798	0.000250258	-0.550983	0.000115643	1.18497	5.04637e-14	0.586068	0.000690009	3	None
CND00670	0.231561	0.210412	-0.483087	0.0101776	-0.303654	0.244046	-1.22419	0.000167179	None	None
CND00680	0.169432	0.309924	0.208234	0.174899	-0.298363	0.113036	-0.538666	0.0177996	None	None
CND00690	-0.355159	0.0632367	-0.20475	0.335303	0.365092	0.0882554	1.93534	1.92164e-29	4	None
CND00700	-0.995357	3.61685e-22	-2.25815	6.48538e-71	0.269099	0.157327	0.369364	0.0682848	None	None
CND00710	0.00104239	0.997517	-0.35972	0.116281	-0.155804	0.629742	-0.014015	0.969943	None	None
CND00720	-1.09761	2.11398e-13	0.376813	0.0362289	1.15854	2.81975e-12	1.76753	3.683e-28	3	None
CND00730	-0.364765	0.118873	-0.109281	0.686495	0.97032	7.55651e-05	0.121845	0.685111	None	None
CND00740	1.78396	1.26685e-46	-0.536924	0.000495326	-2.01896	4.56557e-22	-1.34499	0.000221771	1	None
CND00750	-0.628604	2.54932e-11	-0.824535	4.00978e-12	-0.023958	0.899069	0.21027	0.234891	None	None
CND00760	0.228816	0.456124	0.385405	0.0832223	0.306427	0.225788	1.26564	1.90713e-09	4	None
CND00770	0.0980822	0.702882	0.996172	1.06733e-08	-0.740869	0.000235281	-0.706377	0.0227054	None	None
CND00780	-0.0591425	0.865269	0.724271	0.00180509	-0.109676	0.719995	1.06837	1.89759e-05	4	None
CND00790	0.638093	0.0219026	1.31545	2.21795e-10	-0.900411	0.000270781	-1.2501	0.00105998	2	2.4
CND00800	-0.2764	0.020751	-0.873643	3.34234e-10	0.21143	0.284836	0.577948	0.00333698	None	None
CND00810	0.28066	0.601093	0.374968	0.377677	-0.819188	0.118942	-0.39608	0.646594	None	None
CND00820	1.4051	NA	-1.05324	0.864168	NA	NA	NA	NA	None	None
CND00850	-0.251078	0.595577	2.63922	3.95176e-28	-1.01887	0.000151676	-2.08101	4.97073e-06	2	2.3
CND00870	3.60808	0.335801	-3.25669	0.347703	1.67309	0.801315	-0.784014	NA	None	None
CND00900	-0.344591	0.00283759	-0.381634	0.00375725	1.13867	7.30379e-16	1.13785	9.65441e-15	3	None
CND00910	0.0656799	0.717334	0.191802	0.226473	2.90805	6.55441e-84	1.75879	6.56957e-32	3	None
CND00920	0.0656799	0.717334	0.191802	0.226473	2.90805	6.55441e-84	1.75879	6.56957e-32	3	None
CND00940	0.175309	0.125738	-0.120473	0.339807	1.46768	4.19614e-33	0.436443	0.0161716	3	None
CND00950	0.544506	2.2142e-05	-0.0628158	0.696427	0.0705153	0.736905	-0.653365	0.00163517	None	None
CND00960	-0.0298441	0.898023	-0.0437235	0.83069	1.47589	2.44578e-18	1.12451	2.88366e-12	3	None
CND00970	-0.162596	0.694429	-0.0453753	0.907015	1.33117	1.15017e-05	0.80804	0.00289875	3	None
CND00980	0.482476	0.11235	0.633201	0.012849	0.0521897	0.887182	-0.32344	0.386518	None	None
CND00990	0.0913063	0.537513	-0.441402	0.00158	0.657703	6.46518e-05	0.821379	4.59877e-07	None	None
CND01000	-0.0738456	0.723137	-0.385001	0.0414414	-0.0650327	0.805907	0.66604	0.00235838	None	None
CND01010	-0.771681	2.5809e-14	-0.619288	0.000130527	1.19314	8.81944e-11	1.01247	6.01252e-11	3	None
CND01020	-0.174796	0.432813	-1.24778	3.67769e-08	-0.50355	0.206107	-1.55476	0.00808632	None	None
CND01030	-0.340351	0.899649	4.58982	1.6395e-07	1.74952	9.48018e-06	-0.549964	0.190196	2	2.3
CND01040	-0.114128	0.603884	-0.29322	0.124908	-0.222233	0.388464	1.75433	2.4497e-17	4	None
CND01050	-0.263271	0.0116325	-2.04121	4.03281e-76	0.615887	0.00207152	1.08371	1.17374e-08	4	None
[truncated: 3,880 more rows]
