# Supplementary material for: Genetic basis for coordination of meiosis and sexual structure maturation in Cryptococcus neoformans
Source: eLife. 2018 Oct 3;7:e38683. doi: 10.7554/eLife.38683 (PMC6235564; doi:10.7554/eLife.38683)
Supplement: Supplementary file 2. [file elife-38683-supp2.xlsx]

## Sheet: Sheet1
Supplementary File 2：Expression profiles of PUM1OE during unisexual reproduction
Homology_JEC21	Log2(PUM1OE/Wild-type)	q-value	Annotation
CNA00010	2.80701	0.669839	expressed protein
CNA00020	-0.375861	0.111667	expressed protein
CNA00030	-0.583491	0.0093291	cation transporter, putative
CNA00040	-0.180468	0.613043	calcium-binding protein, putative
CNA00050	-0.458284	0.0317081	cell cycle arrest in response to pheromone-related protein, putative
CNA00060	0.315135	0.296506	methionine-tRNA ligase, putative
CNA00070	-0.0276898	0.915886	proteolysis and peptidolysis-related protein, putative
CNA00080	-0.536969	0.0964265	expressed protein
CNA00100	1.06156	6.83983e-08	expressed protein
CNA00110	0.417204	0.0863987	conserved hypothetical protein
CNA00120	0.940539	8.76393e-05	chaperone, putative
CNA00130	-0.0443656	0.867486	expressed protein
CNA00140	0.199963	0.50858	adenosylmethionine decarboxylase, putative
CNA00150	0.252841	0.423299	holocytochrome-c synthase, putative
CNA00160	0.522411	0.0432665	conserved hypothetical protein
CNA00170	0.442702	0.00882245	expressed protein
CNA00180	1.86363	8.18547e-31	vacuolar calcium exchanger
CNA00190	0.91214	1.39526e-05	aminotransferase, putative
CNA00200	-0.149923	0.689365	transcriptional activator, putative
CNA00210	-0.851657	0.00605689	hypothetical protein
CNA00220	-0.0649436	0.950812	D-3-phosphoglycerate dehydrogenase, putative
CNA00230	0.335793	0.196151	expressed protein
CNA00240	-1.45044	0.000174902	aldolase, putative
CNA00250	1.22098	9.73284e-16	large subunit ribosomal protein L9
CNA00260	1.21889	2.97544e-10	expressed protein
CNA00270	-1.66609	0.000772069	sec14 cytosolic factor, putative
CNA00280	0.24363	0.288105	alcohol dehydrogenase, putative
CNA00290	0.712203	0.00117538	conserved hypothetical protein
CNA00300	0.159152	0.514055	sterol 14-demethylase, putative
CNA00310	-0.877351	0.00058182	expressed protein
CNA00320	-0.510108	0.0521799	expressed protein
CNA00330	-0.164285	0.499397	translation elongation factor 2, putative
CNA00340	0.906303	5.63638e-06	expressed protein
CNA00350	0.835927	1.78774e-06	proteasome regulatory subunit 12, putative
CNA00360	-0.560994	0.00071695	pyruvate dehydrogenase kinase
CNA00370	0.499109	0.0254225	hexose transport-related protein, putative
CNA00380	-0.485904	0.0275001	hypothetical protein
CNA00390	0.218783	0.568495	conserved hypothetical protein
CNA00410	-0.35576	0.789769	expressed protein
CNA00420	0.278164	0.461232	expressed protein
CNA00430	-0.0776816	0.903409	conserved hypothetical protein
CNA00450	-0.223041	0.348116
CNA00460	-0.0835076	0.79094	expressed protein
CNA00470	-0.364518	0.0695608	fructose-bisphosphatase, putative
CNA00480	0.511416	0.00492091	T-complex protein 1 epsilon subunit, putative
CNA00490	-0.319116	0.221585	chaperone regulator, putative
CNA00510	-1.07212	2.74943e-12	citrate synthase, putative
CNA00520	0.214077	0.289976	peptide-binding protein, putative
CNA00540	0.367195	0.291745	hypothetical protein
CNA00550	0.804778	6.61463e-05	COPII-coated vesicle protein, putative
CNA00560	1.20694	5.45878e-13	hypothetical protein
CNA00570	-0.819674	3.46835e-05	membrane protein, putative
CNA00580	0.597292	0.0124894	sec61 translocation complex protein
CNA00590	-1.22419	0.000597239	specific RNA polymerase II transcription factor, putative
CNA00600	2.6794	0.000108714	expressed protein
CNA00610	-0.0535968	0.864596	expressed protein
CNA00620	0.262494	0.239437	disulfide-isomerase precursor, putative
CNA00630	-0.0774903	0.74783	nuclear mRNA splicing, via spliceosome-related protein, putative
CNA00640	-1.67876	6.32481e-16	integral to plasma membrane protein, putative
CNA00650	0.105639	0.79714	conserved hypothetical protein
CNA00660	0.0221782	0.968267	A/G-specific adenine DNA glycosylase, putative
CNA00670	0.0477007	0.894217	sulfate transporter, putative
CNA00680	-1.38845	4.68985e-14	vacuole protein, putative
CNA00690	-0.10431	0.709932	expressed protein
CNA00700	-0.309038	0.486281	expressed protein
CNA00710	0.054097	0.835113	pre-mRNA splicing factor prp1, putative
CNA00720	-0.0432983	0.920658	nucleotide binding protein, putative
CNA00730	-0.520302	0.0207879	protein complex assembly-related protein, putative
CNA00740	0.37369	0.110829	glutamine-tRNA ligase, putative
CNA00750	0.791069	0.00604863	histone binding protein, putative
CNA00760	0.354227	0.318698	tRNA (guanine-N2-)-methyltransferase, putative
CNA00770	-0.186935	0.467039	expressed protein
CNA00780	-0.0606003	0.809796	prohibitin PHB1, putative
CNA00790	-0.187024	0.688173	exosome complex exonuclease rrp4, putative
CNA00800	0.140226	0.584496	expressed protein
CNA00820	0.572364	0.716764	conserved expressed protein
CNA00830	0.269742	0.188848	mitochondrion protein, putative
CNA00840	-2.22728	0.00239146	conserved expressed protein
CNA00850	-1.39123	0.0910595	expressed protein
CNA00860	-0.687053	0.00366636	hypothetical protein
CNA00870	-0.441209	0.129125	expressed protein
CNA00880	0.0741878	0.788734	myo-inositol transporter
CNA00890	0.255432	0.465089	palmitoyl-protein thioesterase, putative
CNA00900	0.366178	0.114714	ATP dependent DNA helicase, putative
CNA00910	-0.329469	0.129698	chaperone, putative
CNA00920	0.845743	2.09496e-05	hypothetical protein
CNA00930	-1.05675	0.00025731	pelota, putative
CNA00940	-0.129144	0.707589	expressed protein
CNA00950	-0.561907	0.00390973	mRNA export factor elf1, putative
CNA00960	0.0663757	0.904393	pyridoxal reductase, putative
CNA00970	-0.189311	0.476028	two-component-like sensor kinase
CNA00980	-0.106156	0.788734	hypothetical protein
CNA00990	0.393681	0.0543749	RVB1, putative
CNA01000	0.0206104	0.958466	ribosomal protein, putative
CNA01010	0.886652	0.000217411	expressed protein
CNA01020	-0.358202	0.0962512	pre-mRNA splicing factor, putative
CNA01030	-0.130262	0.736175	transcription regulator, putative
CNA01040	-0.544108	0.173987	hypothetical protein
CNA01050	0.783324	7.3246e-07	sorbitol dehydrogenase, putative
CNA01060	0.978701	5.42092e-09	ribosomal protein S3, putative
CNA01070	-0.325185	0.164159	C-14 sterol reductase, putative
CNA01080	0.98145	0.000114762	expressed protein
CNA01090	1.29152	2.14986e-09	hypothetical protein
CNA01100	-0.485397	0.00637038	conserved hypothetical protein
CNA01120	-0.505769	0.00607757	hypothetical protein
CNA01130	-2.61275	2.62494e-16	conserved hypothetical protein
CNA01140	-1.58392	1.32546e-15	expressed protein
CNA01150	0.784146	4.54606e-06	regulator of G-protein signaling
CNA01160	-0.048523	0.856979	LSDR, putative
CNA01170	0.290906	0.203117	conserved expressed protein
CNA01180	-0.579541	0.000632837	serine/threonine-protein kinase, putative
CNA01200	1.41663	5.10643e-16	conserved expressed protein
CNA01210	-0.0340056	0.907507	expressed protein
CNA01220	-0.00539877	0.989288	cyclophilin, putative
CNA01230	0.471561	0.00378453	ubiquitin activating enzyme, putative
CNA01250	0.416473	0.0855957	ubiquinone biosynthesis methyltransferase, putative
CNA01260	-1.03397	3.89884e-11	expressed protein
CNA01270	0.157763	0.473094	U1 snRNP 70K protein (short form), putative
CNA01290	-0.16775	0.682862	rRNA processing-related protein, putative
CNA01310	0.148381	0.558821	phosphoribosylamidoimidazole-succinocarboxamide synthase, putative
CNA01320	0.429633	0.167474	hypothetical protein
CNA01330	0.758418	0.00015183	actin ii (centractin-like protein), putative
CNA01340	-0.527772	0.0482492	cytoplasm protein, putative
CNA01350	-0.580128	0.000119414	splicing factor Prp8, putative
CNA01360	-0.886481	2.76857e-06	conserved hypothetical protein
CNA01370	0.653986	0.000483121	expressed protein
CNA01380	-1.23706	4.35111e-15	peptidase, putative
CNA01400	-0.0988796	0.767556	expressed protein
CNA01410	-0.146543	0.774575	hypothetical protein
CNA01420	-0.801726	8.28997e-06	oxidoreductase, putative
CNA01440	-3.95575	2.94955e-07	hypothetical protein
CNA01450	-0.427086	0.0677003	zinc finger transcription factor
CNA01460	0.0596426	0.828467	expressed protein
CNA01470	1.09229	2.49369e-10	glycosyltransferase, putative
CNA01480	-0.245235	0.31863	hypothetical protein
CNA01500	0.155641	0.517646	alternative oxidase 1
CNA01510	-0.689206	0.000991183	expressed protein, hexose transport-related protein, putative
CNA01520	-3.31256	1.43619e-08	conserved expressed protein
CNA01530	0.0195149	0.950552	glutamate biosynthesis-related protein, putative
CNA01540	-0.129948	0.768863	conserved hypothetical protein
CNA01550	-0.132569	0.624869	hypothetical protein
CNA01580	-0.0116281	0.962906	putative endovacuolar system protein
CNA01590	0.00344639	0.990838	peroxisome assembly protein, putative
CNA01600	0.430496	0.0782619	conserved hypothetical protein
CNA01610	1.25614	1.26606e-08	expressed protein
CNA01620	-0.705314	0.00204888	conserved expressed protein
CNA01630	0.151318	0.614686	conserved expressed protein
CNA01640	0.322813	0.050872	glutamate carboxypeptidase protein, putative
CNA01650	0.412895	0.181346	expressed protein
CNA01660	-0.746875	0.00135622	conserved hypothetical protein
CNA01680	0.683457	2.48666e-05	heterotrimeric G-protein coupled receptor alpha subunit
CNA01690	-0.220972	0.33775	carboxyl-terminal proteinase, putative
CNA01700	-0.119052	0.669839	putative fyv10 protein homolog
CNA01710	-0.257002	0.254127	retrograde transport, endosome to Golgi-related protein, putative
CNA01720	0.345201	0.094899	expressed protein
CNA01730	-0.328114	0.18328	cleavage/polyadenylation specificity factor, putative
CNA01740	0.267467	0.182258	expressed protein
CNA01750	0.398954	0.37006	conserved hypothetical protein
CNA01760	0.227955	0.412208	ubiquitin carboxyl-terminal hydrolase
CNA01770	0.156049	0.632262	endoplasmic reticulum protein, putative
CNA01780	0.400225	0.0415568	hypothetical protein
CNA01790	-0.361468	0.0443193	expressed protein
CNA01800	-1.20976	2.54614e-06	expressed protein
CNA01820	-0.823865	7.53145e-06	transcriptional activator, putative
CNA01830	-1.13681	2.42012e-09	expressed protein
CNA01840	-0.139061	0.652783	expressed protein
CNA01850	-0.705217	1.83367e-05	alcohol dehydrogenase, putative
CNA01860	0.333841	0.135589	conserved hypothetical protein
CNA01870	-0.11184	0.664012	gamma-adaptin, putative
CNA01880	-1.25391	0.000180719	hypothetical protein
CNA01890	-0.429939	0.151641	conserved expressed protein
CNA01900	-0.0368485	0.912344	conserved expressed protein
CNA01910	0.0293041	0.926533	hypothetical protein
CNA01920	-0.317243	0.18149	cactin, putative
CNA01930	-0.19569	0.43901	expressed protein
CNA01940	0.390284	0.0931931	hypothetical protein
CNA01950	0.84342	1.0922e-05	expressed protein
CNA01960	0.483578	0.0239175	glycerophosphodiester phosphodiesterase, putative
CNA01990	0.000770081	0.99744	conserved expressed protein, protein phosphatase type 1, putative
CNA02000	0.0269693	0.925971	transcription regulator, putative
CNA02010	0.431536	0.25431	expressed protein
CNA02020	-0.314427	0.330328	conserved hypothetical protein
CNA02030	-0.468621	0.0278091	ubiquitin carboxyl-terminal hydrolase 2, putative
CNA02040	2.28996	1.13432e-33	ferric reductase transmembrane component, putative
CNA02050	1.38412	9.97398e-08	L-cystine transporter, putative
CNA02060	-0.808154	0.00128054	hypothetical protein
CNA02080	0.155686	0.693553	hypothetical protein
CNA02090	0.108579	0.724839	vesicle-associated membrane protein 712, putative
CNA02100	0.64893	0.000407613	DNAj protein, putative
CNA02120	-0.389052	0.181095	hypothetical protein
CNA02130	-0.0803177	0.788734	hypothetical protein
CNA02140	-1.31285	3.01744e-05	conserved hypothetical protein
CNA02150	-0.134669	0.602202	expressed protein
CNA02170	0.685452	0.000761407	peroxisome organization and biogenesis-related protein, putative
CNA02180	-0.541877	0.00680637	cytoplasm protein, putative
CNA02210	-0.490901	0.0745068	conserved hypothetical protein
CNA02220	1.07336	1.79087e-12	large subunit ribosomal protein L30e
CNA02230	0.899265	0.000517515	chaperone, putative
CNA02240	-0.247594	0.629922	conserved hypothetical protein
CNA02250	-0.799283	2.50456e-05	low-affinity ammonium transporter
CNA02260	0.161147	0.58084	8-amino-7-oxononanoatesynthase, putative
CNA02270	-0.451915	0.0315218	3-isopropylmalate dehydratase, putative
CNA02290	0.298975	0.112313	isoleucine-tRNA ligase, putative
CNA02300	0.342635	0.125478	hypothetical protein
CNA02310	-0.135818	0.626601	hypothetical protein
CNA02330	0.0336324	0.927555	mRNA-nucleus export-related protein, putative
CNA02340	-0.00435496	0.991991	expressed protein
CNA02350	0.0885615	0.716118	Ras guanyl-nucleotide exchange factor, putative
CNA02360	0.138891	0.63057	expressed protein
CNA02370	-0.723956	1.37722e-05	saccharopine dehydrogenase (NADP+, L-glutamate-forming), putative
CNA02380	-0.392548	0.269079	conserved hypothetical protein
CNA02390	0.787171	0.00294105	hypothetical protein
CNA02400	0.385284	0.0532342	conserved hypothetical protein
CNA02410	0.662455	0.0416636	transcriptional elongation regulator, putative
CNA02420	-0.455859	0.0393893	rsec15, putative
CNA02450	0.158591	0.557756	aspartate-semialdehyde dehydrogenase, putative
CNA02460	0.490326	0.0106863	kinesin family member 21A, putative
CNA02470	-1.16709	5.67079e-05	expressed protein
CNA02490	0.580658	0.00300756	hypothetical protein
CNA02520	1.82872	4.7176e-39	hypothetical protein
CNA02540	0.620986	0.000589577	conserved hypothetical protein
CNA02550	0.507444	0.0187041	isopentenyl-diphosphate delta-isomerase, putative
CNA02560	-0.0132209	0.974841	expressed protein
CNA02570	0.000222314	0.999274	acetolactate synthase, putative
CNA02580	0.757478	7.74045e-07	sorbitol dehydrogenase, putative
CNA02590	1.14845	7.39621e-11	mitochondrion protein, putative
CNA02600	0.256726	0.287456	nucleus protein, putative
CNA02610	-0.824242	9.29992e-05	conserved expressed protein
CNA02630	-0.794318	0.000217443	conserved hypothetical protein
CNA02640	-0.479806	0.0435977	expressed protein
CNA02650	-0.693418	0.00528176	methionyl aminopeptidase, putative
CNA02660	0.274384	0.14513	expressed protein
CNA02670	0.370961	0.102063	aerobic respiration-related protein, putative
CNA02680	-0.421312	0.0847627	hypothetical protein
CNA02690	0.869435	0.000261257	conserved hypothetical protein
CNA02700	0.832184	8.90235e-07	t-complex protein 1, eta subunit (tcp-1-eta), putative
CNA02710	0.941124	6.00921e-07	expressed protein
CNA02730	-0.506063	0.0107002	expressed protein
CNA02740	0.0146007	0.965988	putative nuclear polyadenylated mRNA-binding protein
CNA02750	0.296374	0.112042	cytoplasm protein, putative
CNA02760	0.157193	0.571272	oligoribonuclease, putative
CNA02770	-1.05627	0.0183691	conserved hypothetical protein
CNA02780	0.49417	0.00567166	aminopeptidase, putative
CNA02790	0.207433	0.669839	expressed protein
CNA02800	-0.171087	0.558408	zinc-finger protein zpr1, putative
CNA02810	0.274152	0.148988	RAS small monomeric GTPase, putative
CNA02820	0.376651	0.0624169	hypothetical protein
CNA02830	-1.54421	1.49024e-19	heat shock protein, putative
CNA02850	-0.608197	0.0207879	hypothetical protein
CNA02860	0.301146	0.282127	gamma-tubulin complex component 2 (gcp-2), putative
CNA02870	1.01282	1.09487e-10	hypothetical protein
CNA02880	0.44436	0.134285	High-affinity nicotinic acid transporter, putative
CNA02890	0.138568	0.614678	chaperone activator, putative
CNA02900	0.369829	0.0533883	hypothetical protein
CNA02920	-1.42757	2.86949e-17	protein-vacuolar targeting-related protein, putative
CNA02930	-0.232581	0.554056	conserved hypothetical protein
CNA02940	-0.813988	2.22948e-06	3-hydroxyisobutyryl-CoA hydrolase, putative
CNA02960	0.170498	0.510236	hypothetical protein
CNA02980	-1.16617	0.141601	conserved hypothetical protein
CNA02990	-2.00408	1.21249e-16	expressed protein
CNA03000	0.032765	0.919662	DNA repair-related protein, putative
CNA03010	0.175799	0.761644	conserved hypothetical protein
CNA03020	-0.344915	0.233297	hypothetical protein
CNA03030	0.708592	0.00250854	arp2/3 complex 16 kda subunit (p16-arc), putative
CNA03040	0.342089	0.100796	ER to Golgi transport-related protein, putative
CNA03050	0.132574	0.732771	ubiquitin-protein ligase, putative
CNA03060	-0.357133	0.364773	hypothetical protein
CNA03070	-0.4927	0.022588	hypothetical protein
CNA03090	-0.446706	0.0204729	conserved hypothetical protein
CNA03100	-0.632668	0.0129463	single-stranded DNA specific endodeoxyribonuclease, putative
CNA03110	0.1081	0.749614	hypothetical protein
CNA03120	-0.782897	0.00294715	hypothetical protein
CNA03130	1.04637	5.37948e-09	anon-23da protein, putative
CNA03140	-1.36287	4.51647e-12	protein phosphatase 2A regulatory B subunit, putative
CNA03150	0.118279	0.695524	hypothetical protein
CNA03160	0.861116	2.37384e-06	heat shock protein sks2 (heat shock cognate protein hsc1), putative
CNA03170	-1.11583	7.48154e-11	conserved hypothetical protein
CNA03180	-1.98774	1.71482e-25	expressed protein
CNA03190	0.27789	0.195487	hypothetical protein
CNA03200	0.324114	0.299223	ubiquitin-dependent protein catabolism-related protein, putative
CNA03210	0.164828	0.548581	3'(2'),5'-bisphosphate nucleotidase, putative
CNA03220	1.06699	0.000161398	expressed protein
CNA03240	0.146521	0.577747	hypothetical protein
CNA03250	1.53329	1.31551e-12	hst3 protein, putative
CNA03280	-0.414279	0.126567	transcriptional activator gcn5, putative
CNA03290	0.247167	0.232508	hypothetical protein
CNA03300	2.33636	8.5836e-09	hypothetical protein
CNA03310	-0.19599	0.404009	protein-nucleus import-related protein, putative
CNA03320	-0.956547	1.97722e-07	conserved hypothetical protein
CNA03330	1.2486	9.55133e-15	ubiquitin-carboxy extension protein fusion, putative
CNA03340	-0.342954	0.248932	expressed protein
CNA03350	-0.517172	0.0166346	conserved hypothetical protein
CNA03360	1.13209	6.54497e-09	conserved hypothetical protein
CNA03370	0.699716	0.000568006	expressed protein
CNA03380	-0.399451	0.0793717	endoplasmic reticulum protein, putative
CNA03390	0.227065	0.456504	O-sialoglycoprotein endopeptidase, putative
CNA03400	-0.921605	5.30404e-06	two-component-like sensor kinase
CNA03410	0.598821	0.0190231	expressed protein
CNA03420	0.190847	0.379579	Hob1p, putative
CNA03430	0.0647438	0.813581	hypothetical protein
CNA03450	1.66549	3.47804e-21	expressed protein
CNA03460	0.0606776	0.884799	tRNA isopentenyltransferase, putative
CNA03470	0.0237209	0.949518	ribonuclease H, putative
CNA03480	0.169923	0.447933	conserved hypothetical protein
CNA03490	0.160537	0.589192	conserved hypothetical protein
CNA03500	0.300855	0.0846499	beta-catenin, putative
CNA03520	-0.49233	0.0967002	expressed protein
CNA03530	0.140147	0.572429	succinate dehydrogenase (ubiquinone), putative
CNA03550	0.3662	0.0980514	expressed protein
CNA03560	-0.24243	0.33268	conserved hypothetical protein
CNA03580	-0.160381	0.672892	porphobilinogen synthase, putative
CNA03590	-0.528963	0.0533264	hypothetical protein
CNA03600	0.248307	0.263462	DNA topoisomerase II, putative
CNA03690	0	0	unspecified product
CNA03700	2.59319	0.716118	unspecified product
CNA03710	0	0	unspecified product
CNA03720	-0.458372	0.0202466	asparagine-tRNA ligase, putative
CNA03730	0.564624	0.00288983	proteasome subunit beta type 3, putative
CNA03740	-0.145597	0.621386	eukaryotic initiation factor 4F subunit P130, putative
CNA03750	-0.324647	0.220831	conserved hypothetical protein
CNA03760	0.267592	0.291225	1-phosphatidylinositol-4-phosphate 5-kinase, putative
CNA03770	-0.0724556	0.784882	mitochondrion protein, putative
CNA03780	0.809331	0.114714	protein monoubiquitination-related protein, putative
CNA03790	-0.197731	0.455901	hypothetical protein
CNA03810	-1.09955	1.45936e-12	1,4-alpha-glucan branching enzyme, putative
CNA03820	1.03011	8.48452e-05	conserved hypothetical protein
CNA03830	-0.35366	0.296161	conserved hypothetical protein
CNA03840	-1.01471	7.44434e-08	protein serine/threonine kinase, putative
CNA03850	-0.838695	9.34466e-08	pyruvate dehydrogenase (acetyl-transferring), putative
CNA03860	0.625405	0.00166073	actin filament organization-related protein, putative
CNA03870	-1.11006	2.14055e-05	transformer-2-beta isoform 3, putative
CNA03880	-0.300569	0.184576	conserved hypothetical protein
CNA03890	0.542033	0.0157167	cell division cycle protein 91, putative
CNA03900	-0.56162	0.000536837	eukaryotic initiation factor 4F subunit P130, putative
CNA03910	-0.652899	0.000600039	mitochondrion protein, putative
CNA03930	0.127401	0.58589	RING zinc finger protein, putative
CNA03940	-0.217718	0.428605	ste/ste20/ysk protein kinase
CNA03950	-0.0709652	0.846774	hypothetical protein
CNA03960	1.49444	4.72182e-20	glyoxal oxidase precursor, putative
CNA03970	0.370044	0.195487	serine/threonine-protein phosphatase catalytic subunit
CNA03990	-1.22838	9.20227e-09	expressed protein
CNA04000	1.01895	5.90266e-11	conserved hypothetical protein
CNA04010	0.0523168	0.884709	hypothetical protein
CNA04020	0.894227	9.62026e-05	putative oxidoreductase
CNA04030	0.185118	0.572835	cyclin-dependent kinase of PITSLRE subfamily
CNA04040	-0.366425	0.156283	f-box/wd-repeat protein lin-23, putative
CNA04050	1.05273	2.77337e-11	elongation factor 1-gamma (ef-1-gamma), putative
CNA04060	1.1704	1.75256e-12	methionine adenosyltransferase, putative
CNA04080	-0.21632	0.532918	hypothetical protein
CNA04090	-0.313568	0.333861	expressed protein
CNA04100	-0.756978	0.00405833	choline-phosphate cytidylyltransferase, putative
CNA04110	0.757279	0.000360673	ER organization and biogenesis-related protein, putative
CNA04120	1.06003	3.36575e-08	Type 2C Protein Phosphatase, putative
CNA04130	0.568314	0.0257611	hypothetical protein
CNA04140	-0.633139	0.257441	tRNA dihydrouridine synthase, putative
CNA04150	-0.695252	0.000451204	mitochondrion protein, putative
CNA04160	-2.01026	2.65178e-24	transporter, putative
CNA04170	-0.751519	0.0174871	hypothetical protein
CNA04180	-0.844072	0.0427655	hypothetical protein
CNA04190	0.492539	0.00659197	palmitoyltransferase, putative
CNA04200	0.4136	0.102729	ubiquitin-protein ligase, putative
CNA04210	-0.202776	0.505848	expressed protein
CNA04220	-0.236704	0.397017	hypothetical protein
CNA04230	-0.181076	0.571285	general RNA polymerase II transcription factor, putative
CNA04240	0.525741	0.0169123	inosine-5'-monophosphate dehydrogenase
CNA04250	-2.49306	4.16287e-52	cyclin, putative
CNA04260	0.268368	0.382613	hypothetical protein
CNA04270	-1.32573	1.64753e-13	nonhistone chromosomal protein
CNA04280	0.61329	0.000491502	t-complex protein 1, beta subunit (tcp-1-beta), putative
CNA04290	0.0520015	0.828776	vacuolar ATP synthase subunit d, putative
CNA04300	-0.632009	0.0257826	art-4 protein, putative
CNA04320	0.889778	3.92362e-08	cytoplasm protein, putative
CNA04330	-0.790656	4.86367e-06	Isovaleryl-CoA dehydrogenase 2, mitochondrial precursor, putative
CNA04340	-0.00648333	0.986619	mitochondrion protein, putative
CNA04350	-0.763905	0.00168679	conserved hypothetical protein
CNA04360	0.634332	2.77822e-05	hypothetical protein
CNA04370	0.275791	0.133303	hypothetical protein
CNA04380	-0.208712	0.480625	expressed protein
CNA04390	0.586277	0.0415444	expressed protein
CNA04400	-0.0511363	0.908786	virulence related protein of unknown function
CNA04410	0.434437	0.0170895	endoplasmic reticulum protein, putative
CNA04420	-0.0484471	0.84153	oxidoreductase, putative
CNA04430	-0.429412	0.0434902	U2 snRNA binding protein, putative
CNA04460	-0.642058	0.00553773	expressed protein
CNA04470	0.511464	0.0762497	conserved hypothetical protein
CNA04480	0.293489	0.18328	sterol metabolism-related protein, putative
CNA04490	0.203986	0.376456	expressed protein
CNA04500	-0.016686	0.961109	endoplasmic reticulum protein, putative
CNA04510	0.23713	0.356743	protein-vacuolar targeting-related protein, putative
CNA04520	0.384472	0.160879	mitochondrion protein, putative
CNA04540	0.462914	0.124502	expressed protein
CNA04550	1.47873	2.32859e-12	defender against cell death 1 (dad-1), putative
CNA04560	-0.08738	0.867254	hypothetical protein
CNA04570	1.42323	8.47678e-17	conserved hypothetical protein
CNA04590	-0.402002	0.0732291	conserved hypothetical protein
CNA04600	-0.545997	0.0390222	single-stranded DNA binding protein, putative
CNA04610	-0.254333	0.165376	isocitrate dehydrogenase, putative
CNA04620	0.034929	0.909104	hypothetical protein
CNA04630	0.169059	0.882749	hypothetical protein
CNA04640	0.400343	0.0469459	expressed protein
CNA04650	0.242885	0.153276	actin
CNA04660	-0.20727	0.276353	tricarboxylic acid cycle-related protein, putative
CNA04670	-0.881384	5.86277e-05	expressed protein
CNA04690	-0.394431	0.142104	expressed protein
CNA04700	0.0425495	0.856224	acetyl-CoA C-acyltransferase, putative
CNA04710	0.180097	0.488148	expressed protein
CNA04720	-0.0573457	0.842457	hypothetical protein
CNA04730	-0.157595	0.618366	expressed protein
CNA04740	1.10448	2.55675e-06	hypothetical protein
CNA04750	0.398757	0.135688	hypothetical protein
CNA04760	-1.75423	1.61273e-18	response to osmotic stress-related protein, putative
CNA04770	1.05115	8.31482e-11	phosphoprotein phosphatase, putative
CNA04780	-0.283083	0.210591	carnitine/acyl carnitine carrier, putative
CNA04790	0	0	hypothetical protein
CNA04800	-0.466079	0.214175	hypothetical protein
CNA04810	-0.170051	0.758991	hypothetical protein
CNA04830	0.0573886	0.820261	Ptc1p, putative
CNA04840	1.2406	0.000690847	hypothetical protein
CNA04860	0.881472	3.36575e-08	expressed protein
CNA04870	-0.232072	0.430775	conserved hypothetical protein
CNA04890	-0.459764	0.0856812	hypothetical protein
CNA04900	-0.2723	0.226698	hypothetical protein
CNA04910	-0.0151907	0.961109	retrograde transport, endosome to Golgi-related protein, putative
CNA04920	0.525534	0.00927636	conserved hypothetical protein
CNA04930	0.239348	0.517312	prefoldin subunit 2, putative
CNA04940	-0.0391189	0.914466	mitochondrial carrier protein, putative
CNA04950	-0.147468	0.692618	conserved hypothetical protein
CNA04960	-0.413845	0.131917	hypothetical protein
CNA04970	2.69389	0.000261257	mannitol dehydrogenase, putative
CNA04980	-0.0501314	0.901691	peroxisome targeting signal receptor, putative
CNA04990	0.500327	0.007812	expressed protein
CNA05000	-0.0295879	0.936594	conserved hypothetical protein
CNA05020	0.311103	0.072968	hypothetical protein
CNA05030	-0.635222	0.00389463	transporter, putative
CNA05040	-0.740863	0.000162986	conserved hypothetical protein
CNA05050	0.189132	0.494396	hypothetical protein
CNA05070	-0.0493308	0.825852	conserved hypothetical protein
CNA05080	0.620137	0.179437	hypothetical protein
CNA05090	0.342657	0.0920095	translation initiation factor eIF-2B epsilon subunit, putative
CNA05100	0.28753	0.183861	WD-repeat protein, putative
CNA05110	-0.368639	0.12771	sulfite transporter, putative
CNA05120	-0.208384	0.432846	conserved hypothetical protein
CNA05130	-1.85828	3.77332e-22	p-type ATPase sodium pump
CNA05140	0.0825824	0.747385	expressed protein
CNA05150	-0.339316	0.110829	mitochondrial matrix protein import-related protein, putative
CNA05160	0.290712	0.15605	expressed protein
CNA05170	-0.00641263	0.986439	structural constituent of ribosome, putative
CNA05180	0.530118	0.043324	expressed protein
CNA05200	-0.634405	0.000623097	carnitine acetyltransferase, putative
CNA05210	1.85316	1.08506e-11	expressed protein
CNA05220	-0.330837	0.349167	membrane transport protein, putative
CNA05240	-0.51971	0.265379	conserved hypothetical protein
CNA05250	-1.12135	3.14201e-06	T3P18.10, putative
CNA05260	-1.22131	0.00136531	conserved hypothetical protein
CNA05270	0.196713	0.356129	conserved hypothetical protein
CNA05280	-0.263823	0.378746	expressed protein
CNA05290	-0.515137	0.0253815	IDN3-B, putative
CNA05300	-0.375206	0.0539382	putative chitin synthase
CNA05310	-3.1156	1.79183e-87	hypothetical protein
CNA05320	0.143976	0.701591	meiotic recombination-related protein, putative
CNA05330	-0.344089	0.104718	polynucleotide adenylyltransferase, putative
CNA05340	-0.13939	0.808928	transposable element- crypton-Cn1, putative
CNA05360	-0.284609	0.158032	calcium activated cation channel, putative
CNA05370	-0.238058	0.337045	phospholipase C, putative
CNA05380	0.209659	0.517908	expressed protein
CNA05390	0.635442	0.000106575	casein kinase I, putative
CNA05400	0.743445	0.000213531	u6 snRNA-associated sm-like protein lsm8, putative
CNA05410	0.821355	4.59062e-06	expressed protein
CNA05420	0.420563	0.0290368	vacuolar ATP synthase subunit e, putative
CNA05430	-0.539927	0.0272363	conserved hypothetical protein
CNA05440	0.910619	3.07472e-06	expressed protein
CNA05460	-0.0366949	0.912345	hypothetical protein
CNA05470	0.181477	0.336137	dynamin GTPase
CNA05480	-1.23494	9.09934e-08	DNA ligase, putative
CNA05490	0.356728	0.139442	conserved hypothetical protein
CNA05500	0.0737189	0.803571	cyclohydrolase, putative
CNA05510	-0.181577	0.352295	camp dependent protein kinase regulatory subunit
CNA05540	0	0	conserved hypothetical protein
CNA05560	-0.0638832	0.829211	conserved hypothetical protein
CNA05570	-0.112653	0.666586	general RNA polymerase II transcription factor, putative
CNA05580	-0.248972	0.34696	conserved hypothetical protein
CNA05590	-0.284337	0.171416	amino acid/metabolite permease, putative
CNA05610	0.686008	0.00572331	mitochondrion protein, putative
CNA05620	-0.473559	0.187206	expressed protein
CNA05630	-0.0936655	0.763296	GTPase, putative
CNA05650	0.108284	0.562239	endopeptidase, putative
CNA05660	-0.50718	0.0146535	vacuole fusion, non-autophagic-related protein, putative
CNA05670	-0.191477	0.391513	hypothetical protein
CNA05680	-0.046713	0.833843	actin monomer binding protein, putative
CNA05690	-0.0642619	0.917447	hypothetical protein
CNA05700	1.27946	1.96317e-09	expressed protein
CNA05710	1.04651	1.856e-09	conserved hypothetical protein
CNA05720	-2.50496	1.02696e-29	hypothetical protein
CNA05730	0.0554943	0.863848	4-amino-4-deoxychorismate synthase, putative
CNA05740	0.342005	0.281552	conserved hypothetical protein
CNA05750	-0.00609802	0.989992	expressed protein
CNA05760	-0.621467	0.000841939	lipid particle protein, putative
CNA05790	1.16881	5.87996e-14	cell wall organization and biogenesis-related protein, putative
CNA05800	-0.562369	0.000146095	amino acid transporter, putative
CNA05810	-0.216023	0.223406	nicotinamide mononucleotide permease, putative
CNA05820	-0.77756	0.000564071	anion transporter, putative
CNA05830	0.735572	1.55471e-05	capsule-associated protein
CNA05840	0.965378	5.59918e-08	putative glycosyl hydrolase
CNA05850	0.290338	0.112304	conserved hypothetical protein
CNA05860	-0.283247	0.284904	chaperone, putative
CNA05870	0.774327	0.000249676	expressed protein
CNA05880	-0.567109	0.0245675	cytoplasm protein, putative
CNA05890	-0.254465	0.315431	conserved hypothetical protein
CNA05900	-0.856303	0.00269523	hypothetical protein
CNA05910	0.474531	0.104799	hypothetical protein
CNA05920	-0.452873	0.0684321	expressed protein
CNA05930	0.0503299	0.84006	snoRNA binding protein, putative
CNA05940	-0.337761	0.12539	general RNA polymerase II transcription factor, putative
CNA05950	-0.192874	0.623148	cytosine deaminase, putative
CNA05960	0.61829	0.0166513	hypothetical protein
CNA05970	-0.203054	0.709762	hypothetical protein
CNA05990	-0.0635026	0.860405	tubulin folding cofactor C, putative
CNA06000	0.83227	1.18183e-06	aspartate carbamoyltransferase, putative
CNA06010	0.130188	0.707464	hypothetical protein
CNA06020	0.564234	0.00666638	expressed protein
CNA06030	0.0279763	0.911592	fungus-specific glucosylceramide
CNA06040	0.600193	0.00473459	conserved hypothetical protein
CNA06050	-1.0985	3.45551e-10	ARF guanyl-nucleotide exchange factor, putative
CNA06060	-1.99058	4.52036e-29	hypothetical protein
CNA06070	-0.027145	0.969879	specific transcriptional repressor, putative
CNA06080	-1.79489	1.51495e-11	hypothetical protein
CNA06090	-0.739919	9.6632e-05	guanyl-nucleotide exchange factor, putative
CNA06110	-1.47645	4.10946e-15	putative saga and nua4 histone acetyltransferase complex subunit
CNA06120	0.696764	1.52626e-05	ER to Golgi transport-related protein, putative
CNA06130	-0.332157	0.259084	expressed protein
CNA06140	0.332686	0.102729	hypothetical protein
CNA06150	-0.358649	0.0982712	cytoplasm protein, putative
CNA06160	0.841542	0.000406315	conserved hypothetical protein
CNA06170	0.620458	0.000356959	cystathionine beta-synthase, putative
CNA06180	-1.39451	7.77969e-11	GTPase, putative
CNA06190	0.387207	0.17171	hypothetical protein
CNA06200	1.6346	2.08001e-15	conserved hypothetical protein
CNA06210	-0.157418	0.497508	Pol II transcription elongation factor, putative
CNA06220	1.50696	8.26176e-25	conserved hypothetical protein
CNA06230	-1.10716	0.000214206	hypothetical protein
CNA06240	-0.49873	0.0306154	fatty acid desaturase, putative
CNA06260	-0.00274299	0.991316	conserved hypothetical protein
CNA06270	0.182638	0.42259	hypothetical protein
CNA06280	-0.558886	0.030991	conserved hypothetical protein
CNA06290	0.196232	0.415146	tryptophan synthase, putative
CNA06300	-0.0341267	0.906697	hypothetical protein
CNA06310	-0.540799	0.000492125	ATP-binding cassette (ABC) transporter, putative
CNA06320	0.519254	0.00743656	expressed protein
CNA06330	0.697364	0.00157142	hypothetical protein
CNA06340	1.58413	0.0195119	sulfiredoxin
CNA06350	1.8085	1.08918e-17	PRCDNA35, putative
CNA06360	1.61904	1.14576e-19	60s ribosomal protein l7, putative
CNA06370	-0.143765	0.707439	conserved hypothetical protein
CNA06380	0.0167226	0.974637	hypothetical protein
CNA06390	-0.0269145	0.938202	histone deacetylase, putative
CNA06400	-0.44613	0.112042	chromatin remodeling-related protein, putative
CNA06410	-0.349564	0.0864273	carboxymethylenebutenolidase, putative
CNA06420	0.784553	0.000900903	expressed protein
CNA06430	-0.239931	0.291745	cytosolic small ribosomal subunit protein, putative
CNA06440	-0.884598	1.10442e-05	nucleoporin nsp1, putative
CNA06450	0.0724976	0.83271	hypothetical protein
CNA06460	0.859958	4.01043e-09	hypothetical protein
CNA06470	0.878265	8.87762e-05	hypothetical protein
CNA06480	1.72981	1.39375e-15	conserved hypothetical protein
CNA06490	-0.0452275	0.876468	cytoplasm protein, putative
CNA06500	1.6213	1.28442e-22	ribosomal protein S11, putative
CNA06510	0.727065	0.000518673	cytoplasm protein, putative
CNA06520	-1.92385	1.76041e-27	hypothetical protein
CNA06530	0.349639	0.135652	carnitine/acyl carnitine carrier, putative
CNA06540	-0.140353	0.677066	vps28 protein, putative
CNA06550	0.192944	0.602304	conserved hypothetical protein
CNA06560	-0.631846	0.000317391	urease accessory protein
CNA06570	-1.78471	4.49393e-30	expressed protein
CNA06580	0.254014	0.471087	myosin-like protein nuf2, putative
CNA06590	-0.0541599	0.862574	mitotic chromosome condensation-related protein, putative
CNA06610	-0.133199	0.624799	kinesin, putative
CNA06620	-0.162753	0.5507	protein serine/threonine kinase, putative
CNA06630	-0.176151	0.563367	ribulose-phosphate 3-epimerase, putative
CNA06640	-0.323499	0.241151	Pre-mRNA splicing factor RNA helicase PRP28, putative
CNA06650	-1.73579	1.51851e-20	expressed protein
CNA06660	-0.649846	0.00624149	hypothetical protein
CNA06670	-0.74643	7.705e-06	beta-1,4-mannosyltransferase, putative
CNA06680	0.209449	0.472582	conserved hypothetical protein
CNA06690	0.350057	0.113012	hypothetical protein
CNA06700	0.0590232	0.869057	conserved hypothetical protein
CNA06710	0.117297	0.649786	ubiquitin-protein ligase, putative
CNA06730	0.106025	0.668941	putative RNA splicing-related protein
CNA06740	-0.287296	0.416065	hypothetical protein
CNA06750	-0.8986	3.02904e-08	alpha-mannosidase, putative
CNA06760	-0.429517	0.0768908	galactose metabolism-related protein, putative
CNA06770	-0.566768	0.00369277	expressed protein
CNA06780	0.154484	0.774368	transmembrane receptor, putative
CNA06790	0.257189	0.18848	purine nucleotide biosynthesis-related protein, putative
CNA06800	-0.631521	0.00168134	protein involved in gxm O-acetylation
CNA06810	-1.98581	1.41217e-17	expressed protein
CNA06820	1.4611	2.75514e-15	PRCDNA87, putative
CNA06830	-0.623373	0.00371014	conserved hypothetical protein
CNA06840	0.459138	0.0113759	conserved hypothetical protein
CNA06850	-0.710595	0.0635896	RNA-binding protein rnp24, putative
CNA06860	1.19984	2.6456e-10	hypothetical protein
CNA06870	0.156794	0.554056	Glutamine synthetase, putative
CNA06880	-0.483495	0.0931739	uracil DNA N-glycosylase, putative
CNA06890	0.599451	0.00445267	cell wall organization and biogenesis-related protein, putative
CNA06900	0.0394877	0.894753	conserved hypothetical protein
CNA06910	-0.665013	0.0132888	hypothetical protein
CNA06920	0.117391	0.625318	conserved hypothetical protein
CNA06930	1.5605	1.35055e-12	expressed protein
CNA06950	0.12777	0.57177	electron carrier, putative
CNA06960	0.150252	0.568318	hypothetical protein
CNA06970	-0.13463	0.597443	chromatin assembly complex protein, putative
CNA06980	0.73195	0.00361468	helicase, putative
CNA06990	0.493102	0.030343	recombinase, putative
CNA07000	-0.0469043	0.867018	capsular associated protein
CNA07010	0.665252	0.00969125	60s ribosomal protein l27, putative
CNA07020	0.0953881	0.818385	expressed protein
CNA07030	-1.2661	0.000153493	ATP-dependent RNA helicase prh1, putative
CNA07040	0.0697303	0.789867	hypothetical protein
CNA07050	-2.41918	1.61273e-18	hypothetical protein
CNA07060	0.27926	0.229146	iron ion homeostasis-related protein, putative
CNA07070	-1.98066	7.73061e-10	dityrosine transporter, putative
CNA07080	-0.574641	0.0609994	conserved hypothetical protein
CNA07090	0.906192	7.87911e-09	ATP-binding cassette transporter
CNA07100	-0.106955	0.749462	hypothetical protein
CNA07110	0.329267	0.124016	expressed protein
CNA07120	0.606288	0.00240415	dihydroorotase, putative
CNA07130	0.385616	0.0559319	succinate-semialdehyde dehydrogenase [NAD(P)+], putative
CNA07140	-0.239942	0.364169	exocyst protein, putative
CNA07150	-1.02942	0.000600039	conserved hypothetical protein
CNA07170	1.12573	0.0360764	hypothetical protein
CNA07180	-0.0590577	0.856224	conserved hypothetical protein
CNA07190	-0.790796	5.9789e-05	swi/snf chromatin-remodeling complex subunit
CNA07200	1.07643	1.68151e-10	ATP dependent RNA helicase, putative
CNA07210	0.945285	7.01824e-08	serine C-palmitoyltransferase, putative
CNA07220	0.351789	0.226227	imidazoleglycerol phosphate synthase, putative
CNA07230	-0.783717	0.00451526	alpha-1,6-mannosyltransferase, putative
CNA07240	-0.264141	0.197199	serine/threonine-protein kinase
CNA07260	-0.030329	0.90119	succinate-CoA ligase (ADP-forming), putative
CNA07300	-0.881561	0.000109496	enoyl reductase, putative
CNA07310	0.240633	0.487761	conserved hypothetical protein
CNA07320	-0.56515	0.0135163	hypothetical protein
CNA07330	-0.0526273	0.832899	hypothetical protein
CNA07340	0.143623	0.654636	hypothetical protein
CNA07350	0.608376	0.0294248	hypothetical protein
CNA07360	-0.389421	0.0600626	ubiquitin-specific protease, putative
CNA07370	0.961836	1.0926e-06	sporulation-related protein, putative
CNA07380	0.901468	0.0325788	hypothetical protein
CNA07390	-0.487387	0.0471977	methylenetetrahydrofolate reductase (NADPH), putative
CNA07400	-0.370319	0.372934	diphthamide biosynthesis protein
CNA07410	-0.989324	0.000320378	conserved hypothetical protein
CNA07420	-0.159557	0.669839	hypothetical protein
CNA07430	-1.81903	1.35988e-36	hypothetical protein
CNA07450	0.291863	0.456025	conserved hypothetical protein
CNA07460	0.815993	4.70357e-05	hypothetical protein
CNA07470	0.874425	2.37065e-06	map kinase kinase
CNA07480	-0.458179	0.0514414	DNA mismatch repair protein MSH2, putative
CNA07490	1.29965	1.74797e-16	ribosomal protein L35, putative
CNA07500	0.266372	0.244077	uv excision repair protein rhp23, putative
CNA07510	0.64075	0.00317628	expressed protein
CNA07520	-0.294152	0.223291	d-3-phosphoglycerate dehydrogenase 2, putative
CNA07530	0.131204	0.748821	57.7 kda trp-asp repeats containing protein, putative
CNA07540	1.16636	1.05742e-15	immunoreactive mannoprotein
CNA07550	0.631222	6.7586e-05	regulation of transcription from Pol II promoter-related protein, putative
CNA07560	0.186172	0.376456	hypothetical protein
CNA07570	1.48144	7.08503e-18	large subunit ribosomal protein L27e
CNA07580	0.280001	0.362598	hypothetical protein
CNA07590	0.509368	0.0600729	Sm-like protein, putative
CNA07600	0.905487	0.000376575	hypothetical protein
CNA07610	0.28401	0.21628	hypothetical protein
CNA07620	0.539641	0.00104421	translation initiation factor, putative
CNA07630	0.553218	0.127246	hypothetical protein
CNA07640	-0.680121	0.00023941	conserved hypothetical protein
CNA07650	-0.636923	0.000267855	NADH dehydrogenase, putative
CNA07660	-0.173302	0.474667	phospholipid metabolism-related protein, putative
CNA07670	-0.16799	0.530473	conserved hypothetical protein
CNA07680	-0.487031	0.00841985	expressed protein
CNA07690	-1.11776	0.0196453	hypothetical protein
CNA07700	-0.288713	0.137169	ATP-binding cassette (ABC) transporter, putative
CNA07710	0.252637	0.386493	DNA-directed RNA polymerases ii 24 kda polypeptide, putative
CNA07720	2.30717	2.74744e-49	hyphal flocculin
CNA07730	-0.740987	0.000577448	putative abc multidrug resistance transporter with similarity to Ste6
CNA07740	-1.01104	4.63821e-10	acetate--CoA ligase, putative
CNA07770	1.13011	3.70859e-14	conserved hypothetical protein
CNA07780	0.207128	0.509528	nicotinamidase, putative
CNA07790	1.27436	4.50117e-09	calcineurin-binding protein - related
CNA07800	-0.053748	0.828539	hypothetical protein
CNA07810	0.162053	0.642743	conserved hypothetical protein
CNA07820	-0.154895	0.582612	hypothetical protein
CNA07830	-0.0879636	0.701072	hypothetical protein
CNA07840	-1.59017	7.71246e-16	hypothetical protein
CNA07850	1.31713	3.27608e-11	hypothetical protein
CNA07860	-0.0288558	0.923695	ATP-dependent RNA helicase ded1, putative
CNA07870	-0.415486	0.241307	conserved hypothetical protein
CNA07880	0.724648	0.0110447	anthranilate phosphoribosyltransferase, putative
CNA07890	0.0711322	0.788734	conserved hypothetical protein
CNA07900	-1.45353	0.000107152	IMP cyclohydrolase, putative
CNA07920	-1.72222	2.39481e-05	siderophore iron transporter
CNA07930	0.782376	2.62746e-07	microtubule binding protein, putative
CNA07940	-0.694646	0.00301961	expressed protein
CNA07950	-0.0926227	0.766832	conserved hypothetical protein
CNA07960	1.03912	4.73059e-05	conserved hypothetical protein
CNA07970	0.193098	0.538168	hypothetical protein
CNA07980	1.49886	5.0446e-13	60s ribosomal protein l34-b, putative
CNA07990	0.669952	0.000961248	ribosomal large subunit assembly and maintenance-related protein, putative
CNA08000	-0.430301	0.0851857	cadmium ion transporter, putative
CNA08010	0.141507	0.611593	ubiquitin-conjugating enzyme e2-17 kda, putative
CNA08040	0.48135	0.0380339	transporter, putative
CNA08050	0.153824	0.445697	glycerone kinase, putative
CNA08060	0.794835	1.07885e-06	conserved hypothetical protein
CNA08070	-0.684745	0.00214763	pathway-specific nitrogen regulator, putative
CNA08080	0.0535023	0.804156	ubiquitin-protein ligase, putative
CNA08090	-0.706735	0.000804193	expressed protein
CNA08100	0.00146719	0.99559	conserved hypothetical protein
CNA08110	-2.70408	4.59397e-44	D-hydroxyacid dehydrogenase, putative
CNA08120	-0.5423	0.0718937	Phosphatidylserine decarboxylase, putative
CNA08130	-0.20108	0.412487	2-hydroxyacid dehydrogenase, putative
CNA08140	-0.392101	0.0659184	expressed protein
CNA08150	0.94191	0.00419558	hypothetical protein
CNA08160	-0.522954	0.0504005	mitochondrion protein, putative
CNA08170	-1.3374	1.44089e-05	hypothetical protein
CNA08180	-0.366949	0.147822	expressed protein
CNA08190	-0.113799	0.811235	conserved hypothetical protein
CNA08200	1.30494	3.11221e-05	conserved hypothetical protein
CNA08210	-1.66863	7.30424e-08	hypothetical protein
CNA08220	-0.769224	0.00492062	establishment of cell polarity protein, putative
CNA08230	-0.879325	0.0061269	hypothetical protein
CNA08240	-0.0226885	0.955206	expressed protein
CNA08250	0.0285854	0.984534	hypothetical protein
CNA08260	-0.762064	0.00794901	conserved hypothetical protein
CNA08270	-0.137797	0.666658	conserved hypothetical protein
CNA08280	0.24715	0.419444	Opa-interacting protein OIP2, putative
CNA08290	0.240468	0.334385	C-8 sterol isomerase, putative
CNA08310	-0.0141535	0.969879	ligase, putative
CNA08320	-1.15524	6.11183e-05	conserved hypothetical protein
CNA08340	-1.44548	6.31881e-09	hypothetical protein
CNA08350	-2.36265	1.85413e-05	hexose transport-related protein, putative
CNA08360	-0.579828	0.92514	hypothetical protein
CNB00010	0	0	hypothetical protein
CNB00020	0.756275	0.0270313	expressed protein
CNB00030	-0.202201	0.462279	uroporphyrinogen decarboxylase, putative
CNB00040	-0.538242	0.0767329	WD-repeat protein, putative
CNB00050	-0.215039	0.362658	conserved hypothetical protein
CNB00060	-0.0846409	0.808681	conserved hypothetical protein
CNB00070	0.492761	0.0304977	hypothetical protein
CNB00080	-0.125507	0.663443	exonuclease, putative
CNB00090	0.803671	4.00632e-05	protein-vacuolar targeting-related protein, putative
CNB00100	0.00421181	0.989322	expressed protein
CNB00110	-0.435918	0.031888	conserved hypothetical protein
CNB00120	-0.675968	0.00319164	heat shock transcription factor 2, putative
CNB00130	2.32327	1.30318e-41	caspase, putative
CNB00140	0.21844	0.567541	conserved hypothetical protein
CNB00170	0.113086	0.6891	putative alpha-1,2-mannosyltransferase
CNB00190	-2.29926	5.20332e-14	1-aminocyclopropane-1-carboxylate deaminase, putative
CNB00200	0.59308	0.00612462	pre-mRNA splicing factor, putative
CNB00210	0.355835	0.0920681	serine/threonine kinase receptor associated protein, putative
CNB00220	-1.43878	2.99057e-16	fructosyl amino acid oxidase, putative
CNB00230	-1.91126	1.42833e-33	expressed protein
CNB00240	0.028946	0.926049	hypothetical protein
CNB00250	0.556738	0.12076	tRNA (guanine-N7-)-methyltransferase, putative
CNB00260	0.362852	0.0837981	hypothetical protein
CNB00270	0.398766	0.120341	nuclear pore protein seh1, putative
CNB00290	-2.17867	1.02839e-08	expressed protein
CNB00300	-0.644533	0.000104365	fructose-bisphosphate aldolase, putative
CNB00310	-0.995455	0.00155047	gamma DNA-directed DNA polymerase, putative
CNB00320	-1.07038	0.0899342	hypothetical protein
CNB00330	0.536336	0.0148312	ATP synthase delta chain, mitochondrial precursor, putative
CNB00340	-0.344356	0.316175	conserved hypothetical protein
CNB00360	-0.74125	0.000103696	hypothetical protein
CNB00370	0.851847	0.000197154	fatty acid beta-oxidation-related protein, putative
CNB00380	-0.22858	0.52532	seryl-tRNA synthetase, putative
CNB00390	-0.959692	1.46823e-06	hypothetical protein
CNB00400	-1.03732	0.00555634	conserved hypothetical protein
CNB00410	-0.380905	0.104038	conserved hypothetical protein
CNB00420	-0.475902	0.0640043	dehydrogenase, putative
CNB00430	-0.0906849	0.866689	conserved hypothetical protein
CNB00450	-0.873121	0.00189573	conserved hypothetical protein
CNB00460	-0.58625	0.592646	hypothetical protein
CNB00470	-0.271542	0.703682
CNB00480	0.409277	0.0372523	threonine-tRNA ligase, putative
CNB00490	-0.432184	0.0313126	Pol II transcription elongation factor, putative
CNB00500	-0.21458	0.298345	hypothetical protein
CNB00510	1.28331	1.77198e-12	expressed protein
CNB00520	-0.968603	3.88151e-05	hypothetical protein
CNB00530	0.045801	0.904214	hypothetical protein
CNB00540	-0.588757	0.0393481	conserved hypothetical protein
CNB00550	-0.371491	0.0222598	histone H2A-1, putative
CNB00560	-0.332447	0.0437168	histone h2b, putative
CNB00570	-0.731203	1.19472e-06	histone H3, putative
CNB00580	-0.269375	0.398599	conserved hypothetical protein
CNB00590	0.701976	0.000619761	mitochondrial genome maintenance-related protein, putative
CNB00600	-0.179621	0.491041	cytoplasm protein, putative
CNB00610	-1.17448	8.21354e-06	DEAD box RNA helicase, putative
CNB00620	-0.127057	0.638707	conserved hypothetical protein
CNB00630	-0.295875	0.176036	adenosylmethionine-8-amino-7-oxononanoate transaminase, putative
CNB00640	0.183926	0.48492	expressed protein
CNB00650	-0.207451	0.402434	vacuole organization and biogenesis-related protein, putative
CNB00670	-0.493101	0.0894326
CNB00680	0.928885	0.0348109	DNA-directed RNA polymerases i, ii, and iii 8.3 kda polypeptide, putative
CNB00690	-0.163837	0.557498	conserved hypothetical protein
CNB00700	-0.013438	0.961109	conserved hypothetical protein
CNB00710	1.82404	3.98786e-09	hypothetical protein
CNB00720	0.0987215	0.650576	similar to glycogen synthase kinase
CNB00730	0.398758	0.443821	hypothetical protein
CNB00740	0.695532	0.00169886	kinesin, putative
CNB00750	-0.0153439	0.968223	hypothetical protein
CNB00770	-0.334884	0.240774	putative chitin synthase regulator
CNB00780	0.043507	0.91172	DNA polymerase Delta, small subunit, putative
CNB00790	-0.0667893	0.864596	DNA strand annealing, putative
CNB00800	-0.303855	0.131623	mitochondrial inner membrane protein, putative
CNB00810	-0.285818	0.549607	hypothetical protein
CNB00820	-0.0228206	0.941076	transcription factor, putative
CNB00830	0.252655	0.517908	expressed protein
CNB00850	0.757012	0.00022143	expressed protein
CNB00860	0.414297	0.133604	longevity-assurance protein, putative
CNB00890	0.632957	0.00639947	ER to Golgi transport-related protein, putative
CNB00900	-0.0836624	0.766037	cysteine-tRNA ligase, putative
CNB00910	0.662543	5.71581e-05	expressed protein
CNB00920	-0.369389	0.129403	hypothetical protein
CNB00930	0.12183	0.751072	conserved hypothetical protein
CNB00940	-0.770909	0.000886569	conserved hypothetical protein
CNB00950	0.423742	0.179081	dCMP deaminase, putative
CNB00960	-0.828465	0.00170755	expressed protein
CNB00970	-1.54065	3.87685e-09	hypothetical protein
CNB00980	0.287571	0.229798	conserved hypothetical protein
CNB00990	0.00337022	0.990838	2-oxoglutarate metabolism-related protein, putative
CNB01000	-0.095634	0.767423	hypothetical protein
CNB01010	0.330688	0.118738	conserved hypothetical protein
CNB01020	-0.654264	0.000164039	mandelate racemase/muconate lactonizing enzyme, putative
CNB01030	-0.433401	0.00970798	putative pheromone transporter
CNB01040	-0.0450781	0.882631	hypothetical protein
CNB01050	-0.224442	0.359376	hypothetical protein
CNB01060	-1.11178	0.0010289	conserved hypothetical protein
CNB01070	0.0634842	0.835462	no arches protein, putative
CNB01080	-0.43248	0.207862	conserved hypothetical protein
CNB01090	-0.474141	0.00649811	GTPase, putative
CNB01100	-0.0182328	0.967242	hypothetical protein
CNB01110	-0.699454	0.0129781	hypothetical protein
CNB01120	-0.146569	0.724895	hypothetical protein
CNB01130	-0.685874	0.00556493	mRNA guanylyltransferase, putative
CNB01140	-0.184439	0.34995	nucleoporin nup189, putative
CNB01150	0.226466	0.382444	threonine synthase, putative
CNB01160	-0.643326	0.0329494	hypothetical protein
CNB01170	-0.501613	0.0123876	phosphodiesterase
CNB01190	2.99423	3.03164e-30	expressed protein
CNB01200	-1.08692	3.94109e-08	conserved hypothetical protein
CNB01210	0.147371	0.623931	nucleoside transporter, putative
CNB01220	-0.293816	0.266128	hypothetical protein
CNB01230	0.766627	6.70295e-06	cyclophilin A, putative
CNB01240	-0.0830903	0.760839	ram signaling network cell polarity protein
CNB01250	-0.326658	0.218495	short-chain dehydrogenase, putative
CNB01260	-0.696203	0.0150221	ribosomal large subunit biogenesis-related protein, putative
CNB01270	-0.606793	0.0519277	hypothetical protein
CNB01280	-0.679559	0.00128787	actin cross-linking, putative
CNB01290	0.786066	1.55719e-06	cyclophilin A, putative
CNB01300	-0.205204	0.466142	VpsB, putative
CNB01310	0.194657	0.342043	NADH-ubiquinone oxidoreductase, putative
CNB01320	2.43975	3.11453e-09	hypothetical protein
CNB01330	-0.861387	0.00731429	expressed protein
CNB01340	0.789553	0.0116273	expressed protein
CNB01350	-0.582201	0.0280202	hypothetical protein
CNB01360	-0.396998	0.40203	expressed protein
CNB01370	-0.320736	0.337852	DNA-directed RNA polymerase, putative
CNB01380	-0.0995648	0.707589	damaged DNA binding protein, putative
CNB01390	0.634025	0.000574045	heterokaryon incompatibility protein HET-C, putative
CNB01400	-0.244653	0.280168	expressed protein
CNB01410	0.388464	0.0839923	expressed protein
CNB01420	-0.042826	0.864704	Eukaryotic translation initiation factor 3 subunit 7, putative
CNB01440	-0.736324	0.000368205	capsule related protein
CNB01450	-0.235735	0.347548	conserved hypothetical protein
CNB01460	0.138059	0.713868	1-(5-phosphoribosyl)-5-[(5- phosphoribosylamino)methylideneamino]imidazole-4- carboxamide isomerase, putative
CNB01470	-0.296486	0.521091	hypothetical protein
CNB01480	-0.246211	0.236217	UDP-glucose:glycoprotein glucosyltransferase, putative
CNB01500	0.338948	0.358404	hypothetical protein
CNB01510	2.96688	9.78208e-29	hypothetical protein
CNB01520	1.2333	0.0309773	t-SNARE, putative
CNB01530	0.396653	0.318698	conserved hypothetical protein
CNB01550	0.163013	0.554056	ATP dependent DNA helicase, putative
CNB01560	0.173875	0.421572	tubulin binding protein, putative
CNB01580	0.077393	0.789769	conserved hypothetical protein
CNB01590	-1.05397	7.61052e-05	expressed protein
CNB01600	-0.427404	0.108286	conserved hypothetical protein
CNB01610	0.188112	0.571272	hypothetical protein
CNB01620	-0.866481	5.69215e-05	L-lactate dehydrogenase (cytochrome), putative
CNB01630	-1.20959	1.13155e-10	putative nickel transporter
CNB01640	-0.738779	0.00292264	pre-mRNA splicing factor, putative
CNB01650	-0.115545	0.582138	acyl-CoA dehydrogenase, long-chain specific precursor, putative
CNB01660	-1.98852	3.07578e-17	expressed protein
CNB01670	0.90574	4.71392e-07	expressed protein
CNB01680	0.293943	0.216917	hypothetical protein
CNB01690	0.0891343	0.726345	serine/threonine-protein kinase, unfolded protein response
CNB01700	0.0647555	0.9243	hypothetical protein
CNB01710	0.53055	0.0478896	ER to Golgi transport-related protein, putative
CNB01720	-0.227483	0.353214	protein serine/threonine phosphatase, putative
CNB01730	0.0560626	0.813667	oxoglutarate dehydrogenase (succinyl-transferring), putative
CNB01740	-0.718749	0.00647325	hypothetical protein
CNB01750	-0.916821	0.00226848	D-lactate dehydrogenase (cytochrome), putative
CNB01760	-1.13883	1.83819e-11	expressed protein
CNB01770	-0.483287	0.0197195	expressed protein
CNB01800	0.505442	0.00135463	macrolide-binding protein FKBP12
CNB01810	-0.37817	0.0482638	conserved hypothetical protein
CNB01820	-0.292751	0.239642	ATP-binding cassette (ABC) transporter, putative
CNB01830	0.523003	0.0210769	expressed protein
CNB01850	-0.277289	0.29396	expressed protein
CNB01870	-0.424614	0.0735705	cellular response to glucose starvation-related protein, putative
CNB01880	-0.156576	0.467551	valine-tRNA ligase, putative
CNB01890	-0.214673	0.425251	intracellular protein transport-related protein, putative
CNB01900	0.0310298	0.936801	hypothetical protein
CNB01910	0.527395	0.059865	60s ribosomal protein l19, mitochondrial precursor, putative
CNB01920	0.210244	0.427702	iron permease
CNB01940	-0.23057	0.738147	conserved hypothetical protein
CNB01950	0.0782789	0.738894	hormone-sensitive lipase, putative
CNB01960	-0.104853	0.701735	conserved hypothetical protein
CNB01970	-0.139709	0.523978	pre-mRNA splicing factor, putative
CNB01980	-0.0660439	0.844824	expressed protein
CNB01990	-0.576439	0.0115608	aromatic amino acid family biosynthesis-related protein, putative
CNB02000	0.295853	0.265167	tubulin-folding cofactor B, putative
CNB02020	-1.64198	4.22013e-18	expressed protein
CNB02030	0.463201	0.0101767	protein phosphatase type 1, putative
CNB02040	-0.344069	0.161801	efflux protein, putative
CNB02070	-0.601007	0.0548759	hypothetical protein
CNB02080	0.146679	0.588893	oligosaccharide transporter, putative
CNB02090	-0.0427753	0.882749	expressed protein
CNB02100	1.11741	3.23058e-08	expressed protein
CNB02110	-0.162519	0.528898	microtubule motor, putative
CNB02120	-0.536801	0.0271434	expressed protein
CNB02130	-3.44008	2.08528e-26	pr4/barwin domain protein
CNB02140	-0.882794	0.0370221	metallopeptidase, putative
CNB02150	-0.856449	9.60934e-05	expressed protein
CNB02160	-0.36796	0.688202	expressed protein
CNB02170	-1.33606	8.66226e-06	conserved hypothetical protein
CNB02180	0.858428	0.000233927	hydrolase, putative
CNB02190	0.384618	0.0886823	26s proteasome non-atpase regulatory subunit 8 (26s proteasome regulatory subunit s14) (p31). [human, putative
CNB02200	0.846791	2.51239e-06	RAN protein binding protein, putative
CNB02210	0.0516038	0.875752	nucleus protein, putative
CNB02220	-0.630917	0.0367959	nucleolus protein, putative
CNB02230	-0.860791	2.61088e-06	conserved hypothetical protein
CNB02240	-0.576242	0.00234443	conserved hypothetical protein
CNB02250	-0.517746	0.0106655	hypothetical protein
CNB02260	-0.0186552	0.970475	hypothetical protein
CNB02270	0.148909	0.503567	peroxisome targeting sequence binding protein, putative
CNB02280	0.406098	0.130689	DNA-directed RNA polymerase ii 13.3 kda polypeptide, putative
CNB02290	-0.717877	0.00305203	expressed protein
CNB02300	0.389818	0.177551	integral to membrane protein, putative
CNB02310	2.80462	6.20157e-57	conserved hypothetical protein
CNB02320	0.0732921	0.817327	expressed protein
CNB02330	1.35341	2.01453e-08	conserved hypothetical protein
CNB02340	0.32922	0.0806615	hypothetical protein
CNB02350	0.019479	0.957376	pantetheine-phosphate adenylyltransferase, putative
CNB02360	0.922074	2.8921e-09	ribosomal L10 protein, putative
CNB02370	4.70723	0.0291549	transcription factor, putative
CNB02380	-0.363558	0.0600905	transcription factor, putative
CNB02390	0.820266	0.00380602	cytoplasm protein, putative
CNB02400	0.582901	0.37905	hypothetical protein
CNB02410	-3.51917	1.30249e-16	expressed protein
CNB02420	1.61896	2.68835e-23	structural constituent of ribosome, putative
CNB02430	-0.565296	0.0020944	regulation of translational elongation-related protein, putative
CNB02440	-0.581667	0.0352602	hypothetical protein
CNB02450	-0.303093	0.365488	hypothetical protein
CNB02460	-0.560565	0.0106505	calcium channel, putative
CNB02470	-0.0805999	0.795771	expressed protein
CNB02480	0.413287	0.0347386	hypothetical protein
CNB02490	-3.82925	0.0213585	conserved hypothetical protein
CNB02510	-0.576154	0.00498962	hypothetical protein
CNB02520	-2.55394	0.455339	conserved hypothetical protein
CNB02530	1.18191	4.05179e-11	hypothetical protein
CNB02540	-0.292974	0.4745	cytochrome-b5 reductase, putative
CNB02550	0.0378173	0.903655	hypothetical protein
CNB02560	-1.01519	2.52805e-05	cleavage stimulation factor, 77kDa subunit, putative
CNB02570	-0.363563	0.137097	RNA methyltransferase, putative
CNB02600	-0.928983	0.0302641	integral to membrane protein, putative
CNB02610	0.0779115	0.705949	trehalose-phosphatase, putative
CNB02620	0.785551	0.000388274	hypothetical protein
CNB02640	0.536191	0.00332343	cohesin complex subunit psm1, putative
CNB02650	-0.393825	0.0515965	hypothetical protein
CNB02660	-0.235062	0.223779	hexokinase, putative
CNB02670	-1.5475	1.8013e-14	DNA binding protein Ncp1, putative
CNB02680	-1.95469	2.55805e-39	high-affinity glucose transporter
CNB02690	0.716644	2.3982e-06	conserved hypothetical protein
CNB02700	-0.729218	0.000842371	Golgi to plasma membrane transport-related protein, putative
CNB02710	0.113282	0.780859	phospholipid metabolism-related protein, putative
CNB02720	0.0269033	0.941076	expressed protein
CNB02730	-0.443713	0.110065	expressed protein
CNB02740	0.825824	0.00315435	ribosomal protein L4, putative
CNB02750	1.67677	1.0554e-16	PRCDNA95, putative
CNB02760	-0.0359431	0.90119	conserved hypothetical protein
CNB02770	-1.70699	0.0132754	expressed protein
CNB02790	0.211178	0.283143	putative trehalase
CNB02810	1.05079	3.61819e-12	alpha tubulin, putative
CNB02820	-0.418866	0.111772	expressed protein
CNB02830	-0.340592	0.243851	ribosomal protein, putative
CNB02840	0.105084	0.621586	expressed protein
CNB02850	-0.577745	0.0156068	Ser/Thr protein kinase, putative
CNB02860	0.789973	0.00466364	tRNA adenylyltransferase, putative
CNB02870	0.07764	0.832216	mitochondrial 40s ribosomal protein, putative
CNB02880	0.5086	0.0337846	endoplasmic reticulum protein, putative
CNB02890	-0.275053	0.315302	purine-specific oxidized base lesion DNA N-glycosylase, putative
CNB02900	0.229801	0.362516	serine/threonine-protein kinase, putative
CNB02940	0	0	unspecified product
CNB02980	0.727294	3.98614e-05	calcium:hydrogen antiporter, putative
CNB02990	-0.723882	0.000337803	acyltransferase, putative
CNB03000	-0.612593	4.9591e-05	hypothetical protein
CNB03010	-0.249539	0.450646	mitochondrial ribosomal protein L23, putative
CNB03020	0.46839	0.0129191	cAMP-dependent protein kinase, putative
CNB03030	0.143127	0.534665	histidinol-phosphate transaminase, putative
CNB03040	0.4735	0.01962	single-stranded DNA binding protein 12k chain, putative
CNB03050	0.662265	0.000393903	pre-mRNA splicing factor, putative
CNB03060	0.390064	0.175066	expressed protein
CNB03070	1.03712	1.33903e-10	hypothetical protein
CNB03080	-0.0660836	0.889121	nucleolus protein, putative
CNB03090	-0.285159	0.246272	two-component system response regulator
CNB03100	1.12178	5.60579e-11	sterol 24-C-methyltransferase, putative
CNB03110	-0.123615	0.721734	hypothetical protein
CNB03120	-0.436848	0.0666999	phosphatidylinositol 3-kinase, putative
CNB03130	1.04636	0.0258449	tafazzin exon 5 and exon 9 deleted variant short form, putative
CNB03140	0.60499	0.00371014	ubiquitin-protein ligase, putative
CNB03150	-1.39557	2.12305e-08	phosphate transport protein MIR1, putative
CNB03160	-0.120193	0.639681	hypothetical protein
CNB03170	-0.0839452	0.752558	expressed protein
CNB03180	0.0914406	0.757647	conserved hypothetical protein
CNB03190	0.136144	0.607712	expressed protein
CNB03200	0.989559	0.582731	hypothetical protein
CNB03210	-0.137528	0.541828	alpha-1,2-mannosyltransferase, putative
CNB03230	1.40604	4.10946e-15	sphingosine hydroxylase, putative
CNB03240	-0.994886	8.41484e-09	expressed protein
CNB03250	-1.52721	3.03955e-13	conserved hypothetical protein
CNB03280	0.191562	0.380847	transcriptional repressor, putative
CNB03290	0.356961	0.148699	bud site selection-related protein, putative
CNB03300	-0.834358	1.24012e-07	hypothetical protein
CNB03330	-0.211819	0.326178	conserved hypothetical protein
CNB03340	-0.207732	0.395481	nonselective cation channel, putative
CNB03350	-0.329728	0.266178	multidrug resistance transporter
CNB03360	0.440997	0.0535022	vacuolar membrane protein, putative
CNB03370	0.321578	0.0883596	hypothetical protein
CNB03380	0.925918	1.08431e-06	expressed protein
CNB03390	0.181158	0.530171	nucleus protein, putative
CNB03400	-0.0553404	0.849439	predicted saga histone acetyltransferase complex component
CNB03420	0.174804	0.561438	conserved hypothetical protein
CNB03430	0.124146	0.577184	small copII coat GTPase
CNB03440	0.154598	0.499614	conserved hypothetical protein
CNB03460	1.73463	6.80014e-29	conserved hypothetical protein
CNB03470	0.531557	0.00566684	hypothetical protein
CNB03490	0.0169444	0.945485	conserved hypothetical protein
CNB03500	0.397807	0.0555494	cytochrome-c oxidase chain VI precursor, putative
CNB03510	1.17567	7.43111e-11	hypothetical protein
CNB03520	0.950581	1.76081e-06	protein arginine n-methyltransferase, putative
CNB03530	-0.328903	0.128239	Protein tyrosine kinase, putative
CNB03540	-0.462691	0.0641265	cytoplasm protein, putative
CNB03550	-0.888998	0.00223995	conserved hypothetical protein
CNB03570	-0.2801	0.465089	hypothetical protein
CNB03580	-0.052202	0.883882	expressed protein
CNB03590	0.40859	0.075194	delta 8-sphingolipid desaturase, putative
CNB03600	0.067558	0.853038	low molecular weight phosphotyrosine protein phosphatase, putative
CNB03620	-0.157469	0.557936	ubiquitin carboxyl-terminal hydrolase
CNB03630	-1.94524	1.29602e-13	hypothetical protein
CNB03640	0.997049	0.00992628	oxidoreductase, putative
CNB03650	-0.102163	0.678325	UTP-hexose-1-phosphate uridylyltransferase, putative
CNB03680	0.185525	0.611492	expressed protein
CNB03690	-1.02122	9.04673e-06	hypothetical protein
CNB03700	-0.263224	0.319493	zeta DNA polymerase, putative
CNB03710	-1.12909	2.95681e-08	expressed protein
CNB03720	0.301794	0.140728	expressed protein
CNB03730	-0.751678	0.000237539	expressed protein
CNB03740	-0.430645	0.141601	cytoplasm protein, putative
CNB03750	0.058133	0.846683	expressed protein
CNB03760	-0.227482	0.332287	hypothetical protein
CNB03770	0.164744	0.641544	expressed protein
CNB03780	0.237013	0.375356	conserved hypothetical protein
CNB03790	0.523413	0.00501979	heat shock protein, putative
CNB03810	-0.445592	0.121496	MAP kinase phosphatase, putative
CNB03820	0.248258	0.296208	expressed protein
CNB03850	-0.217513	0.588808	conserved hypothetical protein
CNB03860	0.605637	0.0141666	phosphoadenylyl-sulfate reductase (thioredoxin), putative
CNB03870	0.153439	0.540323	conserved hypothetical protein
CNB03880	0.641355	0.000473888	f-actin-capping protein subunit beta
CNB03890	-0.260691	0.493208	magnesium ion transporter, putative
CNB03900	-0.182043	0.586573	transcriptional regulatory protein, putative
CNB03920	-0.0134627	0.965847	conserved hypothetical protein
CNB03930	0.357575	0.0576054	endopeptidase, putative
CNB03940	0.274826	0.362959	cell growth-related protein, putative
CNB03950	0.743699	0.000458662	conserved hypothetical protein
CNB03960	-0.810248	0.000488842	WD-repeat protein, putative
CNB03970	-1.08268	0.000709412	transporter, putative
CNB03980	-0.644826	0.00286935	myo-inositol transporter
CNB04010	0.20207	0.44931	hypothetical protein
CNB04020	0.310137	0.595951	membrane protein, putative
CNB04030	0.0263401	0.93545	prib protein, putative
CNB04040	-0.22753	0.521989	hypothetical protein
CNB04050	-0.30089	0.112304	glucose-6-phosphate isomerase, putative
CNB04060	0.0558724	0.854452	nuclear pore complex protein
CNB04070	0.344467	0.0853462	ram signaling network protein
CNB04080	-0.217905	0.540468	carbon utilization by utilization of organic compounds-related protein, putative
CNB04100	-0.137791	0.495447	hypothetical protein
CNB04110	0.457988	0.0691035	CIP1 protein, putative
CNB04120	-0.025732	0.958635	endonuclease, putative
CNB04130	-0.0104259	0.980541	nitrilase-like protein, putative
CNB04140	-0.246392	0.462279	peptidase, putative
CNB04150	-0.158661	0.553309	methionine aminopeptidase
CNB04160	0.106398	0.785035	conserved hypothetical protein
CNB04170	-0.110218	0.668029	vesicle-mediated transport-related protein, putative
CNB04180	-0.121421	0.709932	putative sugar transporter
CNB04190	-0.236018	0.215212	mitochondrial import receptor subunit tom40, putative
CNB04200	-0.541619	0.0558108	cell cycle checkpoint protein
CNB04220	0.485964	0.00315051	hypothetical protein
CNB04240	-0.456888	0.0120154	cytoplasm protein, putative
CNB04250	0.194135	0.391087	pheromone receptor 1, putative
CNB04260	-0.60255	0.0103575	5-aminolevulinate synthase, putative
CNB04270	-0.458158	0.161527	conserved hypothetical protein
CNB04280	0.949892	5.69554e-07	20S proteasome subunit, putative
CNB04290	-0.75782	0.000115816	nucleic acid binding protein, putative
CNB04300	-0.207337	0.458174	membrane protein, putative
CNB04310	1.10504	7.14519e-12	chaperone regulator, putative
CNB04320	0.387093	0.196015	hypothetical protein
CNB04330	-2.06376	1.62024e-14	galactokinase, putative
CNB04360	0.127307	0.690267	4-nitrophenylphosphatase, putative
CNB04370	-0.58216	0.00115433	hypothetical protein
CNB04380	0.761551	0.000351185	hypothetical protein
CNB04400	-0.544289	0.00635654	expressed protein
CNB04410	0.566143	0.0721434	cell growth and/or maintenance-related protein, putative
CNB04420	-0.117527	0.792053	hypothetical protein
CNB04430	-0.0349885	0.894953	L-methionine porter, putative
CNB04440	-0.582596	0.00985026	DNA clamp loader, putative
CNB04450	0.400019	0.112178	4-nitrophenylphosphatase, putative
CNB04460	0.304934	0.165147	hypothetical protein
CNB04470	0.986518	1.07835e-09	expressed protein
CNB04480	-0.650161	8.78778e-05	carboxypeptidase s precursor, putative
CNB04500	0.0971035	0.802928	hypothetical protein
CNB04510	0.389991	0.0848321	DNA unwinding-related protein, putative
CNB04520	0.211977	0.486281	conserved hypothetical protein
CNB04530	-0.529675	0.17635	conserved hypothetical protein
CNB04540	0.187726	0.492739	expressed protein
CNB04550	-0.1433	0.678976	expressed protein
CNB04560	-0.0657489	0.798534	f-actin-capping protein subunit alpha
CNB04570	0.492009	0.0258544	poly(A) binding protein, putative
CNB04580	0.265086	0.179378	structural molecule, putative
CNB04590	-0.48875	0.016128	expressed protein
CNB04600	-1.60976	0.00210638	uridine transporter, putative
CNB04610	0.689599	0.011131	hydantoinase, putative
CNB04620	-0.519145	0.0121137	hypothetical protein
CNB04630	0.250748	0.313619	conserved hypothetical protein
CNB04640	-0.0123045	0.979057	rRNA processing-related protein, putative
CNB04650	-0.612735	0.0180613	hypothetical protein
CNB04660	0.59534	0.127648	hypothetical protein
CNB04670	0.119856	0.662442	expressed protein
CNB04680	0.40577	0.126599	ATP(GTP)-binding protein Fet5, putative
CNB04690	0.284494	0.166052	conserved hypothetical protein
CNB04700	0.233368	0.354174	expressed protein
CNB04710	-0.196141	0.303978	oxidoreductase, putative
CNB04720	0.479488	0.0789641	glutathione-dependent oxidoreductase
CNB04730	0.537297	0.00679515	nam9 protein, mitochondrial precursor, putative
CNB04740	-0.0485394	0.859021	conserved hypothetical protein
CNB04750	0.00898124	0.982511	conserved hypothetical protein
CNB04760	-0.178929	0.502104	conserved hypothetical protein
CNB04770	-0.212996	0.349811	integral to membrane protein, putative
CNB04780	-0.25197	0.289296	GTP-binding protein 1 (g-protein 1), putative
CNB04790	1.06458	5.87496e-06	microtubule binding protein
CNB04800	0.367673	0.14801	C-terminal protein carboxyl methyltransferase, putative
CNB04810	0.244247	0.230751	guanosine-diphosphatase, putative
CNB04820	-0.720103	0.000587839	transcriptional activator, putative
CNB04830	1.06507	0.000100805	hypothetical protein
CNB04840	1.16759	0.00698653	aerobic respiration-related protein, putative
CNB04850	0.682989	3.62904e-05	conserved hypothetical protein
CNB04860	0.404073	0.0315886	protein hob3, putative
CNB04870	2.08002	7.57194e-38	hypothetical protein
CNB04900	1.38394	5.02299e-15	septin ring protein, putative
CNB04910	-0.524857	0.00334853	leucyl aminopeptidase, putative
CNB04920	0.283384	0.286688	GTP cyclohydrolase I, putative
CNB04930	1.84883	7.95517e-17	60s ribosomal protein l37a, putative
CNB04940	-0.807107	0.0125622	expressed protein
CNB04950	-0.706824	0.0240758	potassium channel, putative
CNB04960	0.430654	0.0240541	conserved hypothetical protein
CNB04980	-0.30028	0.429229	conserved hypothetical protein
CNB04990	0.00179344	0.995335	protein-methionine-R-oxide reductase, putative
CNB05000	-2.11114	4.11152e-19	conserved hypothetical protein
CNB05030	1.41057	1.56753e-18	structural constituent of ribosome, putative
CNB05040	-0.749972	0.000518664	translation initiation factor, putative
CNB05050	-0.925192	5.91453e-06	hypothetical protein
CNB05060	0.0534129	0.910209	myo-inositol transporter
CNB05080	0.0892128	0.767598	transaldolase, putative
CNB05090	-0.45509	0.0913743	CHL1 helicase, putative
CNB05100	-0.297957	0.559697	hypothetical protein
CNB05110	0.675584	6.73422e-06	RNA binding protein, putative
CNB05120	0.159239	0.43877	conserved hypothetical protein
CNB05130	0.330924	0.25929	cell division protein, putative
CNB05140	0.227477	0.256034	ATPase, putative
CNB05150	-0.126659	0.57449	alpha glucosidase, putative
CNB05160	-0.577906	0.0503247	expressed protein
CNB05180	1.71998	3.36685e-21	hypothetical protein
CNB05190	-0.947737	0.00535664	hypothetical protein
CNB05200	-0.51315	0.122798	hexose transport-related protein, putative
CNB05230	0.358543	0.0370605	serine/threonine-protein kinase nrc-2, putative
CNB05240	0.506543	0.0227857	hypothetical protein
CNB05260	0.762828	0.0650864	conserved hypothetical protein
CNB05270	-0.346322	0.271956	conserved hypothetical protein
CNB05280	0.174078	0.669839	hypothetical protein
CNB05290	0.535866	0.0305814	expressed protein
CNB05310	0.0353027	0.91172	hypothetical protein
CNB05320	0.180628	0.436244	53 kda brg1-associated factor b (actin-related protein baf53b), putative
CNB05330	-0.940054	0.000305972	serine/threonine protein phosphatase 5 phosphatase, putative
CNB05340	0.564069	0.00857606	pre-mRNA splicing factor, putative
CNB05350	-0.595435	0.0323376	ATP-dependent RNA helicase A, putative
CNB05360	0.00662123	0.984363	ATP dependent DNA helicase, putative
CNB05370	-0.120874	0.749462	expressed protein
CNB05380	1.08666	1.61233e-13	suppressor of initiator codon mutations, putative
CNB05390	0.463665	0.0880689	expressed protein
CNB05400	0.397247	0.140126	hypothetical protein
CNB05410	-0.243985	0.239088	conserved hypothetical protein
CNB05430	0.108278	0.795927	expressed protein
CNB05440	-0.808332	0.0941939	hypothetical protein
CNB05450	-0.448146	0.0925411	rRNA processing-related protein, putative
CNB05460	0.328309	0.275733	Selenoprotein W, putative
CNB05480	0.800064	5.8041e-05	conserved hypothetical protein
CNB05490	0.336239	0.321013	conserved hypothetical protein
CNB05500	-0.335546	0.0999832	conserved hypothetical protein
CNB05510	1.28176	1.41823e-14	60s ribosomal protein, putative
CNB05520	0.566764	0.0111277	conserved hypothetical protein
CNB05530	-0.98014	1.22342e-06	exonuclease, putative
CNB05540	0.646968	0.00103894	proteasome subunit alpha type 1, putative
CNB05550	-0.171766	0.671435	cytosolic large ribosomal subunit protein, putative
CNB05560	-0.325207	0.300616	conserved hypothetical protein
CNB05570	0.0971237	0.687047	ER to Golgi transport-related protein, putative
CNB05580	-0.358543	0.233218	small nucleolar ribonucleoprotein, putative
CNB05600	0.700868	0.00188049	dolichyl-diphosphooligosaccharide-protein glycotransferase, putative
CNB05610	0.040968	0.894291	expressed protein
CNB05620	-0.344145	0.286349	3-hydroxyanthranilate 3,4-dioxygenase, putative
CNB05630	-0.258807	0.385995	hypothetical protein
CNB05640	0.374875	0.0752837	proline-tRNA ligase, putative
CNB05650	0.327102	0.195387	dolichol kinase, putative
CNB05660	1.61896	5.17278e-18	oxidoreductase, putative
CNB05670	0.641099	0.00029389	hypothetical protein
CNB05680	1.11492	2.90064e-06	hypothetical protein
CNB05690	-1.24069	6.71133e-10	bZip transcription factor, putative
CNB05700	0.266667	0.360476	hypothetical protein
CNB05730	-0.577288	0.0251511	hypothetical protein
CNB05740	-1.28072	5.40353e-09	conserved hypothetical protein
CNB05750	-1.9145	1.42862e-29	racemase, putative
CNB05760	-1.53107	7.50649e-15	glucose 1-dehydrogenase, putative
CNB05770	-1.06437	1.27117e-06	xenobiotic-transporting ATPase, putative
CNC00020	-1.07985	2.69706e-06	conserved hypothetical protein
CNC00030	-0.78981	0.00307572	expressed protein
CNC00040	-0.372742	0.0504561	expressed protein
CNC00050	-0.196977	0.345262	putative chitin synthase
CNC00060	0.53327	0.0208531	sugar transporter, putative
CNC00080	-0.80756	0.00181092	expressed protein
CNC00090	0.581635	0.0388792	conserved hypothetical protein
CNC00100	-0.21813	0.529594	RNA helicase, putative
CNC00110	0.756456	8.28997e-06	fatty acid elongase, putative
CNC00130	0.0638474	0.83097	hypothetical protein
CNC00140	-0.583116	0.0449146	expressed protein
CNC00160	0.0283989	0.898715	phosphopyruvate hydratase, putative
CNC00180	-0.0819287	0.857651	histone lysine N-methyltransferase, putative
CNC00190	0.105627	0.886887	hydrolase, putative
CNC00200	0.569893	0.129954	conserved hypothetical protein
CNC00210	-0.261727	0.252929	conserved hypothetical protein
CNC00220	1.81639	8.98143e-14	CTP synthase, putative
CNC00230	0.0735059	0.729503	ER to Golgi transport-related protein, putative
CNC00240	-0.765273	0.0200898	ribosomal large subunit biogenesis-related protein, putative
CNC00250	-0.482821	0.0213585	hypothetical protein
CNC00260	-0.566754	0.0113715	conserved hypothetical protein
CNC00270	1.50056	1.23197e-20	multiple drug resistance protein, putative
CNC00290	-0.0854682	0.839448	multiple drug resistance protein, putative
CNC00300	-0.504202	0.0037881	hypothetical protein
CNC00310	-3.07807	0.00197829	Hmp1 protein, putative
CNC00320	-0.423346	0.14064	hypothetical protein
CNC00330	1.0786	4.46947e-06	bud site selection-related protein, putative
CNC00340	-0.251746	0.375345	conserved hypothetical protein
CNC00350	1.00488	1.38095e-08	ribosomal protein, putative
CNC00360	0.389411	0.0302745	protein phosphatase type 2C, putative
CNC00370	-0.717683	0.124007	polyamine transporter, putative
CNC00380	-0.556243	0.0563391	expressed protein
CNC00390	0.499003	0.0144403	hypothetical protein
CNC00400	-0.741303	0.00190759	cytoplasm protein, putative
CNC00410	-0.629449	0.0627802	hypothetical protein
CNC00420	0.505423	0.00268598	hypothetical protein
CNC00430	0.12577	0.753059	expressed protein
CNC00440	1.83512	5.85383e-11	conserved hypothetical protein
CNC00450	-0.0176828	0.969525	hypothetical protein
CNC00460	0.447838	0.0716276	SNARE binding protein, putative
CNC00470	0.486602	0.0115656	conserved hypothetical protein
CNC00480	0.845664	0.0287075	conserved hypothetical protein
CNC00490	0.996014	5.38054e-06	potassium ion transporter, putative
CNC00500	-0.249217	0.469884	3'-5' exonuclease, putative
CNC00510	-0.862193	0.0714319	conserved hypothetical protein
CNC00520	0.945127	8.54031e-08	hypothetical protein
CNC00550	-0.441918	0.14939	conserved hypothetical protein
CNC00560	0.135435	0.744634	hypothetical protein
CNC00570	-0.552493	0.00679473	conserved hypothetical protein
CNC00590	0.674295	0.00010556	vacuolar ATP synthase subunit d, putative
CNC00600	-1.24905	2.56904e-13	conserved hypothetical protein
CNC00620	-0.0738817	0.785035	hypothetical protein
CNC00630	0.0180675	0.958244	hypothetical protein
CNC00640	1.53024	2.93619e-20	expressed protein
CNC00650	1.69073	5.50544e-23	expressed protein
CNC00660	-1.04829	2.06156e-11	long-chain-fatty-acid-CoA ligase, putative
CNC00670	-0.435642	0.141844	nucleus protein, putative
CNC00680	-0.35039	0.147822	hypothetical protein
CNC00690	0.0429485	0.878351	chaperone regulator, putative
CNC00720	-0.627586	0.0082934	conserved hypothetical protein
CNC00730	-1.17154	2.10331e-15	quorum sensing-like molecule
CNC00760	0.44686	0.00782911	pr4/barwin domain protein
CNC00780	0.353184	0.0683018	histone deacetylase clr3, putative
CNC00790	-0.559371	0.107445	RNA-binding protein, putative
CNC00800	-0.448677	0.0529991	biotin-[acetyl-CoA-carboxylase] ligase, putative
CNC00810	0.152255	0.657964	gamma-tubulin complex component 3 (gcp-3), putative
CNC00820	-0.369328	0.0802598	conserved hypothetical protein
CNC00830	0.54985	0.00264272	t-complex protein 1, alpha subunit (tcp-1-alpha), putative
CNC00840	-0.555881	0.0135	expressed protein
CNC00850	-0.970557	0.00291089	transporter, putative
CNC00860	0.430368	0.076001	hypothetical protein
CNC00870	1.16406	2.0128e-08	Mih1p, putative
CNC00880	-0.0937573	0.756751	expressed protein
CNC00890	-1.01154	3.37085e-07	hypothetical protein
CNC00900	-0.226695	0.266128	ATP-binding cassette (ABC) transporter, putative
CNC00910	0.560667	0.000889667	hypothetical protein
CNC00920	-0.367724	0.0328079	glutamate dehydrogenase (NADP+), putative
CNC00940	-0.922345	1.23705e-05	vacuolar membrane protein, putative
CNC00950	0.35638	0.0789641	sterol regulatory element-binding protein cleavage-activating protein
CNC00960	0.234411	0.254911	late endosome to vacuole transport-related protein, putative
CNC00970	-0.415443	0.192622	conserved hypothetical protein
CNC00980	0.106798	0.828776	expressed protein
CNC00990	0.420658	0.0217751	ATP synthase, putative
CNC01000	0.111434	0.678616	conserved hypothetical protein
CNC01010	0.0883605	0.837697	cation transport-related protein, putative
CNC01030	0.664395	0.0126654	ribosomal protein YmL32 precursor, putative
CNC01040	-0.769722	0.000761879	chromatin modification-related protein, putative
CNC01050	0.10278	0.672031	protein-S-isoprenylcysteine O-methyltransferase, putative
CNC01060	-1.12903	2.3148e-06	rRNA binding protein, putative
CNC01070	-0.210318	0.42988	glycine dehydrogenase mitochondrial precursor, putative
CNC01080	-0.528735	0.0400786	hypothetical protein
CNC01090	-0.340494	0.299815	hypothetical protein
CNC01110	0.613982	0.00234617	conserved hypothetical protein
CNC01130	0.468518	0.0794587	ribosome biogenesis-related protein, putative
CNC01140	0.813534	0.000110626	lipase, putative
CNC01150	0.587495	0.022904	conserved hypothetical protein
CNC01160	-0.272539	0.153041	hypothetical protein
CNC01170	-0.14873	0.613338	conserved hypothetical protein
CNC01180	-0.353385	0.423619	Rossman fold oxidoreductase, putative
CNC01190	1.07417	0.510266	hypothetical protein
CNC01200	-0.00622276	0.987482	thioredoxin
CNC01210	-0.439105	0.154673	conserved hypothetical protein
CNC01220	-0.228564	0.38726	cystathionine gamma-synthase, putative
CNC01230	-0.162385	0.524346	DigA protein, putative
CNC01240	1.88569	5.68726e-17	infection related protein of unknown function
CNC01250	-0.250466	0.616888	expressed protein
CNC01260	0.820401	2.78845e-06	SNF1 family protein kinase, putative
CNC01270	-0.59071	0.00411022	expressed protein
CNC01280	0.273173	0.359066	putative ubiquitin carboxyl-terminal hydrolase
CNC01290	0.458599	0.107725	aldo-keto reductase, putative
CNC01300	-0.282476	0.235063	hypothetical protein
CNC01310	-0.217887	0.406774	expressed protein
CNC01320	0.0733422	0.849691	expressed protein
CNC01330	0.540066	0.0176358	polyamine transport-related protein, putative
CNC01340	-0.443067	0.238355	hypothetical protein
CNC01350	-0.6905	0.0105955	expressed protein
CNC01360	-0.156488	0.751433	expressed protein
CNC01370	-0.414898	0.153966	pseudouridylate synthase 4, putative
CNC01380	-0.351714	0.301016	expressed protein
CNC01390	-0.268748	0.276358	transcription coactivator, putative
CNC01400	-1.44518	2.83042e-09	conserved hypothetical protein
CNC01410	1.43303	4.16776e-15	ribosomal protein S20, putative
CNC01420	0.529555	0.137217	conserved hypothetical protein
CNC01430	-0.00687685	0.986376	conserved hypothetical protein
CNC01440	-0.457199	0.166949	mRNA (guanine-N7-)-methyltransferase, putative
CNC01450	-0.0337509	0.934264	triacylglycerol lipase, putative
CNC01470	-0.682502	0.00778919	GTP-binding protein, putative
CNC01490	0.241088	0.476787	cyclophilin-like peptidyl prolyl cis-trans isomerase, putative
CNC01500	-0.142248	0.554216	ER to Golgi transport-related protein, putative
CNC01510	0.432131	0.110367	mitotic spindle checkpoint-related protein, putative
CNC01520	-0.212089	0.529919	elongation factor g 1, mitochondrial precursor (mef-g-1), putative
CNC01530	-1.37058	9.49594e-13	fermentation-related protein, putative
CNC01540	-0.476107	0.0476372	DNA-directed DNA polymerase, putative
CNC01550	-1.24967	3.99239e-08	conserved hypothetical protein
CNC01570	0.0333635	0.894953	protein of unknown function
CNC01580	-0.0850657	0.897252	hypothetical protein
CNC01590	-0.248203	0.379579	Rab escort protein, putative
CNC01600	0.779584	5.4617e-05	hypothetical protein
CNC01620	-0.188596	0.417208	conserved hypothetical protein
CNC01630	0.320149	0.286472	60s ribosomal protein l7, mitochondrial precursor, putative
CNC01640	-1.78088	1.68191e-20	glicosidase, putative
CNC01670	-1.41413	4.9371e-13	putative capsule structure designer protein
CNC01680	-0.115752	0.635636	dynamin protein dnm1, putative
CNC01690	0.570111	0.102728	expressed protein
CNC01700	-0.870688	1.33415e-06	fumarate hydratase, putative
CNC01710	-0.00602687	0.987482	expressed protein
CNC01720	-0.241403	0.558408	expressed protein
CNC01730	-0.199166	0.632491	translation initiation factor eif-2b subunit alpha
CNC01740	0.446366	0.055083	hypothetical protein
CNC01750	0.432021	0.0564492	Cdc2 cyclin-dependent kinase, putative
CNC01760	-0.750603	0.0568588	hypothetical protein
CNC01770	0.644643	0.0138701	u6 snRNA-associated sm-like protein lsm2, putative
CNC01780	-0.0491525	0.903961	prenyltransferase, putative
CNC01790	3.64291	3.11301e-50	conserved hypothetical protein
CNC01800	0.7923	0.000483121	conserved hypothetical protein
CNC01810	0.159862	0.722304	hypothetical protein
CNC01820	-0.377816	0.0435948	acetyl/propionyl CoA carboxylase, beta subunit, putative
CNC01830	0.0931697	0.749614	RAS1, putative
CNC01840	0.318596	0.155045	expressed protein
CNC01850	-0.46911	0.141271	MFS transporter, putative
CNC01860	-1.06427	1.10219e-10	conserved hypothetical protein
CNC01870	-0.804207	0.00572726	eukaryotic translation initiation factor 3 62 kda subunit, putative
CNC01880	0.54255	0.011061	ER to Golgi transport-related protein, putative
CNC01890	-0.228166	0.300677	Na+/H+ exchanger AnNHA1, putative
CNC01900	0.12911	0.614051	structural constituent of ribosome, putative
CNC01920	0.744789	0.00102388	cytosine-purine permease, putative
CNC01930	0.162359	0.478729	conserved hypothetical protein
CNC01940	-1.65895	3.76114e-18	putative monosaccharide transporter
CNC01950	0.156996	0.462387	conserved hypothetical protein
CNC01960	-0.596414	0.013811	conserved hypothetical protein
CNC01970	0.157952	0.556238	ATP-dependent peptidase, putative
CNC01990	0.24909	0.419937	conserved hypothetical protein
CNC02000	0.272557	0.257254	rub1/nedd8 activating enzyme
CNC02020	0.121478	0.616839	hypothetical protein
CNC02030	1.84732	7.59483e-18	hypothetical protein
CNC02040	0.0174662	0.960766	DNAj protein, putative
CNC02050	0.4172	0.0605531	expressed protein
CNC02060	0.148218	0.692815	histone deacetylase 1-1 (hd1), putative
CNC02070	-0.147943	0.486932	importin-alpha export receptor, putative
CNC02100	0.202707	0.582138	integral to membrane protein, putative
CNC02110	-0.366591	0.18328	expressed protein
CNC02120	-0.0109411	0.969084	conserved hypothetical protein
CNC02130	-0.345538	0.0921896	regulator of G protein signaling
CNC02140	-0.49054	0.0332613	hypothetical protein
CNC02150	0.831382	1.15164e-06	translation initiation factor, putative
CNC02160	-0.797856	0.000113997	glycerol-3-phosphate O-acyltransferase, putative
CNC02170	0.888497	0.000228519	expressed protein
CNC02180	-1.55528	0.0247152	sulfonate dioxygenase, putative
CNC02190	-0.469687	0.065419	GTP binding protein, putative
CNC02200	-0.373877	0.145668	hypothetical protein
CNC02210	0.800766	9.47635e-05	regulation of transcription from Pol II promoter-related protein, putative
CNC02220	-0.348821	0.171664	expressed protein
CNC02230	0.170011	0.68624	expressed protein
CNC02240	-0.358577	0.189068	predicted escrt-I complex protein
CNC02250	-0.274657	0.208686	porphobilinogen deaminase
CNC02260	-1.61194	1.03621e-24	late endosome to vacuole transport-related protein, putative
CNC02270	0.433925	0.0603879	expressed protein
CNC02310	-0.289317	0.162695	transcriptional elongation regulator, putative
CNC02320	1.36517	1.36911e-16	heat shock protein 70, putative
CNC02330	-0.26517	0.404252	expressed protein
CNC02340	-0.341321	0.285795	conserved hypothetical protein
CNC02350	1.34411	2.9558e-11	map kinase kinase
CNC02360	-0.413184	0.0939764	hypothetical protein
CNC02370	0.0853506	0.783782	ER-associated protein catabolism-related protein, putative
CNC02380	0.457974	0.0142479	nuclear matrix protein NMP200, putative
CNC02390	-0.439721	0.0548759	pre-mRNA splicing factor, putative
CNC02400	-0.616715	0.321758	expressed protein
CNC02410	1.19537	2.27077e-10	C-4 methyl sterol oxidase, putative
CNC02420	0.382031	0.102219	hypothetical protein
CNC02430	0.197609	0.403809	hypothetical protein
CNC02440	1.51705	3.87741e-22	septin
CNC02450	0.219098	0.364003	water channel, putative
CNC02460	0.263605	0.372633	expressed protein
CNC02470	-0.861278	9.04381e-06	phosphatase, putative
CNC02480	-0.980671	1.97201e-06	glycerol-3-phosphate dehydrogenase (NAD+), putative
CNC02490	0.42527	0.113162	regulation of translational termination-related protein, putative
CNC02500	-0.455137	0.102063	ATPase, putative
CNC02510	-1.66744	8.32666e-24	beta-glucosidase, putative
CNC02520	-1.17123	3.00512e-10	chaperone, putative
CNC02530	-1.08299	1.28057e-08	expressed protein
CNC02540	0.423175	0.022588	organic acid transporter, putative
CNC02550	-2.10196	0.00565249	hypothetical protein
CNC02560	-0.433659	0.0479252	expressed protein
CNC02570	-0.496173	0.0951417	hypothetical protein
CNC02580	-0.142621	0.747252	import inner membrane translocase subunit tim22, putative
CNC02590	-0.545799	0.00954326	polygalacturonase, putative
CNC02600	-0.558616	0.120541	vacuolar membrane protein, putative
CNC02610	0.145335	0.529188	conserved hypothetical protein
CNC02620	-1.32296	1.33845e-10	expressed protein
CNC02630	-1.67249	8.14402e-20	expressed protein
CNC02640	-0.49526	0.00847274	cytoplasm protein, putative
CNC02650	-0.22964	0.242771	cytoplasm protein, putative
CNC02670	1.61338	2.5666e-24	hypothetical protein
CNC02680	0.741559	0.00211899	conserved hypothetical protein
CNC02690	-0.457263	0.00682315	mitochondrial inner membrane protein, putative
CNC02700	0.486962	0.0213957	mitochondrion organization and biogenesis-related protein, putative
CNC02710	1.33381	7.74872e-09	sterol metabolism-related protein, putative
CNC02720	0.184888	0.559681	conserved hypothetical protein
CNC02730	-0.202827	0.386433	conserved hypothetical protein
CNC02740	0.168911	0.532918	hypothetical protein
CNC02750	-0.930128	1.7521e-07	conserved hypothetical protein
CNC02760	-0.607094	0.00435857	glyoxylate reductase, putative
CNC02770	0.156278	0.505024	expressed protein
CNC02780	0.223657	0.312892	expressed protein
CNC02790	0.437453	0.0364536	cytoplasm protein, putative
CNC02800	0.088532	0.788078	tRNA guanylyltransferase, putative
CNC02810	-0.105872	0.735549	conserved hypothetical protein
CNC02820	-0.411439	0.0818459	conserved hypothetical protein
CNC02830	0.215229	0.397075	DNA repair and recombination protein pif1, mitochondrial precursor, putative
CNC02840	-0.639069	0.0154166	expressed protein
CNC02850	-0.896739	6.89424e-06	2-hydroxyacid dehydrogenase, putative
CNC02860	-0.22718	0.283816	hypothetical protein
CNC02870	0.686529	3.33822e-06	expressed protein
CNC02880	0.253862	0.381333	expressed protein
CNC02890	0.946183	1.98058e-07	phosphatase activator, putative
CNC02920	-0.0610602	0.835131	cytoplasm protein, putative
CNC02950	2.13908	2.3808e-41	expressed protein
CNC02960	-0.523343	0.0276229	ATP dependent helicase, putative
CNC02970	0.165142	0.53542	oxaloacetate carrier, putative
CNC02980	0.0576052	0.858904	small nuclear ribonucleoprotein hPrp3, putative
CNC02990	-0.0355179	0.97078	DNA-directed RNA polymerase i 13.7 kda polypeptide, putative
CNC03000	0.417954	0.0609792	conserved hypothetical protein
CNC03010	-0.718478	0.009977	ribosomal large subunit biogenesis-related protein, putative
CNC03030	-0.00697407	0.977885	hypothetical protein
CNC03040	-0.892999	1.68041e-05	hypothetical protein
CNC03050	0.185036	0.457639	signal recognition particle binding protein, putative
CNC03060	0.238947	0.354724	hypothetical protein
CNC03070	0.110525	0.749462	ribosomal protein L1, putative
CNC03080	0.260694	0.153276	pyruvate kinase, putative
CNC03090	1.07989	2.21455e-09	expressed protein
CNC03100	0.622477	0.00928526	expressed protein
CNC03110	-0.0659831	0.78051	conserved hypothetical protein
CNC03120	-1.21244	9.02589e-16	transmembrane protein, putative
CNC03130	-0.441913	0.118488	expressed protein
CNC03150	-0.375504	0.223003	transcriptional activator, putative
CNC03160	0.0705787	0.808681	chaperone regulator, putative
CNC03170	-0.275693	0.253897	conserved hypothetical protein
CNC03180	-0.919153	0.000249721	ATP-dependent RNA helicase, putative
CNC03190	-0.194025	0.532043	hypothetical protein
CNC03200	0.0417034	0.881067	cap binding protein, putative
CNC03210	-0.481451	0.0200483	expressed protein
CNC03220	0.309216	0.077166	receptor, putative
CNC03230	-0.903064	0.0269248	long-chain acyl-CoA synthetase, putative
CNC03240	-0.438727	0.0158033	protein-Golgi retention-related protein, putative
CNC03250	0.429385	0.0123347	transcriptional elongation regulator, putative
CNC03260	1.53191	1.46274e-23	tubulin beta chain
CNC03270	-1.23444	4.82269e-07	hypothetical protein
CNC03280	0.493639	0.0315886	elongation factor ts (ef-ts), putative
CNC03290	-0.961258	0.00919207	tetracycline efflux protein, putative
CNC03300	0.226297	0.252739	protein kinase C, putative
CNC03310	-1.25972	9.80818e-09	conserved hypothetical protein
CNC03320	1.34434	9.42514e-12	hypothetical protein
CNC03330	-0.701677	0.000394068	conserved hypothetical protein
CNC03340	-0.106535	0.625394	two-component-like sensor kinase
CNC03350	0.235609	0.882749	hypothetical protein
CNC03360	0.403846	0.068701	hypothetical protein
CNC03370	-0.405549	0.0865776	conserved hypothetical protein
CNC03380	0.439924	0.00555557	expressed protein
CNC03390	0.129983	0.637001	conserved hypothetical protein
CNC03400	0.369696	0.188386	hypothetical protein
CNC03410	0.14117	0.630931	hypothetical protein
CNC03420	1.17627	2.8023e-11	elongation factor 1-beta (ef-1-beta), putative
CNC03430	0.239733	0.34665	alpha-1,6-mannosyltransferase, putative
CNC03440	0.11986	0.622635	expressed protein
CNC03460	-2.14732	1.40621e-25	conserved hypothetical protein
CNC03480	-1.01721	6.28634e-06	GTP-binding protein, putative
CNC03500	-0.929922	4.15968e-08	conserved hypothetical protein
CNC03510	-1.90589	1.85352e-13	expressed protein
CNC03520	1.27264	1.62902e-06	expressed protein
CNC03530	0.581203	0.000798606	proteasome subunit, beta type, 7, putative
CNC03540	-0.358578	0.0456064	cytoplasm protein, putative
CNC03550	0.245	0.372418	peroxisomal membrane protein pex13 (peroxin-13), putative
CNC03560	0.522175	0.015119	hypothetical protein
CNC03570	-0.213678	0.373403	AMP deaminase, putative
CNC03580	0.23219	0.362959	hexose transport-related protein, putative
CNC03590	0.531958	0.0306879	monooxygenase protein, putative
CNC03600	-0.0432686	0.908689	conserved hypothetical protein
CNC03610	0.842096	2.76355e-06	t-complex protein 1, theta subunit (tcp-1-theta), putative
CNC03630	0.0411303	0.88981	conserved hypothetical protein
CNC03640	-0.129102	0.624419	expressed protein
CNC03660	0.556985	0.00684128	mitochondrial intermediate peptidase, mitochondrial precursor, putative
CNC03670	0.204851	0.353453	hypothetical protein
CNC03680	-0.671081	0.00457356	hypothetical protein
CNC03700	0.192422	0.312139	UTP-glucose-1-phosphate uridylyltransferase, putative
CNC03710	-0.0519417	0.882749	hypothetical protein
CNC03720	0.0851588	0.826444	expressed protein
CNC03730	1.52086	1.92735e-08	conserved hypothetical protein
CNC03740	-1.26191	0.00015375	conserved hypothetical protein
CNC03750	-0.560131	0.00878744	endoplasmic reticulum protein, putative
CNC03760	2.12888	1.35933e-05	40S ribosomal protein S12, putative
CNC03770	0.19816	0.540566	expressed protein
CNC03780	0.712843	0.0033587	geranylgeranyltransferase-I beta subunit
CNC03790	-0.783404	3.4807e-06	expressed protein
CNC03810	-0.240426	0.258011	hypothetical protein
CNC03820	-0.282293	0.34995	ER to Golgi transport-related protein, putative
CNC03830	0.300989	0.12539	inorganic phosphate transporter pho88, putative
CNC03840	0.719114	0.00151891	hypothetical protein
CNC03850	0.35739	0.118488	phenylalanyl-tRNA synthetase beta chain, putative
CNC03860	-0.398639	0.0165985	peroxisomal ATP-binding cassette transporter
CNC03870	-0.464449	0.00979623	conserved hypothetical protein
CNC03880	-0.468931	0.138645	hypothetical protein
CNC03890	0.189607	0.554056	transcription initiation factor TFIIE alpha subunit, putative
CNC03900	0.229611	0.478729	cytochrome c oxidase biogenesis-related protein, putative
CNC03920	-0.00330317	0.993643	DNA supercoiling, putative
CNC03930	-0.605336	0.00110075	hypothetical protein
CNC03940	-0.167676	0.517908	exosome complex exonuclease
CNC03950	3.1048	8.29728e-86	expressed protein
CNC03960	-1.81036	5.43163e-30	phosphate transporter, putative
CNC03970	0.214006	0.41793	nicotinate-nucleotide pyrophosphorylase
CNC03980	-0.0732041	0.797495	kynureninase, putative
CNC03990	-2.11209	4.30832e-18	conserved hypothetical protein
CNC04000	0.161498	0.573194	cytoplasm protein, putative
CNC04010	0.402738	0.16796	hypothetical protein
CNC04020	0.0822357	0.812622	conserved hypothetical protein
CNC04030	-0.00771086	0.984912	hypothetical protein
CNC04040	-0.234453	0.334969	folic acid and derivative biosynthesis-related protein, putative
CNC04050	0.403377	0.141888	dephospho-CoA kinase, putative
CNC04060	-0.252961	0.427752	expressed protein
CNC04070	-0.262636	0.209455	urea transport-related protein, putative
CNC04080	-0.00192353	0.995114	galactinol synthase, putative
CNC04100	0.143945	0.731622	conserved hypothetical protein
CNC04110	0.4187	0.156474	AAA family ATPase, putative
CNC04120	-0.220087	0.426246	conserved hypothetical protein
CNC04130	1.20126	1.41308e-11	Dihydroorotate dehydrogenase, mitochondrial precursor, putative
CNC04140	0.759172	0.00630008	phosphoribosylglycinamide formyltransferase, putative
CNC04150	0.364509	0.108652	family II 2-keto-3-deoxy-D-arabino-heptulosonate aldolase, putative
CNC04160	-1.3958	1.11027e-14	putative secreted protein
CNC04170	0.536318	0.064073	conserved hypothetical protein
CNC04180	-1.9059	5.83622e-40	dihydroxyacetone kinase 1, putative
CNC04190	-0.005138	0.984534	expressed protein
CNC04200	0.626774	0.00383051	thioredoxin (allergen cop c 2), putative
CNC04210	0.408762	0.320102	inositol/phosphatidylinositol kinase, putative
CNC04220	-0.125514	0.766037	hypothetical protein
CNC04230	2.07901	1.18452e-29	conserved hypothetical protein
CNC04240	0.16025	0.523978	di-, tri-valent inorganic cation transporter, putative
CNC04270	-1.27862	3.92637e-06	hypothetical protein
CNC04280	1.21031	1.18853e-12	pumilio-family mRNA binding protein
CNC04300	-0.0592197	0.835462	ornithine carbamoyltransferase, putative
CNC04310	-0.47904	0.00616956	glycerol-3-phosphate dehydrogenase, putative
CNC04320	-0.706007	0.0163861	conserved hypothetical protein
CNC04330	-0.108796	0.66187	nucleoporin-interacting protein NIC96, putative
CNC04340	0.27492	0.10416	rab family GTPase
CNC04350	-0.256827	0.25397	aminomethyltransferase, mitochondrial precursor, putative
CNC04360	-0.933238	3.81015e-05	vacuolar membrane protein, putative
CNC04370	-1.05503	0.000101683	serine/threonine kinase, putative
CNC04380	-0.646129	0.118025	hypothetical protein
CNC04390	0.107833	0.747358	expressed protein
CNC04400	-0.232361	0.429724	ATP-dependent DNA helicase hus2/rqh1, putative
CNC04410	0.0954327	0.791016	conserved hypothetical protein
CNC04420	0.751354	2.75209e-05	argininosuccinate lyase, putative
CNC04430	-0.418373	0.148751	amino-acid N-acetyltransferase, putative
CNC04440	0.198125	0.415419	ubiquitin-like protein
CNC04460	-0.141455	0.601952	shk1 kinase-binding protein 1, putative
CNC04470	0.94447	7.63435e-09	delta24(24-1) sterol reductase, putative
CNC04480	0.366252	0.307001	endopeptidase, putative
CNC04490	0.163664	0.546661	hypothetical protein
CNC04500	0.195659	0.372937	UDP-glucose:sterol glucosyltransferase, putative
CNC04510	-0.32087	0.16864	conserved hypothetical protein
CNC04520	0.284552	0.338013	conserved hypothetical protein
CNC04530	0.199453	0.491041	hypothetical protein
CNC04540	0.00310942	0.99227	30S ribosomal protein S17, putative
CNC04560	-0.35126	0.601677	conserved hypothetical protein
CNC04570	0.522383	0.0314556	conserved hypothetical protein
CNC04580	0.0183712	0.960494	hypothetical protein
CNC04590	-0.408839	0.0162267	conserved hypothetical protein
CNC04600	0.769716	0.00725828	CDP-diacylglycerol-glycerol-3-phosphate 3-phosphatidyltransferase, putative
CNC04610	0.455441	0.0993128	conserved hypothetical protein
CNC04620	-0.157084	0.540318	endoplasmic reticulum protein, putative
CNC04630	0.474862	0.0694813	thymidylate kinase, putative
CNC04640	1.30102	1.02436e-17	expressed protein
CNC04660	1.53944	1.56605e-06	glutathione transferase, putative
CNC04670	-3.86232	9.92351e-91	conserved hypothetical protein
CNC04680	0.941747	6.73409e-09	threonine aldolase, putative
CNC04690	-0.328472	0.192184	aminotransferase, putative
CNC04700	-0.105941	0.717505	amidophosphoribosyltransferase, putative
CNC04710	-0.896582	7.10911e-06	hypothetical protein
CNC04720	1.0644	6.37793e-09	hypothetical protein
CNC04730	-0.853257	1.77885e-05	potassium transport protein, high-affinity, putative
CNC04740	-0.769384	0.00321372	response to drug-related protein, putative
CNC04750	0.592242	0.00290742	adenylosuccinate synthetase
CNC04760	-0.45145	0.0610362	NADH kinase, putative
CNC04770	0.0271646	0.902993	endo-1,3(4)-beta-glucanase, putative
CNC04790	-0.26082	0.534513	histidinol-phosphatase, putative
CNC04800	0.367814	0.18848	conserved hypothetical protein
CNC04810	-0.139571	0.577184	pantothenate kinase, putative
CNC04820	0.687079	0.00107686	phosphoinositide phospholipase C, putative
CNC04830	0.0862452	0.792949	tryptophan 2,3-dioxygenase, putative
CNC04840	0.618093	0.00650517	tetrahydrofolylpolyglutamate synthase, putative
CNC04850	0.121486	0.697903	conserved hypothetical protein
CNC04860	0.425458	0.172061	signal peptidase I, putative
CNC04870	0.884764	5.6873e-05	hypothetical protein
CNC04880	-1.17529	0.00138709	conserved hypothetical protein
CNC04890	0.180281	0.372633	ornithine decarboxylase, putative
CNC04900	-1.27823	9.13534e-07	conserved hypothetical protein
CNC04910	-0.189815	0.538272	expressed protein
CNC04920	0.463142	0.0472507	hypothetical protein
CNC04930	0.690948	4.36405e-05	cytoplasm protein, putative
CNC04940	1.07677	2.36519e-08	cytidine deaminase, putative
CNC04960	0.441507	0.0131409	small GTPase, putative
CNC04970	0.508611	0.0983554	hypothetical protein
CNC04980	0.444004	0.0290237	capsule-associated protein
CNC04990	0.606944	0.00376154	proteasome subunit beta type 2, putative
CNC05000	-0.436275	0.0371272	golgi-specific brefeldin a-resistance guanine nucleotide exchange factor 1 (bfa-resistant gef 1), putative
CNC05010	-0.376812	0.176304	protein-glutamine gamma-glutamyltransferase, putative
CNC05020	1.06266	0.00321327	expressed protein
CNC05030	0.633108	0.0466306	hypothetical protein
CNC05040	0.157442	0.526012	endoplasmic reticulum protein, putative
CNC05050	0.0235883	0.939464	GPI anchor biosynthesis-related protein, putative
CNC05060	-1.58381	3.97093e-13	conserved hypothetical protein
CNC05070	-0.431661	0.0364715	dynamin GTPase, putative
CNC05090	-0.06725	0.774217	hypothetical protein
CNC05100	0.366435	0.101436	RNA binding protein, putative
CNC05110	-1.21192	2.01586e-07	expressed protein
CNC05120	0.289017	0.219465	glycine rich protein, putative
CNC05130	0.662446	0.0228484	expressed protein
CNC05140	-0.156168	0.497508	zinc-type alcohol dehydrogenase, putative
CNC05150	0.231386	0.426342	conserved hypothetical protein
CNC05160	0.457049	0.0442203	ubiquitin-conjugating enzyme e2-24 kda, putative
CNC05170	0.0516229	0.890754	conserved hypothetical protein
CNC05200	-0.996026	4.93913e-05	hypothetical protein
CNC05210	0.149478	0.632092	hypothetical protein
CNC05220	-0.457897	0.021332	protein serine/threonine phosphatase 4 regulatory subunit 1, putative
CNC05230	-1.94407	2.62494e-16	hypothetical protein
CNC05240	-0.937979	0.0148904	hypothetical protein
CNC05250	0.0608435	0.842457	serine threonine protein kinase
CNC05260	0.322642	0.181489	hydrogen-transporting ATP synthase, putative
CNC05270	0.561331	0.00994963	YHM1, putative
CNC05280	-0.0769954	0.768623	acetyl-CoA C-acetyltransferase, putative
CNC05290	-0.0771136	0.812622	hydrolase, putative
CNC05300	-0.267584	0.139891	hypothetical protein
CNC05310	-0.348551	0.225134	hypothetical protein
CNC05320	0.286959	0.269606	mitochondrial 60s ribosomal protein l38 (yml38), putative
CNC05330	-0.239644	0.196544	histone H1, putative
CNC05340	1.68125	1.00264e-27	d-arabinitol 2-dehydrogenase, putative
CNC05350	0.384318	0.0683317	protein disulfide isomerase, putative
CNC05360	1.41278	1.75483e-13	60s ribosomal protein l5-b, putative
CNC05370	-0.117858	0.647659	transcription initiation factor tfiid 111 kda subunit, putative
CNC05390	-0.255644	0.330209	virulence related protein of unknown function
CNC05400	0.558746	0.241151	hypothetical protein
CNC05410	-0.289263	0.305431	hypothetical protein
CNC05420	-0.324787	0.199972	Quinone oxidoreductase, putative
CNC05430	1.82033	5.59061e-05	expressed protein
CNC05440	0.098761	0.618087	hypothetical protein
CNC05450	0.496535	0.11469	oxidoreductase, putative
CNC05460	-0.603699	0.000399661	3'-5' exoribonuclease, putative
CNC05470	0.59408	0.00161606	conserved hypothetical protein
CNC05480	0.198192	0.33556	X15341 cytochrome C oxidase subunit, putative
CNC05490	0.0114422	0.965803	Pex3p, putative
CNC05500	0.220366	0.302856	conserved hypothetical protein
CNC05510	-0.465515	0.0233577	hypothetical protein
CNC05520	3.70939	1.00174e-08	expressed protein
CNC05530	-1.68527	1.33767e-19	cytoplasm protein, putative
CNC05540	-1.32834	9.3117e-09	phosphate-repressible vacuolar acid phosphatase
CNC05550	-0.69955	5.40927e-05	hypothetical protein
CNC05560	-0.300497	0.249446	ribosomal large subunit biogenesis-related protein, putative
CNC05570	-0.605944	0.0130532	clathrin-coated vesicle protein, putative
CNC05580	-0.0536702	0.840176	translation release factor, putative
CNC05590	-0.0992103	0.701899	thioredoxin, putative
CNC05600	-1.00345	0.00164255	hypothetical protein
CNC05610	-0.110722	0.777731	hypothetical protein
CNC05640	0.218255	0.456025	expressed protein
CNC05650	-0.0582211	0.842457	conserved hypothetical protein
CNC05660	-0.157888	0.461631	farnesyl-diphosphate farnesyltransferase, putative
CNC05670	-0.918909	0.00510964	X-Pro aminopeptidase, putative
CNC05680	-0.562479	0.10653	expressed protein
CNC05690	-0.278502	0.457552	ferroxidase, putative
CNC05700	0.440713	0.143083	iron permease
CNC05710	-0.494443	0.110943	MipD, putative
CNC05730	-0.211776	0.317458	conserved hypothetical protein
CNC05740	-0.164545	0.595883	Cell division control protein 23, putative
CNC05750	0.910271	2.94844e-05	expressed protein
CNC05760	3.98586	1.43983e-73	carboxypeptidase D, putative
CNC05770	0.717597	0.0335106	expressed protein
CNC05780	-0.810388	0.000440089	phosphatidylinositol-specific phospholipase C
CNC05790	-1.52737	1.38265e-14	conserved hypothetical protein
CNC05800	-0.11669	0.676624	protein kinase regulator, putative
CNC05810	0.0139818	0.972705	shuttle craft like transcriptional regulator, putative
CNC05820	-0.254607	0.496243	tRNA-intron endonuclease, putative
CNC05830	0.0466708	0.829211	voltage-dependent ion-selective channel, putative
CNC05840	-0.150828	0.57177	expressed protein
CNC05850	0.0291554	0.937203	riboflavin kinase, putative
CNC05860	-0.0712708	0.78295	metal resistance protein ycf1, putative
CNC05870	-0.181747	0.492905	hypothetical protein
CNC05880	0.314301	0.560097	hypothetical protein
CNC05890	0.403984	0.157411	conserved hypothetical protein
CNC05900	-0.622891	0.000677735	Sin3 protein, putative
CNC05910	-0.584354	0.0346177	hypothetical protein
CNC05920	0.0738271	0.792944	expressed protein
CNC05930	-0.148981	0.704257	Peroxisomal sarcosine oxidase, putative
CNC05940	0.314028	0.13136	nuclear mRNA splicing, via spliceosome-related protein, putative
CNC05950	-0.462182	0.0213957	phosphoribosyl-ATP diphosphatase, putative
CNC05960	0.972702	0.139847	conserved hypothetical protein
CNC05970	0.0350003	0.894953	hypothetical protein
CNC05980	0.919241	9.9325e-08	nucleus protein, putative
CNC05990	0.374023	0.0497569	actin filament severing, putative
CNC06000	-0.0233121	0.958635	actin cross-linking, putative
CNC06010	0.676223	0.000316701	hypothetical protein
CNC06020	-0.745186	6.06994e-06	hypothetical protein
CNC06030	0.115666	0.633663	RNA binding protein, putative
CNC06060	-0.00374488	0.991316	expressed protein
CNC06070	-0.548583	0.0220312	conserved hypothetical protein
CNC06080	-0.562286	0.014609	nucleus protein, putative
CNC06090	-0.545912	0.111429	expressed protein
CNC06100	1.46851	9.91663e-16	ribosomal protein S19, putative
CNC06110	-1.76718	4.39223e-08	rRNA primary transcript binding protein, putative
CNC06120	-0.170828	0.708048	hypothetical protein
CNC06140	-0.447165	0.0492604	hypothetical protein
CNC06150	0.236864	0.40461	riboflavin synthase, putative
CNC06160	0.121069	0.798399	expressed protein
CNC06170	-0.764751	0.085499	expressed protein
CNC06180	3.98904	9.08193e-82	conserved hypothetical protein
CNC06190	-0.270163	0.444092	hypothetical protein
CNC06200	1.10598	3.15165e-05	putative ER membrane protein
CNC06210	-0.356587	0.0922513	conserved hypothetical protein
CNC06220	0.236932	0.591554	glycerate-and formate-dehydrogenase, putative
CNC06240	0.440063	0.021246	negative regulation of gluconeogenesis-related protein, putative
CNC06250	0.0644555	0.829445	conserved hypothetical protein
CNC06260	-1.64976	1.41586e-16	zinc-binding dehydrogenase, putative
CNC06280	0.465757	0.00632581	conserved hypothetical protein
CNC06290	0.0744266	0.822999	cytoplasm protein, putative
CNC06300	0.156585	0.526382	lipid binding protein, putative
CNC06310	0.893474	0.00031678	conserved hypothetical protein
CNC06320	1.27223	1.40428e-06	BET1 protein, putative
CNC06330	0.213123	0.42437	hypothetical protein
CNC06340	0.418476	0.154609	conserved hypothetical protein
CNC06350	-0.106524	0.674828	RNA splicing factor PRP9, putative
CNC06360	0.0359101	0.881067	conserved hypothetical protein
CNC06370	0.0572111	0.828776	WD-repeat protein, putative
CNC06380	-0.228112	0.605526	S-adenosylmethionine-dependent methyltransferase, putative
CNC06390	0.895439	0.00503018	conserved hypothetical protein
CNC06400	0.0480881	0.865063	histidine-tRNA ligase, putative
CNC06410	-0.379245	0.126974	Golgi to vacuole transport-related protein, putative
CNC06420	0.90939	0.0944772	conserved hypothetical protein
CNC06430	-1.04629	1.93415e-12	dehydrogenase, putative
CNC06440	0.900787	1.35836e-08	inositol-3-phosphate synthase, putative
CNC06450	1.23675	7.20943e-11	ER to Golgi transport-related protein, putative
CNC06460	0.2457	0.210952	virulence associated ATP-dependent mRNA helicase
CNC06470	-0.354383	0.12539	nonmuscle myosin heavy chain b, putative
CNC06480	-2.48392	6.38101e-27	hypothetical protein
CNC06490	-0.510917	0.0181229	Rho GTPase activator, putative
CNC06500	-1.13119	4.11574e-08	conserved hypothetical protein
CNC06510	-1.07552	9.29531e-05	ATP-dependent DNA helicase pcra, putative
CNC06520	-1.22797	1.85627e-11	transcription factor
CNC06530	-1.24765	3.97018e-09	conserved hypothetical protein
CNC06540	-0.463529	0.0482661	conserved hypothetical protein
CNC06550	-1.36182	5.57582e-17	expressed protein
CNC06560	0.629332	0.000664748	conserved hypothetical protein
CNC06570	0.286463	0.184784	hypothetical protein
CNC06590	-0.0681398	0.752933	mitogen-activated protein kinase, putative
CNC06600	0.997532	0.000168262	phenylalanyl-tRNA synthetase, putative
CNC06610	-0.218587	0.471392	hypothetical protein
CNC06620	-0.410312	0.172825	protein-arginine N-methyltransferase, putative
CNC06630	-0.255429	0.34665	conserved hypothetical protein
CNC06640	-0.0690735	0.835131	conserved hypothetical protein
CNC06650	-0.720717	0.00662745	conserved hypothetical protein
CNC06660	0.170553	0.430792	conserved hypothetical protein
CNC06670	-2.11575	6.01972e-27	xylitol dehydrogenase, putative
CNC06680	0.0888076	0.749877	expressed protein
CNC06690	0.578426	9.15439e-05	conserved hypothetical protein
CNC06710	-0.238928	0.349967	conserved hypothetical protein
CNC06720	-0.802718	0.0150586	expressed protein
CNC06730	-0.38786	0.09945	conserved hypothetical protein
CNC06740	0.52468	0.124337	hypothetical protein
CNC06750	2.79392	4.19199e-53	conserved hypothetical protein
CNC06760	0.656792	0.0323737	hypothetical protein
CNC06770	-0.723041	0.225858	mitochondrion protein, putative
CNC06780	-0.570432	0.00259123	major facilitator protein, putative
CNC06790	0.965515	0.000229549	conserved hypothetical protein
CNC06800	-1.71705	0.0119672	taurine dioxygenase, putative
CNC06810	-0.081628	0.880307	transporter, putative
CNC06820	0.294553	0.405261	Arylsulfatase precursor, putative
CNC06830	0.564569	0.0806615	multidrug resistance protein fnx1, putative
CNC06840	-0.06972	0.861975	phosphoprotein phosphatase, putative
CNC06850	-3.55163	7.01916e-58	conserved hypothetical protein
CNC06860	1.48378	0.0849011	hypothetical protein
CNC06870	0.750577	0.0610362	hypothetical protein
CNC06880	-0.294867	0.149803	expressed protein
CNC06890	0.791976	0.000302991	hypothetical protein
CNC06900	0.631279	0.00374333	expressed protein
CNC06910	-0.902064	0.00882046	unspecified product
CNC06920	4.87487	5.02299e-15	maltose O-acetyltransferase
CNC06940	1.56402	8.04906e-17	structural constituent of ribosome, putative
CNC06950	-0.610388	0.0243218	D-lactate dehydrogenase (cytochrome) oxidoreductase protein, putative
CNC06960	-0.444594	0.0603921	hypothetical protein
CNC06970	-0.320281	0.147968	mitochondrial carrier protein, putative
CNC06980	0.339288	0.0801665	expressed protein
CNC06990	1.26943	2.81384e-14	conserved hypothetical protein
CNC07000	0.490487	0.184784	conserved hypothetical protein
CNC07010	-0.628631	0.0303442	monooxygenase, putative
CNC07020	0.989517	8.95753e-09	hypothetical protein
CNC07030	-0.738384	5.77376e-05	hypothetical protein
CNC07040	0.360162	0.0585115	sphingolipid C9-methyltransferase
CNC07050	0.662829	0.000136662	hypothetical protein
CNC07070	-0.917153	5.31149e-06	endoplasmic reticulum protein, putative
CNC07080	-0.149023	0.64292	hypothetical protein
CNC07090	0.500194	0.0182838	conserved hypothetical protein
CNC07100	-0.905418	0.0104892	expressed protein
CNC07110	0.0525313	0.889121	CDP-diacylglycerol-serine O-phosphatidyltransferase, putative
CNC07120	0.896277	6.20051e-06	protein regulator of cytokinesis 1, putative
CNC07130	0.0204675	0.960719	vacuolar membrane protein, putative
CNC07140	-0.896779	5.15251e-05	expressed protein
CNC07150	-0.21198	0.548755	5' flap endonuclease, putative
CNC07160	-1.50152	1.45268e-10	response to stress-related protein, putative
CNC07170	0.202148	0.483449	hypothetical protein
CNC07180	-0.133816	0.603209	retrograde transport, endosome to Golgi-related protein, putative
CND00010	1.15	1.65531e-08	hypothetical protein
CND00030	0.45996	0.140265	putative O-acetyltransferase
CND00040	-1.63466	6.46687e-12	transketolase, putative
CND00070	1.21443	1.6139e-09	myo-inositol transporter, putative
CND00090	-2.62446	6.02079e-54	ATP-binding cassette transporter
CND00100	-0.0401087	0.921838	conserved hypothetical protein
CND00110	-0.0208334	0.953719	ATP-dependent DNA helicase, putative
CND00120	0.0297207	0.94272	expressed protein
CND00130	-0.663018	0.0194098	tRNA (cytosine-5-)-methyltransferase, putative
CND00140	-0.211627	0.467737	GTPase, putative
CND00150	1.93081	3.66618e-26	ferric-chelate reductase, putative
CND00160	-0.0358749	0.901656	adenylate kinase, putative
CND00180	0.684064	5.50322e-06	glutamate dehydrogenase, putative
CND00190	-0.434626	0.0718942	conserved hypothetical protein
CND00200	0.182058	0.459517	transcription factor, putative
CND00210	0.0129183	0.969084	exocyst complex component protein, putative
CND00220	-0.639069	0.477617	hypothetical protein
CND00240	0.829483	2.39725e-07	adenosylhomocysteinase, putative
CND00250	2.2928	5.97509e-23	hypothetical protein
CND00260	0.76737	6.13439e-05	calcium-dependent protein serine/threonine phosphatase, putative
CND00280	-0.844719	0.000847796	hypothetical protein
CND00290	0.0375659	0.896572	expressed protein
CND00300	-0.11351	0.630598	ATP-binding cassette (ABC) transporter, putative
CND00310	-0.493829	0.15605	conserved hypothetical protein
CND00320	-0.267224	0.199012	expressed protein
CND00340	0.585719	0.0125622	expressed protein
CND00350	-0.177259	0.42824	zinc ion transporter
CND00370	-1.90424	8.87211e-14	transcription factor, putative
CND00380	-1.38265	3.70484e-19	putative glucosidase
CND00390	-1.63914	2.5358e-06	multidrug efflux pump, putative
CND00400	-1.16551	0.00264917	hypothetical protein
CND00410	0.234501	0.673486	hypothetical protein
CND00420	-0.012223	0.977616	expressed protein
CND00430	0.663017	0.0181809	hypothetical protein
CND00440	0.612505	0.00159884	aflatoxin efflux pump AFLT, putative
CND00450	0.418812	0.412208	MFS transporter, putative
CND00460	-0.316425	0.226698	nucleolus protein, putative
CND00470	0.00904172	0.979243	expressed protein
CND00480	-0.480326	0.013253	protein phosphatase inhibitor, putative
CND00490	-0.532829	0.000778507	hypothetical protein
CND00500	1.77681	1.38267e-05	conserved hypothetical protein
CND00510	1.3013	5.61118e-06	amino acid transporter, putative
CND00530	-1.19643	4.32618e-10	urea transporter, putative
CND00550	-0.0479957	0.836132	putative beta-glucan synthase
CND00560	0.537827	0.00636012	hypothetical protein
CND00570	0.0145794	0.967811	transcription factor, putative
CND00580	0.135526	0.616073	alkylbase DNA N-glycosylase, putative
CND00600	1.45314	2.49248e-08	carboxypeptidase D, putative
CND00610	-0.564414	0.00616206	protein-binding protein, putative
CND00620	0.142031	0.652446	glutathione transferase, putative
CND00630	-0.264101	0.526012	expressed protein
CND00640	0.939164	1.79508e-05	membrane protein, putative
CND00650	3.85209	7.92995e-147	hypothetical protein
CND00660	-0.653255	0.00234443	glycolipid mannosyltransferase, putative
CND00670	-0.00380426	0.991991	guanyl nucleotide binding protein, putative
CND00680	-0.747343	0.00374444	peptidase, putative
CND00690	0.523237	0.025392	expressed protein
CND00700	0.982055	7.43814e-10	argininosuccinate synthase, putative
CND00710	0.000255548	0.999479	protein transporter, putative
CND00720	-0.429672	0.0641902	conserved protein
CND00730	0.178961	0.664217	hypothetical protein
CND00740	-0.0529938	0.855633	allantoinase, putative
CND00750	0.134956	0.528367	conserved hypothetical protein
CND00760	0.942067	0.000242544	lipid particle protein, putative
CND00770	0.0959096	0.769081	expressed protein
CND00780	-0.127081	0.731628	expressed protein
CND00790	1.68087	1.02007e-16	glucan 1,3-beta-glucosidase, putative
CND00800	-0.430051	0.0560436	exosome complex exonuclease
CND00810	-0.642256	0.307606
CND00820	0	0
CND00850	-2.12024	3.99993e-08
CND00870	2.59319	0.716118	hypothetical protein
CND00900	-0.436528	0.0392252	pre-mRNA splicing factor, putative
CND00940	-1.07055	5.77636e-11	conserved hypothetical protein
CND00950	-0.921519	5.11916e-06	Aromatic-L-amino-acid decarboxylase, putative
CND00960	-0.237174	0.417582	expressed protein
CND00970	0.125636	0.83448	conserved hypothetical protein
CND00980	0.108979	0.81746	conserved hypothetical protein
CND00990	0.00820343	0.977885	phosphatidate cytidylyltransferase, putative
CND01000	-0.676562	0.00994963	protein-vacuolar targeting protein, putative
CND01010	0.418953	0.0664779	hypothetical protein
CND01020	1.09314	0.00034653	hypothetical protein
CND01030	2.3515	1.4505e-07	conserved hypothetical protein
CND01040	-0.439952	0.129723	hypothetical protein
CND01050	0.0503757	0.831237	carbamoyl-phosphate synthase (glutamine-hydrolyzing), putative
CND01060	-0.163697	0.468374	Golgi to vacuole transport-related protein, putative
CND01070	-0.0362607	0.886686	NADH dehydrogenase (ubiquinone), putative
CND01080	6.29704	1.34537e-173	copper uptake transporter, putative
CND01090	-4.28634	5.77523e-12	hypothetical protein
CND01100	0.25743	0.403741	expressed protein
CND01110	-0.0425295	0.884709	conserved hypothetical protein
CND01120	0.294793	0.603442	fatty acid beta-oxidation-related protein, putative
CND01130	0.681644	0.0338298	hypothetical protein
CND01140	0.295062	0.430377	urm1 activating enzyme
CND01150	0.281242	0.234528	prefoldin subunit, putative
CND01160	-0.16263	0.499614	conserved hypothetical protein
CND01170	0.809019	0.00226149	ubiquitin-specific protease, putative
CND01180	0.0461813	0.863318	hypothetical protein
CND01190	-0.372245	0.127646	flap endonuclease, putative
CND01200	0.186732	0.361165	homocitrate synthase, putative
CND01210	0.0180902	0.961109	ubiquinone metabolism-related protein, putative
CND01220	-0.907212	8.87221e-05	conserved hypothetical protein
CND01230	-1.3607	0.0389734	meiotic recombination-related protein, putative
CND01240	0.628477	0.000269754	dolichyl-phosphate-mannose-protein mannosyltransferase, putative
CND01250	0.77645	0.0536108	hypothetical protein
CND01260	-0.46678	0.0635001	conserved hypothetical protein
CND01270	-0.364559	0.191573	conserved hypothetical protein
CND01280	-0.239971	0.285435	conserved hypothetical protein
CND01290	3.30943	5.03964e-46	hypothetical protein
CND01310	-1.05978	4.98418e-07	conserved hypothetical protein
CND01320	0.66832	0.000864105	electron transporter, putative
CND01330	-0.0696192	0.752558	conserved hypothetical protein
CND01340	-0.125009	0.552984	glutathione transferase, putative
CND01350	-0.0726875	0.836703	hypothetical protein
CND01360	-0.0355039	0.908689	conserved hypothetical protein
CND01370	-0.373694	0.437051	conserved hypothetical protein
CND01380	0.222082	0.29374	hypothetical protein
[truncated: 3,876 more rows]
[truncated: 2 more columns]
